# Supplementary material for: Accumulation Characteristics of Natural Ophiocordyceps sinensis Metabolites Driven by Environmental Factors
Source: Metabolites. 2024 Jul 27;14(8):414. doi: 10.3390/metabo14080414 (PMC11355974; doi:10.3390/metabo14080414)
Supplement: Supplementary file 1 [file metabolites-14-00414-s001.zip › metabolites-3093316-supplementary-Tables.xlsx]

## Sheet: Table S1
Table S1. Detailed environmental factor information for Ophiocordyceps sinensis samples in 2023
Factor	ID	NQ	YS	MQ	DQ	XJ
North (℃)	N	93.661	97.1157	102.197	99.7117	102.392
East (℃)	E	31.4958	33.3831	34.0543	28.5652	30.9839
Altitudes (m)	HBGD	4390	3885	3583	3159	2876
January precipitation (mm)	1S	4	4	5	4	5
February precipitation (mm)	2S	4	4	7	8	10
March precipitation (mm)	3S	6	8	15	18	25
April precipitation (mm)	4S	14	13	34	31	54
May precipitation (mm)	5S	40	48	80	47	106
June precipitation (mm)	6S	110	93	106	104	167
July precipitation (mm)	7S	120	100	133	162	158
August precipitation (mm)	8S	100	84	123	145	143
September precipitation (mm)	9S	84	74	111	84	139
October precipitation (mm)	10S	25	25	48	45	64
November precipitation (mm)	11S	4	3	8	9	13
December precipitation (mm)	12S	3	2	3	4	5
Mean annual precipitation (mm)	NJJSL	514	458	673	661	889
Driest season precipitation (mm)	GJPJW	11	9	15	16	20
Driest month precipitation (mm)	GYJSL	3	2	3	4	5
Coldest season precipitation (mm)	LJJSL	11	10	15	16	20
Warmest season precipitation (mm)	ZNJJSL	330	277	362	411	468
Wettes season precipitation (mm)	SJJSL	330	277	367	411	468
Wettest monthly precipitation (mm)	SYJSL	120	100	133	162	167
January average temperature (℃*10)	1W	-104	-92	-114	-8	-47
February average temperature (℃*10))	2W	-78	-65	-90	5	-25
March average temperature (℃*10)	3W	-38	-19	-41	36	14
April average temperature (℃*10)	4W	6	26	5	69	151
May average temperature (℃*10)	5W	47	65	40	109	181
Juneaverage temperature (℃*10)	6W	83	96	65	136	105
July average temperature (℃*10)	7W	101	118	89	143	125
August average temperature(℃*10)	8W	96	111	83	138	122
Septemberaverage temperature (℃*10)	9W	70	82	54	124	94
October average temperature (℃*10)	10W	16	28	8	86	54
Novemberaverage temperature (℃*10)	11W	-49	-41	-55	37	4
December average temperature (℃*10)	12W	-91	-84	-99	4	-36
Variation range of annual average temperature (℃*10)	NJW	388	366	299	275	299
Mean annual temperature (℃*10)	NOJW	-107.61	-64.33	-35.22	72.65	150.43
Driest season mean temperature (℃*10)	GJJSL	-82	-73	-101	0	-36
Coldest month mean temperature (℃*10)	LOJW	-91	-81	-101	0	-36
Coldest month lowest temperature (℃*10)	LZDW	-187	-178	-216	-84	-122
Warmest season mean temperature (℃*10)	NJPJW	93	108	119	139	117
Warmest month maximum temperature (℃*10)	NYZGW	161	183	150	191	177
Wettest season mean temperature (℃*10)	SJJPJW	93	108	75	139	117
Monthly mean diurnal temperature difference (℃*10)	ZYWC	140	150	151	127	124
Temperature uniformity	DWX	40	41	41	46	41
Gradient (°)	PD	72	63	13	31	217
Aspect	PX	6	7	3	2	9
Soil type	TRLX	61	61	61	72	11
Vegetation type	ZBLX	12	11	11	30	15

## Sheet: Table S2
Table S2. Details of all compounds detected in different Ophiocordyceps sinensis samples
ID	Metab ID	Adducts	Formula	Retention time	KEGG Compound ID	Mode	HMDB Superclass	HMDB Class	M/Z	Mass Error	CAS ID	HMDB Subclass	NQ1	NQ2	NQ3	NQ4	NQ5	NQ6	YS1	YS2	YS3	YS4	YS5	YS6	MQ1	MQ2	MQ3	MQ4	MQ5	MQ6	DQ1	DQ2	DQ3	DQ4	DQ5	DQ6	XJ1	XJ2	XJ3	XJ4	XJ5	XJ6	QC01	QC02	QC03	QC04	QC05	QC06	QC07
pos_10	metab_1	M+H, M+K, 2M+H, M+Na, 2M+Na	C5H11NO2	0.6131	C00431	pos	Organic acids and derivatives	Carboxylic acids and derivatives	118.086	1.93456	660-88-8	Amino acids, peptides, and analogues	7.583	7.591	7.599	7.585	7.587	7.595	7.548	7.541	7.537	7.531	7.549	7.522	7.593	7.61	7.611	7.597	7.613	7.585	7.69	7.677	7.691	7.655	7.685	7.68	7.589	7.583	7.609	7.6	7.576	7.587	7.618	7.609	7.611	7.61	7.615	7.607	7.598
pos_100	metab_2	M+CH3OH+H, M+ACN+H, M+H	C9H12N2O3	1.9143	-	pos	Organic acids and derivatives	Carboxylic acids and derivatives	238.118	-0.845291	-	Amino acids, peptides, and analogues	5.344	5.289	5.276	5.31	5.323	5.276	4.953	5.057	5.049	5.03	5.01	4.997	5.223	5.199	5.203	5.183	5.251	5.195	5.597	5.661	5.654	5.639	5.627	5.643	5.124	5.159	5.147	5.089	5.128	5.152	5.424	5.437	5.443	5.444	5.436	5.444	5.436
pos_101	metab_13	M+H, M+NH4, M+H-H2O	C14H14O4	1.9302	C09276	pos	Phenylpropanoids and polyketides	Coumarins and derivatives	247.096	-0.351665	13849-08-6	Furanocoumarins	5.503	5.459	5.51	5.476	5.502	5.501	5.679	5.697	5.658	5.674	5.677	5.666	5.636	5.626	5.642	5.613	5.634	5.639	2.704	2.879	2.654	2.504	2.557	2.631	5.73	5.706	5.718	5.711	5.687	5.752	5.599	5.603	5.595	5.592	5.605	5.587	5.591
pos_1018	metab_22	M+H, M+Na	C20H36N4O8	4.0988	-	pos	-	-	461.26	-1.15505	-	-	5.354	5.407	5.406	5.386	5.378	5.384	5.394	5.453	5.407	5.427	5.439	5.425	5.686	5.697	5.698	5.709	5.686	5.694	5.212	5.146	5.232	5.217	5.233	5.176	5.436	5.404	5.399	5.371	5.429	5.399	5.467	5.466	5.463	5.461	5.463	5.449	5.461
pos_1020	metab_25	M+H-H2O, M+H	C11H14N2O4	4.0588	-	pos	Organic acids and derivatives	Carboxylic acids and derivatives	221.092	-0.301405	30382-24-2	Amino acids, peptides, and analogues	2.918	3.734	3.337	3.222	3.283	3.174	3.846	3.93	3.803	3.947	3.919	3.695	3.467	3.566	3.624	4.059	4.028	4.056	2.999	3.669	3.433	3.027	3.207	3.868	4.205	4.134	4.12	4.132	4.254	4.105	4.566	4.59	4.58	4.584	4.58	4.59	4.589
pos_1036	metab_42	M+2H, M+H	C32H43ClN2O9	3.8188	C12045	pos	Phenylpropanoids and polyketides	Macrolactams	635.275	2.70042	66584-72-3	Not Available	4.51	4.16	4.277	4.297	4.296	4.318	1.763	3.54	3.456	1.762	1.766	1.762	4.546	4.207	4.524	4.46	4.47	4.438	4.549	4.638	4.471	4.594	4.574	4.568	4.006	3.897	3.858	4.144	4.275	4.089	4.433	4.426	4.411	4.448	4.425	4.127	4.396
pos_1039	metab_45	M+H, M+Na	C18H20N2O5	3.8108	-	pos	Organic acids and derivatives	Carboxylic acids and derivatives	345.144	-1.1087	-	Amino acids, peptides, and analogues	5.81	5.798	5.807	5.79	5.798	5.793	5.605	5.612	5.586	5.596	5.617	5.59	5.432	5.454	5.432	5.452	5.427	5.449	5.546	5.561	5.544	5.562	5.537	5.564	5.68	5.666	5.697	5.674	5.688	5.705	5.706	5.698	5.699	5.703	5.698	5.7	5.712
pos_104	metab_46	M+H-H2O, 2M+Na, 2M+K	C11H12ClNO3	0.5283	-	pos	Organic acids and derivatives	Carboxylic acids and derivatives	521.066	4.41637	-	Amino acids, peptides, and analogues	6.135	6.051	6.166	6.127	6.097	6.089	5.92	5.963	5.914	5.989	5.979	6.02	6.127	6.16	6.164	6.141	6.17	6.142	5.861	5.808	5.936	5.877	5.883	5.903	5.963	6	6.009	6.036	6.027	6.023	5.997	6.036	5.995	6.016	6.016	6.017	6.009
pos_1044	metab_51	M+H, M+Na	C[13]6C[12]41H51NO15	3.6268	-	pos	Lipids and lipid-like molecules	Prenol lipids	876.351	-2.56355	-	Diterpenoids	5.272	5.296	5.186	5.265	5.262	5.258	3.995	3.771	3.751	4.141	4.48	4.181	5.871	5.871	5.814	5.858	5.855	5.823	6.132	6.121	6.141	6.152	6.126	6.137	4.113	3.744	3.795	3.945	3.913	4.081	5.164	5.014	5.085	5.085	5.098	5.098	5.097
pos_1048	metab_55	M+H, M+Na	C14H15N3O4	3.5548	-	pos	-	-	290.113	-0.734253	-	-	3.053	3.054	3.049	3.051	3.049	3.051	2.993	2.996	2.986	2.992	2.996	2.992	3.017	3.02	3.029	3.027	3.021	3.03	3.357	3.048	2.956	3.403	2.951	3.021	2.982	2.978	2.984	2.985	2.982	2.987	3.932	3.829	3.85	3.922	3.998	3.925	3.737
pos_1057	metab_65	M+H, M+Na	C14H18N2O3	3.3628	-	pos	Organic acids and derivatives	Carboxylic acids and derivatives	263.139	-0.961208	7669-65-0	Amino acids, peptides, and analogues	6.169	6.177	6.174	6.176	6.169	6.178	5.938	5.939	5.936	5.941	5.929	5.928	6.096	6.102	6.107	6.094	6.088	6.089	6.014	6.008	6.01	5.993	6.003	5.995	5.819	5.813	5.834	5.831	5.811	5.824	6.002	5.996	6.001	6	6.006	6.004	5.999
pos_1059	metab_67	M+H, M+Na	C17H20N4O6	3.2989	-	pos	-	-	377.145	-0.998447	-	-	6.813	6.817	6.773	6.765	6.778	6.757	6.208	6.207	6.198	6.227	6.206	6.196	6.774	6.775	6.785	6.745	6.735	6.664	6.607	6.679	6.677	6.683	6.659	6.657	6.522	6.496	6.457	6.48	6.522	6.543	6.561	6.544	6.545	6.529	6.534	6.528	6.527
pos_1069	metab_78	M+H, M+CH3OH+H	C9H16N2O5S	2.8765	-	pos	Organic acids and derivatives	Carboxylic acids and derivatives	297.112	3.33585	20619-80-1	Amino acids, peptides, and analogues	2.93	2.931	2.926	2.928	2.926	2.928	2.87	2.873	2.863	2.869	3.168	2.869	2.894	2.897	3.369	2.904	2.898	2.907	2.829	2.83	2.834	2.839	2.828	2.833	2.859	2.855	2.861	2.862	2.859	2.864	4.168	4.159	4.028	4.161	4.159	4.224	4.128
pos_1072	metab_82	M+H, M+Na	C13H16N2O7	2.805	-	pos	-	-	313.102	-1.91275	-	-	3.704	3.705	3.7	3.702	3.701	3.703	3.644	3.647	3.637	3.643	3.648	3.643	3.668	3.671	3.68	3.678	3.672	3.681	5.681	5.66	5.669	5.666	5.651	5.682	3.633	3.63	3.635	3.637	3.633	3.638	4.073	4.127	4.058	4.072	4.079	4.067	4.056
pos_1076	metab_85	M+2H, M+H	C23H39NO6	2.7573	-	pos	Lipids and lipid-like molecules	Fatty Acyls	426.286	2.35171	-	Fatty acid esters	8.071	8.085	8.079	8.081	8.073	8.076	7.888	7.895	7.885	7.887	7.885	7.89	8.041	8.045	8.044	8.041	8.041	8.044	8.142	8.145	8.143	8.129	8.148	8.139	7.872	7.873	7.872	7.877	7.882	7.882	7.944	7.936	7.935	7.936	7.943	7.936	7.936
pos_1081	metab_91	M+NH4, M+Na	C10H14N4O2	2.6146	C13708	pos	Organoheterocyclic compounds	Imidazopyrimidines	240.144	-4.6308	-	Purines and purine derivatives	4.298	4.144	4.197	4.108	4.187	4.446	3.175	1.521	0.3201	0.9539	2.085	1.616	3.828	4.063	3.27	3.991	3.883	4.033	4.513	4.601	4.571	4.6	4.514	4.595	3.786	2.018	3.413	3.458	3.877	3.811	4.634	4.599	4.593	4.578	4.534	4.483	4.529
pos_1082	metab_92	M+H-H2O, M+H	C8H7ClO	2.6146	-	pos	Organic oxygen compounds	Organooxygen compounds	137.015	0.145332	-	Carbonyl compounds	5.011	5.039	5.003	4.911	5.006	4.949	5.021	4.992	5.018	5.04	4.974	4.998	4.982	5.023	4.978	5.021	4.982	4.986	4.897	4.875	4.908	4.866	4.864	4.861	4.937	4.969	5.001	4.973	4.978	4.975	4.989	5.003	5.009	4.982	5.002	4.998	5.002
pos_1083	metab_93	M+H-H2O, M+H	C20H24N4O2	2.5827	-	pos	-	-	353.197	-1.23586	-	-	6.119	6.143	6.133	6.123	6.126	6.125	6.116	6.138	6.112	6.139	6.135	6.105	6.208	6.222	6.181	6.223	6.222	6.219	6.442	6.445	6.452	6.439	6.436	6.462	6.204	6.229	6.232	6.231	6.215	6.204	6.398	6.391	6.391	6.391	6.388	6.366	6.402
pos_1085	metab_95	M+H, M+NH4	C15H13N3O	2.5748	-	pos	Organoheterocyclic compounds	Benzodiazepines	269.139	-0.896332	1105989	1,4-benzodiazepines	4.696	4.572	4.734	4.636	4.625	4.686	4.787	4.681	4.656	4.636	4.66	4.595	4.579	4.682	4.603	4.639	4.833	4.796	5.05	5.143	5.161	5.106	5.17	5.157	4.776	4.698	4.728	4.753	4.694	4.717	5.045	5.037	5.044	5.065	5.027	5.038	5.037
pos_1091	metab_102	M+H, M+Na	C11H14N2O3	2.4948	-	pos	-	-	223.108	-0.256931	-	-	5.921	5.952	5.937	5.968	5.944	5.935	5.483	5.475	5.467	5.442	5.474	5.479	5.692	5.7	5.692	5.694	5.719	5.714	5.389	5.413	5.41	5.391	5.427	5.446	5.087	5.074	5.068	5.059	5.113	5.074	5.384	5.403	5.392	5.407	5.408	5.404	5.407
pos_1100	metab_112	M+H, M+Na	C13H23NO6	2.3672	-	pos	Lipids and lipid-like molecules	Fatty Acyls	290.16	0.0469772	102636-83-9	Fatty acid esters	5.455	5.449	5.45	5.441	5.474	5.453	5.127	5.096	5.124	5.156	5.153	5.137	5.341	5.355	5.35	5.36	5.358	5.317	4.086	4.339	4.17	4.032	4.086	4.18	3.647	3.919	4.115	3.597	4.001	4.121	5.817	5.801	5.803	5.812	5.809	5.812	5.809
pos_1120	metab_133	M+H, M+ACN+H	C7H6O	2.0571	C00261	pos	Benzenoids	Benzene and substituted derivatives	107.049	3.1207	100-52-7	Benzoyl derivatives	6.192	6.2	6.19	6.192	6.206	6.195	6.117	6.132	6.111	6.114	6.134	6.137	6.272	6.284	6.274	6.293	6.283	6.281	6.11	6.124	6.134	6.127	6.126	6.13	6.213	6.23	6.226	6.234	6.219	6.222	6.145	6.152	6.158	6.158	6.165	6.16	6.158
pos_1128	metab_141	M+H, M+H-H2O	C11H12O5	2.0334	C09506	pos	Organoheterocyclic compounds	Pyrans	225.076	-0.672417	24582-91-0	Pyranones and derivatives	6.326	6.33	6.315	6.332	6.341	6.338	6.841	6.842	6.83	6.823	6.852	6.848	6.626	6.634	6.628	6.636	6.625	6.62	6.799	6.792	6.798	6.795	6.794	6.799	7.026	7.037	7.024	7.029	7.019	7.02	6.853	6.86	6.868	6.855	6.86	6.861	6.857
pos_1131	metab_145	M+H-H2O, M+ACN+H	C9H12O3	2.0334	-	pos	Organic oxygen compounds	Organooxygen compounds	210.112	-0.59524	32954-58-8	Carbonyl compounds	4.718	4.699	4.709	4.655	4.692	4.675	4.912	4.863	4.816	4.826	4.861	4.77	4.749	4.61	4.773	4.707	4.692	4.729	5.348	5.279	5.309	5.285	5.313	5.325	5.077	5.021	5.074	5.072	4.955	4.982	5.016	5.001	4.939	5.024	4.978	5.045	5.004
pos_1133	metab_147	M+H, M+ACN+H	C8H10O3	2.0334	C10787	pos	Benzenoids	Phenols	196.097	-0.590969	33512	Methoxyphenols	6.241	6.238	6.233	6.246	6.256	6.241	6.654	6.653	6.636	6.63	6.653	6.662	6.481	6.506	6.496	6.49	6.489	6.48	6.602	6.593	6.609	6.615	6.614	6.623	6.828	6.841	6.837	6.832	6.836	6.835	6.661	6.671	6.671	6.671	6.674	6.674	6.673
pos_1146	metab_159	M+H-H2O, M+CH3OH+H	C17H16N2O3	2.0096	-	pos	Organoheterocyclic compounds	Indoles and derivatives	329.149	-1.37211	-	Indolines	4.4	4.476	4.483	4.364	4.418	4.567	4.645	4.709	4.728	4.638	4.621	4.47	4.758	4.815	4.81	4.816	4.79	4.707	6.41	6.451	6.447	6.455	6.436	6.444	4.625	4.288	4.098	4.529	4.388	4.414	5.276	5.324	5.174	5.188	5.158	5.151	5.148
pos_1149	metab_162	M+H, M+NH4	C16H21NO4	1.938	-	pos	Organic acids and derivatives	Carboxylic acids and derivatives	309.181	-0.801946	-	Amino acids, peptides, and analogues	8.214	8.209	8.209	8.201	8.224	8.216	8.316	8.312	8.292	8.303	8.31	8.317	8.176	8.188	8.189	8.18	8.186	8.174	4.139	3.94	4.189	4.183	3.907	4.129	8.384	8.377	8.395	8.378	8.38	8.396	8.269	8.268	8.265	8.256	8.26	8.252	8.258
pos_115	metab_163	M+K, 2M+Na, M+Na	C12H22O11	0.6513	-	pos	Organic oxygen compounds	Organooxygen compounds	381.079	-1.1132	585-91-1	Carbohydrates and carbohydrate conjugates	6.845	6.825	6.862	6.824	6.841	6.851	7.371	7.316	7.35	7.335	7.318	7.32	7.063	7.063	7.064	7.076	7.077	7.046	7.254	7.267	7.264	7.204	7.251	7.239	7.387	7.414	7.39	7.415	7.379	7.378	7.332	7.306	7.326	7.335	7.326	7.295	7.325
pos_1153	metab_167	M+H, M+NH4	C10H10O4	1.938	C00779	pos	-	-	212.092	-0.401196	49598-85-8	-	5.614	5.675	5.655	5.635	5.654	5.666	5.672	5.66	5.644	5.663	5.668	5.653	5.84	5.889	5.872	5.883	5.883	5.824	6.013	6.013	6.018	6.017	6.014	6.024	5.974	5.96	5.972	5.968	5.954	5.984	5.772	5.768	5.768	5.768	5.768	5.761	5.764
pos_1154	metab_168	M+H, 2M+ACN+Na	C13H14O2	1.938	-	pos	Organoheterocyclic compounds	Benzopyrans	203.107	-0.372087	19013-07-1	1-benzopyrans	4.822	4.839	4.891	4.833	4.842	4.899	5.009	5.057	4.973	4.983	4.982	4.962	4.89	4.839	4.786	4.872	4.846	4.815	5.264	5.125	5.164	5.154	5.09	5.093	5.047	5.068	5.051	5.008	5.012	5.089	4.93	4.987	4.907	4.923	4.923	4.924	4.906
pos_1158	metab_172	M+H, M+ACN+Na	C10H19NO4	1.9063	C03017	pos	Lipids and lipid-like molecules	Fatty Acyls	218.139	-0.317565	17298-37-2;20064-19-1	Fatty acid esters	6.485	6.493	6.486	6.482	6.505	6.489	6.48	6.481	6.455	6.465	6.463	6.477	6.64	6.648	6.649	6.637	6.648	6.644	7.168	7.161	7.159	7.159	7.157	7.169	6.589	6.591	6.613	6.581	6.582	6.608	6.626	6.629	6.628	6.626	6.626	6.62	6.626
pos_1162	metab_177	M+H-H2O, M+H	C5H4N4O2	1.8824	C07599	pos	Organoheterocyclic compounds	Imidazopyrimidines	153.041	0.046321	2465-59-0	Purines and purine derivatives	5.716	5.734	5.724	5.693	5.73	5.718	5.54	5.566	5.523	5.545	5.57	5.536	5.571	5.566	5.587	5.565	5.573	5.579	5.588	5.59	5.622	5.587	5.605	5.604	5.372	5.36	5.383	5.376	5.351	5.387	5.55	5.548	5.542	5.552	5.543	5.528	5.512
pos_1163	metab_178	M+H-H2O, 2M+ACN+Na	C12H11N5O	1.8746	-	pos	Organoheterocyclic compounds	Pyrrolopyrimidines	546.205	-6.67477	-	Not Available	5.743	5.686	5.805	5.663	5.752	5.739	5.814	5.875	5.77	5.796	5.871	5.854	5.936	5.993	5.982	5.972	5.957	5.978	5.887	5.89	5.875	5.867	5.893	5.861	6.187	6.153	6.166	6.155	6.158	6.176	6.206	6.216	6.207	6.209	6.204	6.205	6.161
pos_1168	metab_183	M+H-H2O, M+H	C27H38O13	1.8511	-	pos	Organic oxygen compounds	Organooxygen compounds	571.237	-3.07028	-	Carbohydrates and carbohydrate conjugates	5.736	5.668	5.691	5.622	5.634	5.682	5.853	5.917	5.857	5.884	5.861	5.913	5.952	5.918	5.955	5.907	5.929	5.931	6.394	6.365	6.428	6.366	6.4	6.393	6.399	6.376	6.392	6.359	6.374	6.399	6.418	6.406	6.406	6.399	6.406	6.411	6.405
pos_1180	metab_197	M+NH4, M+ACN+Na	C27H31O14+	1.6059	C12644	pos	Phenylpropanoids and polyketides	Flavonoids	597.2	-8.55032	-	Flavonoid glycosides	3.97	3.971	3.965	3.968	3.966	3.968	3.91	3.912	3.902	3.909	3.923	3.909	3.934	3.937	3.946	3.944	3.938	3.947	5.865	5.821	5.838	5.815	5.855	5.84	5.966	5.913	6.013	5.939	5.975	5.959	5.61	5.58	5.579	5.518	5.571	5.557	5.57
pos_120	metab_216	M+CH3OH+H, M+ACN+H, M+H	C9H17NO4	0.6816	-	pos	Organic acids and derivatives	Carboxylic acids and derivatives	204.123	-0.0508743	-	Amino acids, peptides, and analogues	6.797	6.816	6.815	6.805	6.823	6.82	6.872	6.845	6.88	6.857	6.867	6.839	6.842	6.872	6.847	6.865	6.851	6.88	7.122	7.127	7.152	7.121	7.137	7.139	7.034	7.004	7.032	7.011	7.023	7.029	6.941	6.93	6.932	6.939	6.93	6.932	6.929
pos_1208	metab_225	M+H, M+2Na-H	C9H21N3O	0.5828	C00612	pos	Organic acids and derivatives	Carboximidic acids and derivatives	232.14	3.77491	14278-49-0	Carboximidic acids	5.562	5.524	5.56	5.579	5.567	5.554	4.511	4.622	4.823	4.664	4.594	4.83	5.278	5.284	5.358	5.306	5.238	5.22	5.139	5.212	5.274	5.243	5.236	5.253	4.989	4.883	4.941	4.967	4.971	5.096	5.079	5.017	5.061	5.076	5.061	5.072	5.095
pos_121	metab_227	M+H, M+K, M+Na	C10H17N3O6	0.6738	-	pos	Organic acids and derivatives	Carboxylic acids and derivatives	276.119	-0.577456	26848-14-6	Amino acids, peptides, and analogues	6.738	6.76	6.733	6.756	6.754	6.743	7.015	6.999	7.023	7.01	7.019	6.995	6.529	6.499	6.537	6.538	6.532	6.556	6.675	6.7	6.683	6.666	6.686	6.684	6.825	6.81	6.822	6.816	6.804	6.818	6.948	6.926	6.938	6.942	6.94	6.932	6.948
pos_1210	metab_228	M+H, M+NH4	C6H11N3O2	0.5828	-	pos	Organoheterocyclic compounds	Pyrrolidines	175.119	0.0742517	-	Not Available	7.908	7.905	7.916	7.905	7.912	7.923	7.665	7.662	7.661	7.655	7.663	7.663	7.87	7.872	7.869	7.868	7.876	7.865	7.625	7.618	7.626	7.598	7.608	7.623	7.801	7.803	7.804	7.799	7.796	7.804	7.8	7.8	7.8	7.802	7.805	7.8	7.802
pos_1213	metab_231	M+Na, M+K	C17H20N4OS	0.5906	-	pos	Benzenoids	Phenol ethers	351.125	-1.47187	-	Not Available	6.002	6.025	5.966	5.977	6.017	6.011	5.872	5.92	5.871	5.89	5.854	5.958	5.832	5.827	5.736	5.692	5.723	5.626	5.59	5.426	5.584	5.554	5.564	5.654	6.074	6.029	6.022	5.995	6.036	6.047	6.028	6.02	6.02	6.029	6.029	6.021	6.088
pos_1217	metab_235	M+H, M+Na	C9H20N2O2	0.552	-	pos	-	-	189.16	-0.0617752	-	-	6.839	6.85	6.843	6.846	6.837	6.828	6.776	6.801	6.773	6.815	6.809	6.8	6.94	6.934	6.939	6.945	6.938	6.932	6.833	6.82	6.842	6.814	6.816	6.816	6.876	6.895	6.902	6.863	6.89	6.883	6.832	6.823	6.822	6.838	6.825	6.825	6.824
pos_1220	metab_239	M+H-H2O, M+H	C4H9NO2	0.6131	C03284	pos	Organic acids and derivatives	Carboxylic acids and derivatives	104.071	3.71469	4249-19-8	Amino acids, peptides, and analogues	7.538	7.546	7.544	7.548	7.551	7.54	7.293	7.294	7.294	7.285	7.297	7.284	7.488	7.484	7.483	7.483	7.489	7.477	7.252	7.254	7.264	7.244	7.256	7.268	7.473	7.459	7.466	7.467	7.453	7.473	7.376	7.367	7.367	7.369	7.368	7.363	7.368
pos_1226	metab_245	M+H, M+K	C10H12N6O7	0.6206	-	pos	Nucleosides, nucleotides, and analogues	Purine nucleosides	329.085	4.15749	-	Not Available	5.524	5.695	5.562	5.652	5.564	5.592	4.981	5.021	5.148	4.932	4.946	5.046	5.25	4.941	5.26	5.158	5.17	5.354	5.692	5.724	5.752	5.765	5.735	5.773	5.655	5.597	5.547	5.515	5.407	5.566	5.319	5.211	5.309	5.326	5.327	5.161	5.382
pos_1227	metab_246	M+H, M+K	C7H16N2O2	0.552	C02728	pos	Organic acids and derivatives	Carboxylic acids and derivatives	161.128	-0.139851	1188-07-4	Amino acids, peptides, and analogues	5.764	5.765	5.804	5.777	5.775	5.769	5.641	5.669	5.644	5.643	5.649	5.667	6.135	6.128	6.134	6.118	6.135	6.121	5.924	5.917	5.932	5.901	5.919	5.913	5.788	5.796	5.809	5.774	5.792	5.788	5.772	5.758	5.763	5.773	5.764	5.763	5.755
pos_1230	metab_250	M+H-H2O, M+H	C4H9NO3	0.636	-	pos	-	-	120.066	1.65645	-	-	6.721	6.721	6.724	6.724	6.72	6.724	6.743	6.719	6.72	6.713	6.726	6.717	6.83	6.814	6.812	6.813	6.814	6.805	6.532	6.553	6.55	6.514	6.539	6.555	6.586	6.559	6.572	6.581	6.56	6.579	6.724	6.711	6.719	6.722	6.733	6.717	6.718
pos_1234	metab_253	M+H-2H2O, M+CH3OH+H	C10H16N2O6	0.636	-	pos	Organic acids and derivatives	Carboxylic acids and derivatives	225.087	-0.437334	1801529-32-7	Amino acids, peptides, and analogues	6.169	6.145	6.196	6.147	6.163	6.194	6.315	6.316	6.324	6.305	6.309	6.324	6.213	6.187	6.175	6.187	6.21	6.191	6.222	6.198	6.219	6.152	6.226	6.222	6.226	6.236	6.229	6.233	6.198	6.206	6.245	6.243	6.248	6.243	6.247	6.234	6.247
pos_1239	metab_258	M+NH4, M+ACN+H	C12H22O11	0.6513	C08240	pos	-	-	360.15	-0.994822	554-91-6	-	5.915	6.039	5.923	5.947	5.923	5.935	6.94	6.942	6.943	6.92	6.934	6.93	6.465	6.465	6.486	6.485	6.471	6.466	6.814	6.827	6.832	6.809	6.834	6.842	7.056	7.066	7.052	7.06	7.054	7.052	6.825	6.778	6.777	6.806	6.784	6.778	6.777
pos_1243	metab_263	M+H, M+NH4	C7H11NO4	0.6588	-	pos	Organic acids and derivatives	Carboxylic acids and derivatives	191.103	-0.225838	-	Amino acids, peptides, and analogues	7.329	7.327	7.33	7.331	7.36	7.335	7.209	7.204	7.213	7.212	7.205	7.205	7.612	7.593	7.601	7.604	7.601	7.599	7.449	7.455	7.448	7.438	7.441	7.456	7.34	7.331	7.332	7.344	7.325	7.34	7.294	7.298	7.302	7.3	7.307	7.3	7.299
pos_125	metab_270	M+H, M+Na, M+H-H2O	C7H13NO3S	2.7017	-	pos	-	-	192.069	0.558561	-	-	4.741	4.753	4.753	4.762	4.815	4.778	4.114	4.263	4.167	4.271	4.237	4.122	5.002	4.983	4.992	5.02	5.05	5.047	4.837	4.832	4.816	4.803	4.791	4.835	4.762	4.77	4.82	4.795	4.838	4.795	4.747	4.732	4.741	4.787	4.732	4.734	4.721
pos_1252	metab_273	M+H, M+K	C9H15N3O2S	0.6816	C05570	pos	Organic acids and derivatives	Carboxylic acids and derivatives	230.096	-0.346521	497-30-3	Amino acids, peptides, and analogues	6.04	6.024	6.011	5.976	5.993	5.986	6.587	6.555	6.568	6.583	6.583	6.531	6.252	6.264	6.232	6.243	6.226	6.175	6.577	6.615	6.652	6.59	6.622	6.62	7.16	7.144	7.136	7.12	7.131	7.146	6.859	6.836	6.836	6.836	6.839	6.825	6.803
pos_1272	metab_293	M+H-H2O, M+H	C5H8O2	0.6894	C02240	pos	Organoheterocyclic compounds	Lactones	83.0497	5.11742	542-28-9	Delta valerolactones	5.932	5.962	5.96	5.968	5.955	5.937	6.025	6.014	6.026	5.998	6.005	6.001	6.013	5.995	6.002	6.015	6.008	6.02	5.916	5.92	5.933	5.893	5.926	5.926	5.944	5.934	5.929	5.965	5.934	5.925	6.013	6.001	6.005	6.021	6.002	6.006	6.001
pos_1283	metab_304	M+H, M+NH4	C6H11NO2	0.7667	C03969	pos	Organic acids and derivatives	Carboxylic acids and derivatives	147.113	0.130542	52-52-8	Amino acids, peptides, and analogues	7.153	7.16	7.145	7.166	7.169	7.154	6.961	6.962	6.97	6.961	6.963	6.958	7.17	7.167	7.16	7.161	7.171	7.168	7.064	7.082	7.078	7.08	7.074	7.083	7.062	7.034	7.042	7.033	7.038	7.055	7.086	7.078	7.085	7.085	7.081	7.082	7.081
pos_132	metab_345	M+H, M+Na, M+H-H2O	C14H25N3O7	3.0437	-	pos	-	-	370.158	-0.924775	-	-	4.713	4.745	4.746	4.664	4.76	4.612	5.017	5.063	5.034	5.027	5.027	5.022	4.976	4.923	4.984	4.923	4.907	4.953	4.919	4.844	4.874	4.802	4.843	4.82	4.819	4.928	4.822	4.86	4.835	4.817	5.178	5.183	5.179	5.179	5.179	5.171	5.16
pos_1321	metab_347	M+H, M+NH4	C5H7NO3	0.8523	C04281	pos	Organic acids and derivatives	Carboxylic acids and derivatives	147.076	0.0773702	22573-88-2	Amino acids, peptides, and analogues	7.398	7.397	7.389	7.397	7.399	7.397	7.401	7.416	7.408	7.411	7.418	7.408	7.319	7.316	7.305	7.301	7.314	7.303	7.405	7.434	7.424	7.42	7.415	7.414	7.525	7.521	7.514	7.522	7.496	7.526	7.515	7.518	7.518	7.518	7.52	7.527	7.519
pos_1323	metab_349	M+H-2H2O, M+H	C4H9NO3	0.8602	-	pos	-	-	84.0449	4.21683	-	-	6.822	6.826	6.825	6.827	6.824	6.831	6.803	6.819	6.815	6.805	6.815	6.802	6.896	6.884	6.869	6.872	6.878	6.866	6.726	6.745	6.738	6.738	6.725	6.734	6.772	6.765	6.756	6.778	6.747	6.775	6.83	6.844	6.84	6.84	6.84	6.856	6.843
pos_1325	metab_351	M+H-H2O, M+H	C4H9NO2	0.8759	C00334	pos	Organic acids and derivatives	Carboxylic acids and derivatives	104.071	3.60253	20791	Amino acids, peptides, and analogues	7.21	7.209	7.201	7.215	7.209	7.208	6.9	6.925	6.917	6.916	6.921	6.917	7.144	7.14	7.144	7.143	7.145	7.137	6.994	7.011	7.015	7.008	7.012	6.999	7.19	7.181	7.187	7.191	7.17	7.195	7.046	7.043	7.045	7.04	7.03	7.042	7.038
pos_1333	metab_360	M+H-H2O, M+H	C6H14O6	0.8914	C01507	pos	Organic oxygen compounds	Organooxygen compounds	183.086	0.0783412	488-45-9	Carbohydrates and carbohydrate conjugates	7.596	7.596	7.602	7.61	7.612	7.623	7.653	7.652	7.667	7.658	7.668	7.654	7.729	7.723	7.729	7.732	7.731	7.724	7.638	7.654	7.651	7.665	7.653	7.646	7.725	7.713	7.718	7.724	7.706	7.731	7.657	7.698	7.698	7.707	7.707	7.707	7.705
pos_1342	metab_370	M+H-2H2O, M+NH4	C6H8O4	0.9307	-	pos	Organoheterocyclic compounds	Lactones	162.076	-0.247614	60551-20-4	Gamma butyrolactones	6.341	6.342	6.339	6.346	6.339	6.343	6.41	6.424	6.402	6.415	6.412	6.408	6.291	6.286	6.28	6.292	6.28	6.279	6.361	6.376	6.371	6.38	6.374	6.357	6.401	6.383	6.391	6.387	6.378	6.394	6.365	6.357	6.359	6.359	6.362	6.359	6.358
pos_1347	metab_375	M+H, M+NH4	C7H11NO4	0.9465	C01250	pos	Organic acids and derivatives	Carboxylic acids and derivatives	191.103	-0.253777	13074-21-0	Amino acids, peptides, and analogues	7.015	7.003	7.008	6.995	7.008	6.998	6.763	6.777	6.762	6.786	6.774	6.771	7.291	7.277	7.281	7.276	7.268	7.273	7.185	7.199	7.191	7.201	7.2	7.181	7.064	7.06	7.058	7.064	7.043	7.07	6.974	6.97	6.968	6.968	6.971	6.97	6.968
pos_1350	metab_379	M+H, M+CH3OH+H	C5H9NO2	0.9544	C00148	pos	Organic acids and derivatives	Carboxylic acids and derivatives	116.071	2.35182	147-85-3	Amino acids, peptides, and analogues	7.224	7.226	7.237	7.226	7.229	7.222	7.096	7.106	7.091	7.111	7.104	7.102	7.288	7.283	7.296	7.289	7.295	7.278	7.386	7.393	7.387	7.393	7.406	7.376	7.247	7.241	7.256	7.264	7.238	7.251	7.189	7.189	7.189	7.19	7.19	7.19	7.188
pos_1357	metab_386	M+H, M+NH4	C7H12N2O3	0.994	-	pos	Organic acids and derivatives	Carboxylic acids and derivatives	173.092	0.134007	704-15-4	Amino acids, peptides, and analogues	6.512	6.509	6.514	6.515	6.509	6.511	6.145	6.141	6.133	6.145	6.146	6.143	6.438	6.445	6.445	6.444	6.443	6.435	6.242	6.258	6.246	6.255	6.25	6.227	6.197	6.181	6.204	6.195	6.187	6.213	6.254	6.256	6.259	6.259	6.263	6.262	6.261
pos_139	metab_422	M+H, M+Na, M+H-H2O	C29H42N2O3	3.5628	-	pos	Not Available	Not Available	467.323	-9.25724	-	Not Available	6.063	6.061	6.071	6.07	6.041	6.04	6.052	6.059	6.052	6.044	6.085	6.051	6.004	6.045	6.018	6.018	6.055	6.04	5.9	5.863	5.902	5.908	5.881	5.892	5.979	5.97	5.98	5.988	5.976	5.964	6.032	6.021	6.028	6.023	6.032	6.025	6.022
pos_1415	metab_445	M+H	C5H14N2	0.4975	C01672	pos	Organic nitrogen compounds	Organonitrogen compounds	103.123	3.8863	462-94-2	Amines	4.7	4.72	4.678	4.762	4.737	4.675	3.736	3.634	4.029	3.484	3.936	3.992	5.315	5.326	5.325	5.308	5.324	5.297	3.384	3.703	3.152	3.179	2.788	2.943	4.305	4.352	4.365	4.265	4.378	4.293	4.429	4.422	4.428	4.486	4.455	4.422	4.427
pos_1428	metab_459	M+H	C6H11N3O	0.5127	C00860	pos	Organic nitrogen compounds	Organonitrogen compounds	142.098	0.598282	4836-52-6	Amines	5.205	5.235	5.218	5.222	5.202	5.235	5.098	5.079	5.118	5.108	5.126	5.132	5.288	5.277	5.239	5.239	5.268	5.241	5.136	5.157	5.151	5.125	5.106	5.128	5.343	5.335	5.361	5.341	5.328	5.37	5.155	5.137	5.165	5.14	5.139	5.141	5.129
pos_143	metab_461	M+H, M+Na, M+NH4	C13H17N3O3	4.1388	-	pos	-	-	264.134	-0.700382	-	-	3.45	3.683	3.574	3.584	3.13	2.992	3.91	3.74	3.887	3.966	3.93	3.828	4.791	4.778	4.738	4.819	4.811	4.78	3.107	2.175	3.052	3.258	3.074	3.304	3.678	3.188	3.463	3.573	3.339	3.74	5.46	5.45	5.456	5.429	5.456	5.442	5.451
pos_1434	metab_466	M+H	C16H13ClN2O2	0.5127	C07125	pos	Organoheterocyclic compounds	Benzodiazepines	301.073	-3.46479	846-50-4	1,4-benzodiazepines	6.11	6.08	6.05	6.104	6.133	6.054	5.888	5.977	5.948	5.922	5.942	5.982	6.05	6.038	6.019	6.042	6.026	6.009	5.799	5.764	5.79	5.783	5.783	5.789	5.918	5.914	5.955	5.906	5.948	5.953	6.002	6.006	6.002	6.021	5.989	6.002	6.001
pos_144	metab_471	M+H, M+Na, M+H-H2O	C13H15NO5	4.2429	-	pos	Benzenoids	Benzene and substituted derivatives	266.102	-0.816587	-	Benzoic acids and derivatives	5.668	5.688	5.662	5.673	5.692	5.691	4.934	4.921	4.938	4.935	4.927	4.963	5.913	5.912	5.896	5.917	5.915	5.904	5.195	5.2	5.149	5.184	5.209	5.162	5.022	5.076	5.072	5.027	5.026	5.03	5.23	5.227	5.227	5.238	5.251	5.232	5.231
pos_1447	metab_477	2M+Na	C4H5NO3	0.5283	C01596	pos	Lipids and lipid-like molecules	Fatty Acyls	253.043	0.873895	557-24-4	Fatty acids and conjugates	5.597	5.62	5.602	5.604	5.59	5.563	5.445	5.461	5.44	5.467	5.496	5.5	5.554	5.537	5.541	5.572	5.523	5.546	5.494	5.483	5.543	5.468	5.469	5.498	5.501	5.498	5.501	5.474	5.483	5.532	5.521	5.513	5.504	5.541	5.508	5.494	5.514
pos_145	metab_480	M+H, M+Na, M+2Na-H	C12H15NO4	4.2989	-	pos	Organic acids and derivatives	Carboxylic acids and derivatives	238.107	-0.719972	183241-73-8	Amino acids, peptides, and analogues	5.761	5.791	5.756	5.778	5.782	5.785	4.529	4.47	4.506	4.454	4.479	4.545	5.844	5.79	5.824	5.844	5.824	5.81	4.888	4.901	4.884	4.929	4.914	4.956	5.314	5.283	5.323	5.3	5.252	5.28	5.251	5.257	5.26	5.266	5.266	5.261	5.265
pos_148	metab_504	M+NH4, 2M+H, M+H	C8H6O2	3.9628	C18611	pos	Organoheterocyclic compounds	Isocoumarans	152.071	0.0230686	27355-22-2;87-41-2	Isobenzofuranones	5.399	5.375	5.402	5.4	5.392	5.395	5.273	5.256	5.241	5.27	5.263	5.253	5.23	5.244	5.243	5.237	5.278	5.251	5.204	5.202	5.189	5.204	5.214	5.238	5.541	5.519	5.529	5.519	5.526	5.54	5.418	5.429	5.427	5.43	5.426	5.421	5.428
pos_1487	metab_511	M+NH4	C8H12N2	0.575	-	pos	Organoheterocyclic compounds	Diazines	154.134	0.0257458	15707-34-3	Pyrazines	6.878	6.888	6.886	6.882	6.887	6.896	7.039	7.035	7.04	7.029	7.036	7.036	6.926	6.928	6.937	6.925	6.93	6.92	7.157	7.143	7.16	7.141	7.145	7.156	7.012	7.029	7.018	7.01	7.021	7.017	6.895	6.905	6.904	6.907	6.908	6.908	6.905
pos_1491	metab_516	M+CH3OH+H	C7H13NO3	0.575	C21513	pos	Organic acids and derivatives	Carboxylic acids and derivatives	192.123	-0.11925	515-24-2	Amino acids, peptides, and analogues	4.265	4.447	4.529	4.215	4.302	4.565	4.83	4.803	4.769	4.887	4.827	4.892	4.016	3.954	4.31	3.9	4.007	3.889	6.036	6.034	6.004	6.009	6.027	6.019	5.633	5.656	5.648	5.618	5.648	5.64	5.679	5.676	5.652	5.695	5.676	5.677	5.674
pos_1500	metab_527	M+Na	C5H14NO6P	0.5828	C01233	pos	Lipids and lipid-like molecules	Glycerophospholipids	238.045	-0.867499	1190-00-7	Glycerophosphoethanolamines	4.568	4.161	2.229	4.471	4.566	4.227	4.446	4.8	4.089	4.481	4.038	4.571	4.108	4.448	4.198	4.082	4.211	4.543	3.427	3.506	3.101	4.147	4.18	4.159	2.163	2.159	2.819	2.966	4.106	2.167	4.832	4.811	4.881	4.853	4.829	4.89	4.911
pos_1504	metab_531	M+H	C4H11NO	0.5906	C04308	pos	Organic nitrogen compounds	Organonitrogen compounds	90.0918	5.16463	108-01-0	Amines	5.462	5.488	5.455	5.492	5.464	5.481	5.669	5.68	5.69	5.682	5.679	5.671	5.688	5.705	5.696	5.702	5.697	5.704	5.135	5.238	5.206	5.152	5.249	5.194	5.575	5.575	5.57	5.571	5.548	5.589	5.503	5.498	5.499	5.529	5.498	5.502	5.501
pos_1506	metab_533	M+H	C4H7NO4	0.5906	C00049	pos	Organic acids and derivatives	Carboxylic acids and derivatives	134.045	0.433142	56-84-8	Amino acids, peptides, and analogues	5.538	5.532	5.604	5.522	5.559	5.538	5.799	5.82	5.79	5.812	5.843	5.818	5.647	5.649	5.634	5.615	5.634	5.608	5.404	5.35	5.375	5.248	5.315	5.341	5.674	5.666	5.703	5.685	5.675	5.675	5.63	5.612	5.612	5.612	5.649	5.613	5.604
pos_1510	metab_536	M+K	C8H20NO6P	0.5906	C00670	pos	Lipids and lipid-like molecules	Glycerophospholipids	296.066	-0.996589	28319-77-9	Glycerophosphocholines	5.641	5.517	5.697	5.639	5.614	5.66	5.9	5.934	5.904	5.926	5.895	5.951	5.407	5.452	5.442	5.5	5.455	5.472	6.224	6.18	6.219	6.169	6.227	6.228	6.112	6.148	6.12	6.085	6.111	6.105	6.126	6.099	6.118	6.138	6.11	6.117	6.117
pos_1511	metab_537	M+H	C5H7N3	0.5983	-	pos	-	-	110.072	2.85987	-	-	6.487	6.49	6.502	6.475	6.489	6.507	6.382	6.382	6.375	6.368	6.378	6.377	6.531	6.532	6.52	6.527	6.536	6.512	6.268	6.242	6.27	6.226	6.258	6.256	6.476	6.492	6.506	6.488	6.472	6.488	6.445	6.475	6.474	6.473	6.474	6.473	6.478
pos_1512	metab_538	M+H	C6H9N3O2	0.5983	C00135	pos	Organic acids and derivatives	Carboxylic acids and derivatives	156.077	0.238998	71-00-1	Amino acids, peptides, and analogues	7.268	7.272	7.288	7.267	7.268	7.286	7.175	7.169	7.169	7.165	7.177	7.17	7.319	7.318	7.323	7.315	7.327	7.314	7.062	7.049	7.06	7.029	7.045	7.057	7.274	7.279	7.287	7.276	7.268	7.284	7.263	7.271	7.269	7.271	7.275	7.269	7.27
pos_1515	metab_541	M+H	C17H20O5S	0.5983	C18363	pos	Benzenoids	Benzene and substituted derivatives	337.109	-5.14967	189954-96-9	Benzenesulfonyl compounds	5.217	5.12	4.81	5.228	5.164	5.402	5.24	5.184	5.099	4.858	4.966	5.018	5.204	5.059	4.871	4.836	5.069	4.984	4.873	4.72	4.885	4.479	4.4	4.883	5.394	5.116	5.231	5.227	4.834	5.074	5.199	5.217	5.218	5.205	5.205	5.218	5.216
pos_1518	metab_544	M+Na	C20H29O5-	0.6055	-	pos	Lipids and lipid-like molecules	Fatty Acyls	372.191	-0.381306	-	Eicosanoids	6.081	6.12	6.169	6.089	6.093	6.116	5.892	5.907	5.886	5.873	5.776	5.861	6.078	6.096	6.053	6.083	6.113	6.016	5.453	5.454	5.457	5.463	5.452	5.457	5.565	5.519	5.485	5.555	5.638	5.53	5.989	5.858	5.82	5.903	5.867	5.877	5.878
pos_1526	metab_551	M+2Na	C26H36O12	0.6206	-	pos	Organic oxygen compounds	Organooxygen compounds	293.099	-2.102	85562-86-3	Carbohydrates and carbohydrate conjugates	5.046	5.1	5.131	4.864	5.206	4.939	5.621	5.549	5.606	5.548	5.611	5.606	4.743	4.803	4.432	4.779	5.027	4.638	4.229	4.23	4.234	4.239	4.228	4.233	4.848	4.409	4.819	4.438	4.338	4.264	5.223	5.28	5.286	5.306	5.307	5.327	5.394
pos_1527	metab_552	M+ACN+H	C4H7NO3	0.6282	C00441	pos	Organic acids and derivatives	Carboxylic acids and derivatives	159.076	0.0964059	160042	Amino acids, peptides, and analogues	5.628	5.584	5.6	5.543	5.564	5.613	4.675	4.786	4.813	4.654	4.765	4.708	5.784	5.804	5.795	5.782	5.8	5.77	4.258	4.34	4.21	4.183	4.389	4.394	4.664	4.368	4.471	4.681	4.47	4.376	4.947	5.06	5.06	5.089	5.064	5.065	5.071
pos_1531	metab_557	M+H-2H2O	C10H16N3O6S2-	0.6282	C17267	pos	Organic acids and derivatives	Carboxylic acids and derivatives	303.032	-5.73459	-	Amino acids, peptides, and analogues	5.973	5.957	5.961	5.979	5.979	5.98	5.712	5.722	5.613	5.664	5.651	5.651	5.703	5.693	5.698	5.736	5.682	5.658	5.397	5.455	5.443	5.353	5.473	5.506	5.447	5.467	5.496	5.421	5.412	5.486	5.607	5.488	5.618	5.6	5.599	5.601	5.611
pos_1535	metab_560	M+H	C11H21N3O3	0.636	-	pos	-	-	244.165	-0.517501	-	-	6.138	6.119	6.127	6.15	6.112	6.151	5.74	5.749	5.753	5.771	5.783	5.768	5.911	5.889	5.887	5.915	5.891	5.888	5.741	5.748	5.743	5.749	5.745	5.768	5.628	5.588	5.581	5.607	5.544	5.574	5.843	5.807	5.848	5.867	5.846	5.847	5.848
pos_1540	metab_565	2M+Na	C8H8N2O3	0.6436	C05380	pos	Organic acids and derivatives	Carboxylic acids and derivatives	383.094	-6.14363	583-08-4	Amino acids, peptides, and analogues	6.392	6.403	6.402	6.36	6.416	6.416	5.745	5.728	5.844	5.623	5.741	5.774	6.618	6.62	6.616	6.615	6.634	6.622	5.456	5.454	5.51	5.35	5.497	5.541	5.437	5.424	5.38	5.401	5.457	5.373	5.83	5.822	5.823	5.854	5.831	5.832	5.822
pos_1542	metab_567	M+H-H2O	C8H10N6O2	0.6513	-	pos	Organoheterocyclic compounds	Imidazopyrimidines	205.082	-6.94544	-	Purines and purine derivatives	5.697	5.605	5.668	5.667	5.692	5.643	5.869	5.832	5.86	5.85	5.828	5.818	5.645	5.627	5.648	5.692	5.666	5.639	5.274	5.356	5.303	5.337	5.319	5.348	5.424	5.378	5.395	5.374	5.428	5.371	5.567	5.628	5.634	5.628	5.676	5.621	5.64
pos_1544	metab_568	M+H	C11H20N2O6	0.6513	C00449	pos	Organic acids and derivatives	Carboxylic acids and derivatives	277.139	-0.953513	997-68-2	Amino acids, peptides, and analogues	4.72	5.184	5.014	5.284	5.191	4.755	5.802	5.723	5.692	5.703	5.615	5.695	4.872	4.646	4.863	4.899	4.855	4.791	6.547	6.554	6.542	6.527	6.554	6.548	6.443	6.404	6.413	6.417	6.417	6.415	6.099	6.088	6.088	6.077	6.098	6.108	6.087
pos_155	metab_573	M+NH4, M+Na, M+H	C14H18N4O3	5.211	C01965	pos	Benzenoids	Phenol ethers	308.17	-5.97664	738-70-5	Anisoles	3.647	3.732	3.387	3.235	3.746	3.214	5.571	5.565	5.56	5.569	5.59	5.591	5.425	5.383	5.392	5.391	5.422	5.354	3.066	2.741	2.744	2.985	3.318	2.744	4.453	4.528	4.511	4.38	4.433	4.426	5.156	5.169	5.147	5.145	5.14	5.195	5.177
pos_1560	metab_583	M+ACN+H	C6H13N3O4	0.6816	-	pos	Organic acids and derivatives	Carboxylic acids and derivatives	233.124	-0.701937	3618-90-4	Amino acids, peptides, and analogues	5.873	5.892	5.896	5.883	5.911	5.928	5.667	5.646	5.667	5.677	5.685	5.621	5.686	5.724	5.663	5.74	5.697	5.704	6.414	6.403	6.427	6.402	6.431	6.433	6.011	5.995	6.018	5.987	5.998	5.984	5.998	5.991	5.994	6.01	6.006	5.992	5.99
pos_1561	metab_584	M+H-H2O	C4H6O3	0.6894	C00349	pos	Organic oxygen compounds	Organooxygen compounds	85.0289	4.83982	1583909	Carbonyl compounds	5.963	5.971	5.974	5.98	5.969	5.973	6.063	6.054	6.067	6.037	6.055	6.041	6.009	6.01	6.001	6.008	6.002	6.013	5.952	5.973	5.968	5.944	5.967	5.986	5.99	5.984	5.982	5.996	5.984	5.991	6.026	6.014	6.018	6.034	6.015	6.019	6.013
pos_1563	metab_586	M+NH4	C11H17NO3	0.6894	C07056	pos	Benzenoids	Phenols	229.155	-0.44316	7683-59-2	Benzenediols	6.117	6.106	6.121	6.11	6.135	6.126	5.913	5.874	5.908	5.894	5.911	5.869	6.41	6.426	6.412	6.431	6.415	6.441	6.289	6.308	6.318	6.273	6.308	6.3	6.181	6.169	6.178	6.155	6.175	6.164	6.103	6.087	6.095	6.095	6.093	6.096	6.104
pos_1566	metab_587	M+Na	C16H22ClN3O	0.7049	C18489	pos	Benzenoids	Benzene and substituted derivatives	330.132	-6.73315	107534-96-3	Phenylbutylamines	5.188	5.219	5.11	5.091	4.482	5.188	5.248	5.054	5.169	5.274	4.891	5.293	4.469	3.649	4.536	4.407	4.597	4.597	5.207	5.264	5.187	5.025	5.291	5.31	4.953	4.777	4.484	4.766	4.434	4.606	5.289	5.358	5.389	5.368	5.426	5.398	5.358
pos_1573	metab_591	M+H	C12H21N7O3	0.7278	-	pos	Organic acids and derivatives	Carboxylic acids and derivatives	312.178	-1.13083	77369-21-2	Amino acids, peptides, and analogues	5.081	5.211	5.195	4.759	5.192	5.001	5.776	5.763	5.772	5.765	5.795	5.766	4.519	0.08796	2.638	4.201	3.08	4.607	5.392	5.411	5.542	5.365	5.443	5.398	6.47	6.452	6.443	6.444	6.436	6.469	6.224	6.216	6.215	6.216	6.225	6.205	6.215
pos_1584	metab_600	M+CH3OH+H	C4H8N2O	0.7591	C19285	pos	Organoheterocyclic compounds	Pyrrolidines	133.097	0.838932	930-55-2	Not Available	6.251	6.247	6.235	6.253	6.26	6.243	6.167	6.178	6.186	6.177	6.177	6.175	6.362	6.359	6.356	6.357	6.375	6.376	6.529	6.549	6.56	6.555	6.552	6.549	6.441	6.402	6.416	6.41	6.412	6.434	6.323	6.312	6.329	6.315	6.312	6.316	6.311
pos_1585	metab_601	M+2Na	C12H24N2O9	0.7667	-	pos	Organic oxygen compounds	Organooxygen compounds	193.063	-0.606367	-	Carbohydrates and carbohydrate conjugates	5.712	5.652	5.74	5.748	5.712	5.69	5.656	5.599	5.618	5.679	5.636	5.658	5.348	5.423	5.445	5.387	5.474	5.297	5.396	5.367	5.327	5.387	5.408	5.412	5.392	5.374	5.44	5.348	5.387	5.426	5.535	5.579	5.617	5.564	5.57	5.579	5.614
pos_1586	metab_602	M+2Na-H	C7H14N2O5	0.7667	-	pos	Organic acids and derivatives	Carboxylic acids and derivatives	251.061	-2.05341	61043-86-5	Amino acids, peptides, and analogues	6.792	6.8	6.777	6.806	6.816	6.791	6.693	6.688	6.711	6.704	6.7	6.688	6.663	6.658	6.657	6.669	6.653	6.647	6.335	6.346	6.371	6.366	6.348	6.356	6.611	6.613	6.609	6.587	6.603	6.601	6.716	6.704	6.708	6.708	6.717	6.709	6.699
pos_1595	metab_610	M+2Na-H	C7H12N2O5	0.7745	-	pos	Organic acids and derivatives	Carboxylic acids and derivatives	249.045	-4.52073	20727-65-5	Amino acids, peptides, and analogues	5.966	6.015	5.979	5.985	6.049	6.045	5.815	5.806	5.839	5.868	5.814	5.769	5.687	5.621	5.6	5.683	5.632	5.683	5.586	5.588	5.557	5.615	5.605	5.63	5.593	5.535	5.595	5.58	5.512	5.595	5.86	5.846	5.878	5.846	5.855	5.847	5.845
pos_1626	metab_640	M+NH4	C3H4O3	0.8289	C00222	pos	Organic oxygen compounds	Organooxygen compounds	106.05	3.66426	926-61-4	Carbonyl compounds	6.144	6.163	6.143	6.172	6.175	6.168	6.173	6.174	6.183	6.177	6.183	6.178	6.052	6.018	6.017	6.016	6.023	6.038	6.014	6.054	6.048	6.042	6.043	6.048	6.113	6.095	6.1	6.11	6.101	6.131	6.186	6.182	6.182	6.182	6.179	6.195	6.181
pos_1634	metab_647	M+H	C3H7NO2	0.8445	C00041	pos	Organic acids and derivatives	Carboxylic acids and derivatives	90.0554	5.15947	302-72-7;56-41-7	Amino acids, peptides, and analogues	6.392	6.388	6.382	6.411	6.406	6.397	6.344	6.355	6.35	6.344	6.346	6.344	6.491	6.478	6.478	6.474	6.496	6.486	6.43	6.449	6.445	6.45	6.443	6.442	6.295	6.289	6.285	6.291	6.265	6.301	6.419	6.412	6.422	6.417	6.417	6.429	6.416
pos_1638	metab_651	M+H	C11H20N2O6	0.8523	C00449	pos	Organic acids and derivatives	Carboxylic acids and derivatives	277.139	-0.949466	997-68-2	Amino acids, peptides, and analogues	5.103	5.204	5.043	5.136	5.178	4.971	5.475	5.496	5.489	5.503	5.444	5.401	4.951	5.004	5.068	4.919	4.866	5.089	6.388	6.384	6.413	6.405	6.376	6.361	6.279	6.289	6.267	6.283	6.238	6.301	5.88	5.918	5.874	5.911	5.929	5.918	5.917
pos_1641	metab_655	M+H-H2O	C4H9NO3	0.8759	C03678	pos	Organic acids and derivatives	Carboxylic acids and derivatives	102.055	3.16311	-	Amino acids, peptides, and analogues	6.48	6.491	6.507	6.512	6.513	6.521	6.539	6.55	6.544	6.548	6.55	6.54	6.598	6.578	6.572	6.565	6.575	6.564	6.459	6.468	6.48	6.481	6.483	6.479	6.547	6.539	6.537	6.549	6.507	6.541	6.491	6.514	6.529	6.535	6.536	6.553	6.535
pos_1644	metab_658	M+H-2H2O	C13H18N6O4	0.8759	-	pos	Nucleosides, nucleotides, and analogues	5''-deoxyribonucleosides	287.127	6.31624	-	Not Available	5.846	5.822	5.828	5.818	5.864	5.863	5.676	5.661	5.635	5.651	5.688	5.678	5.824	5.852	5.819	5.796	5.819	5.869	5.873	5.876	5.881	5.898	5.897	5.924	5.795	5.724	5.742	5.798	5.745	5.774	5.814	5.782	5.782	5.75	5.821	5.778	5.788
pos_1648	metab_659	M+H-H2O	C10H18N4O6	0.8836	C03406	pos	Organic acids and derivatives	Carboxylic acids and derivatives	273.119	-0.914142	2387-71-5	Amino acids, peptides, and analogues	5.408	5.438	5.463	5.484	5.508	5.441	5.222	5.241	5.245	5.213	5.174	5.291	5.384	5.339	5.449	5.361	5.371	5.311	5.71	5.72	5.726	5.724	5.649	5.663	5.577	5.635	5.604	5.639	5.544	5.626	5.449	5.442	5.381	5.463	5.471	5.442	5.441
pos_1651	metab_663	M+H-2H2O	C5H10O3	0.8914	C02804	pos	Lipids and lipid-like molecules	Fatty Acyls	83.0496	4.26258	13392-69-3	Fatty acids and conjugates	5.948	5.95	5.945	5.944	5.958	5.961	5.968	5.989	5.976	5.969	5.968	5.976	6.008	5.987	5.996	6	6.001	5.983	5.941	5.944	5.955	5.959	5.944	5.931	5.992	5.992	5.975	6	5.964	6	5.984	5.997	5.997	6.003	5.997	6.004	6.003
pos_1659	metab_671	M+ACN+H	C5H11NO3	0.9071	-	pos	-	-	175.108	0.845162	-	-	5.924	5.954	5.929	5.943	5.953	5.931	5.374	5.428	5.388	5.432	5.465	5.383	6.146	6.154	6.141	6.122	6.129	6.117	6.123	6.137	6.138	6.137	6.113	6.127	5.664	5.611	5.635	5.606	5.619	5.666	5.682	5.667	5.672	5.64	5.675	5.721	5.666
pos_167	metab_677	M+H-H2O, M+Na, M+H	C16H35NO2	5.7306	-	pos	-	-	274.274	-0.744127	-	-	6.941	6.966	6.934	6.948	6.97	6.947	6.918	6.922	6.933	6.955	6.965	6.939	6.955	7.334	7.339	7.335	7.338	7.296	7.22	7.248	7.224	7.229	7.214	7.223	7.377	7.337	7.335	7.332	7.359	7.376	7.221	7.223	7.215	7.216	7.208	7.214	7.212
pos_1672	metab_680	M+H	C8H18N4O2	0.9465	C03626	pos	Organic acids and derivatives	Carboxylic acids and derivatives	203.15	-0.199338	30315-93-6	Amino acids, peptides, and analogues	6.418	6.425	6.442	6.428	6.442	6.413	6.189	6.196	6.192	6.193	6.191	6.202	6.563	6.549	6.571	6.557	6.573	6.542	6.114	6.144	6.1	6.131	6.126	6.104	6.391	6.387	6.398	6.388	6.393	6.389	6.383	6.375	6.373	6.377	6.375	6.384	6.376
pos_1684	metab_690	M+ACN+H	C6H13NO2	0.9781	C16434	pos	Organic acids and derivatives	Carboxylic acids and derivatives	173.128	0.136021	443-79-8	Amino acids, peptides, and analogues	5.46	5.497	5.486	5.447	5.521	5.478	5.497	5.506	5.495	5.533	5.5	5.471	5.992	5.996	6.025	6.016	5.988	6.015	5.581	5.595	5.625	5.613	5.586	5.611	5.495	5.485	5.483	5.465	5.462	5.437	5.527	5.494	5.484	5.497	5.492	5.494	5.496
pos_1685	metab_691	M+H	C22H21ClN6O2	0.9781	C15554	pos	Benzenoids	Benzene and substituted derivatives	437.149	-0.444624	-	Biphenyls and derivatives	5.727	5.752	5.719	5.729	5.705	5.739	6.105	6.129	6.074	6.139	6.084	6.086	5.746	5.751	5.857	5.783	5.782	5.802	5.832	5.84	5.832	5.847	5.78	5.874	6.218	6.233	6.201	6.224	6.207	6.243	6.222	6.258	6.258	6.269	6.259	6.269	6.271
pos_1687	metab_693	M+NH4	C9H15N3O4	0.986	-	pos	Organic acids and derivatives	Carboxylic acids and derivatives	247.14	-0.777804	-	Amino acids, peptides, and analogues	3.798	4.195	4.23	4.361	4.191	4.339	4.498	4.342	4.847	4.76	4.549	4.587	2.6	3.856	2.612	2.61	2.605	2.614	2.7	2.601	2.54	3.317	2.736	3.376	5.316	5.287	5.307	5.296	5.297	5.326	5.342	5.335	5.305	5.327	5.335	5.327	5.262
pos_1689	metab_695	M+H	C6H11NO2	1.0019	C00408	pos	Organic acids and derivatives	Carboxylic acids and derivatives	130.086	0.763329	3105-95-1;535-75-1	Amino acids, peptides, and analogues	6.34	6.339	6.351	6.343	6.334	6.333	6.328	6.345	6.332	6.335	6.341	6.332	6.426	6.416	6.443	6.437	6.442	6.424	6.822	6.825	6.827	6.836	6.836	6.815	6.391	6.377	6.372	6.405	6.367	6.389	6.47	6.466	6.462	6.472	6.474	6.477	6.474
pos_1691	metab_698	M+H	C5H5N5	1.0098	-	pos	Organoheterocyclic compounds	Pyrazolopyrimidines	136.062	0.284031	-	Pyrazolo[3,4-d]pyrimidines	6.027	6.036	6.044	6.032	6.027	6.024	6.348	6.351	6.346	6.354	6.358	6.343	5.995	6.004	6.016	6.013	6.011	6.003	5.981	6	5.995	5.987	6.015	5.989	6.139	6.122	6.141	6.138	6.123	6.14	6.172	6.159	6.168	6.169	6.168	6.173	6.167
pos_1699	metab_704	M+NH4	C9H12N2O5	1.0177	-	pos	Nucleosides, nucleotides, and analogues	Pyrimidine nucleosides	246.108	-0.933872	-	Not Available	5.704	5.71	5.726	5.702	5.698	5.674	5.801	5.813	5.806	5.812	5.807	5.805	5.578	5.594	5.614	5.606	5.627	5.61	3.821	3.755	3.81	3.51	3.5	4.043	6.165	6.166	6.172	6.179	6.166	6.176	5.742	5.696	5.739	5.739	5.739	5.74	5.739
pos_170	metab_706	M+H-H2O, M+Na, M+H	C13H25NO3	5.7543	-	pos	Organic acids and derivatives	Carboxylic acids and derivatives	266.174	5.93073	-	Amino acids, peptides, and analogues	5.708	5.672	5.699	5.708	5.721	5.727	5.707	5.721	5.712	5.713	5.72	5.716	5.612	5.633	5.623	5.606	5.612	5.627	5.601	5.573	5.592	5.58	5.581	5.59	5.671	5.693	5.689	5.688	5.687	5.682	5.685	5.705	5.677	5.675	5.673	5.678	5.669
pos_1700	metab_707	M+H	C11H21N5O3	1.0177	-	pos	Organic acids and derivatives	Carboxylic acids and derivatives	272.171	-0.810568	-	Amino acids, peptides, and analogues	5.925	5.904	5.899	5.914	5.887	5.865	5.442	5.424	5.443	5.414	5.458	5.42	5.719	5.697	5.714	5.725	5.74	5.729	5.613	5.596	5.565	5.56	5.561	5.543	5.421	5.459	5.419	5.479	5.429	5.492	5.618	5.634	5.634	5.628	5.645	5.634	5.63
pos_1704	metab_711	M+ACN+H	C6H13N3O3	1.0256	C00327	pos	Organic acids and derivatives	Carboxylic acids and derivatives	217.129	-0.378092	372-75-8	Amino acids, peptides, and analogues	5.736	5.772	5.772	5.74	5.74	5.757	4.512	4.552	4.358	4.508	4.52	4.473	6.211	6.2	6.215	6.212	6.219	6.2	5.56	5.556	5.603	5.558	5.585	5.561	5.357	5.345	5.308	5.386	5.35	5.354	5.337	5.334	5.333	5.303	5.33	5.34	5.348
pos_1706	metab_713	M+ACN+H	C9H17NO4	1.0256	-	pos	Organic acids and derivatives	Carboxylic acids and derivatives	245.149	-0.803574	210769-82-7	Amino acids, peptides, and analogues	6.543	6.547	6.564	6.54	6.541	6.53	6.403	6.414	6.411	6.403	6.414	6.401	6.801	6.791	6.794	6.786	6.787	6.791	6.658	6.676	6.671	6.675	6.669	6.661	6.712	6.701	6.7	6.703	6.68	6.711	6.579	6.575	6.575	6.577	6.577	6.587	6.576
pos_1709	metab_715	2M+NH4	C5H8O3	1.0334	C02233	pos	Organic acids and derivatives	Keto acids and derivatives	250.128	-0.834175	-	Short-chain keto acids and derivatives	3.481	3.482	3.477	3.479	3.478	3.48	3.422	3.424	3.414	3.421	3.425	3.421	4.04	3.577	3.59	3.455	3.519	3.459	4.41	4.396	4.253	4.277	4.377	4.399	3.411	3.407	3.412	3.414	3.41	3.415	4.107	4.072	4.071	4.072	4.072	4.198	3.869
pos_1714	metab_721	M+H-H2O	C4H8O4	1.0494	C01796	pos	Organic oxygen compounds	Organooxygen compounds	103.039	3.10565	1758-51-6	Carbohydrates and carbohydrate conjugates	5.694	5.752	5.79	5.803	5.822	5.806	5.773	5.757	5.743	5.732	5.762	5.762	5.767	5.749	5.699	5.721	5.765	5.698	5.776	5.805	5.867	5.83	5.828	5.855	5.805	5.768	5.746	5.726	5.747	5.748	5.627	5.734	5.724	5.738	5.736	5.725	5.725
pos_1719	metab_725	M+ACN+H	C9H17NO3	1.0572	C01092	pos	Lipids and lipid-like molecules	Fatty Acyls	229.155	-0.420958	682799-71-9	Fatty acids and conjugates	6.993	6.984	6.987	6.987	6.986	6.988	6.709	6.724	6.719	6.715	6.721	6.707	7.333	7.334	7.339	7.334	7.341	7.327	7.199	7.209	7.205	7.204	7.214	7.199	7.043	7.035	7.047	7.043	7.033	7.049	6.983	6.975	6.975	6.973	6.975	6.976	6.975
pos_1723	metab_729	M+H-H2O	C11H19NO9	1.0652	C19909	pos	Organic oxygen compounds	Organooxygen compounds	292.104	3.82899	21646-00-4	Carbohydrates and carbohydrate conjugates	5.093	5.074	5.084	5.102	5.096	5.066	4.605	4.784	4.906	4.795	4.757	4.771	5.569	5.556	5.587	5.594	5.608	5.577	4.647	4.669	4.789	4.798	4.7	4.743	5.537	5.566	5.58	5.573	5.558	5.543	5.382	5.37	5.371	5.37	5.37	5.371	5.387
pos_1727	metab_732	M+H	C9H17NO4	1.081	C02571	pos	Lipids and lipid-like molecules	Fatty Acyls	204.123	-0.00941099	3040-38-8	Fatty acid esters	7.777	7.771	7.775	7.77	7.767	7.77	7.778	7.787	7.781	7.781	7.783	7.779	7.745	7.748	7.754	7.75	7.754	7.746	8.039	8.046	8.044	8.045	8.05	8.038	7.888	7.883	7.891	7.888	7.881	7.893	7.844	7.836	7.838	7.834	7.839	7.84	7.836
pos_1735	metab_740	M+H	C10H14N5O7P	1.1285	C01367	pos	Nucleosides, nucleotides, and analogues	Ribonucleoside 3''-phosphates	348.07	-1.28268	84-21-9	Not Available	6.01	5.998	5.991	5.982	5.975	5.993	5.805	5.819	5.793	5.801	5.763	5.77	5.832	5.826	5.845	5.81	5.847	5.813	6.381	6.373	6.382	6.388	6.392	6.381	6.508	6.487	6.497	6.488	6.49	6.508	6.218	6.211	6.214	6.238	6.211	6.211	6.213
pos_1742	metab_748	M+NH4	C11H16N4O5	1.1601	C01677	pos	Organic oxygen compounds	Organooxygen compounds	302.147	4.00455	11033-22-0	Carbohydrates and carbohydrate conjugates	6.121	6.13	6.131	6.136	6.13	6.138	6.287	6.295	6.293	6.294	6.295	6.3	5.923	5.879	5.916	5.91	5.899	5.948	5.756	5.767	5.741	5.754	5.781	5.735	5.961	5.963	5.981	5.959	5.944	5.977	6.067	6.069	6.066	6.068	6.069	6.068	6.066
pos_1746	metab_752	M+H	C9H16N2O5	1.1759	C03415	pos	Organic acids and derivatives	Carboxylic acids and derivatives	233.113	-0.193853	899816-95-6	Amino acids, peptides, and analogues	6.634	6.651	6.646	6.636	6.629	6.623	6.157	6.159	6.155	6.152	6.177	6.153	6.115	6.105	6.127	6.103	6.115	6.087	6.115	6.127	6.107	6.12	6.127	6.116	6.316	6.288	6.307	6.301	6.296	6.304	6.29	6.284	6.286	6.284	6.291	6.271	6.278
pos_1749	metab_755	M+H-H2O	C14H26O8	1.1997	-	pos	Lipids and lipid-like molecules	Fatty Acyls	305.16	1.3468	-	Fatty acyl glycosides	7.026	7.019	7.03	7.032	7.011	7.027	7.13	7.135	7.133	7.135	7.128	7.118	6.736	6.74	6.736	6.733	6.75	6.738	6.816	6.812	6.809	6.825	6.823	6.814	6.948	6.943	6.956	6.95	6.925	6.96	6.97	6.962	6.962	6.956	6.97	6.962	6.962
pos_1758	metab_765	M+H	C10H19N3O4	1.2713	-	pos	-	-	246.145	-0.312718	-	-	5.658	5.643	5.621	5.615	5.614	5.625	4.976	5.024	5.012	4.999	4.843	4.969	5.209	5.152	5.157	5.176	5.195	5.165	4.903	4.872	4.876	4.727	4.987	4.64	3.757	3.973	3.242	2.804	0.04474	3.934	4.93	4.915	4.922	4.915	4.922	4.923	4.865
pos_1772	metab_781	M+NH4	C10H12N4O3	1.3191	C06953	pos	Nucleosides, nucleotides, and analogues	Purine nucleosides	254.125	-0.915699	69655-05-6	Purine 2'',3''-dideoxyribonucleosides	4.81	4.859	4.812	4.827	4.833	4.864	4.225	4.067	3.976	4.045	4.135	4.111	5.588	5.564	5.598	5.561	5.582	5.567	2.446	2.601	3.326	3.462	2.445	2.45	2.655	4.132	3.835	3.834	3.619	3.759	4.603	4.634	4.645	4.63	4.595	4.609	4.558
pos_1773	metab_782	M+H	C11H13NO4	1.327	C01657	pos	Organic acids and derivatives	Carboxylic acids and derivatives	224.092	-0.562165	537-55-3	Amino acids, peptides, and analogues	5.801	5.815	5.81	5.81	5.799	5.807	5.185	5.195	5.197	5.17	5.145	5.224	5.734	5.724	5.743	5.739	5.735	5.729	5.835	5.829	5.849	5.862	5.844	5.852	6.123	6.121	6.121	6.121	6.115	6.144	5.745	5.741	5.745	5.758	5.741	5.738	5.737
pos_1777	metab_786	M+H	C9H13N3O3	1.3429	-	pos	Organic acids and derivatives	Carboxylic acids and derivatives	212.103	-0.461081	84285-33-6	Amino acids, peptides, and analogues	5.948	5.941	5.976	5.945	5.95	5.967	6.099	6.099	6.104	6.11	6.098	6.095	6.06	6.074	6.078	6.057	6.082	6.07	6.178	6.165	6.177	6.185	6.181	6.171	6.249	6.217	6.244	6.248	6.235	6.242	6.155	6.173	6.172	6.179	6.173	6.17	6.169
pos_1778	metab_787	M+ACN+Na	C16H22O8	1.3429	-	pos	Lipids and lipid-like molecules	Fatty Acyls	406.145	-6.125	65995-51-9	Fatty acyl glycosides	4.871	4.846	4.812	4.494	4.728	4.88	5.514	5.511	5.555	5.536	5.522	5.561	4.755	4.718	4.778	4.842	4.791	4.645	4.568	4.83	4.809	4.936	4.869	4.961	4.042	4.017	4.361	3.81	3.746	3.994	5.422	5.392	5.427	5.323	5.407	5.411	5.416
pos_1781	metab_791	M+ACN+H	C10H17N3O7	1.3747	-	pos	Organic acids and derivatives	Carboxylic acids and derivatives	333.14	-1.72712	-	Amino acids, peptides, and analogues	6.151	6.154	6.159	6.158	6.164	6.181	5.993	5.996	5.985	5.984	5.998	5.982	6.07	6.074	6.087	6.033	6.069	6.056	3.941	3.482	3.703	4.013	4.167	3.485	6.033	6.04	6.064	6.029	6.046	6.058	6.29	6.284	6.291	6.284	6.279	6.284	6.27
pos_1787	metab_797	M+NH4	C11H18O9	1.4226	C08570	pos	Organic oxygen compounds	Organooxygen compounds	312.13	3.2961	19870-33-8	Carbohydrates and carbohydrate conjugates	6.555	6.562	6.559	6.561	6.562	6.576	6.643	6.639	6.637	6.643	6.643	6.637	6.465	6.475	6.479	6.473	6.465	6.47	7.39	7.38	7.376	7.385	7.377	7.377	6.852	6.847	6.864	6.865	6.838	6.861	6.833	6.821	6.825	6.824	6.828	6.825	6.824
pos_179	metab_799	M+H-H2O, M+H, M+Na	C18H28O4	6.0011	-	pos	Lipids and lipid-like molecules	Fatty Acyls	291.195	-1.0173	-	Lineolic acids and derivatives	6.765	6.734	6.741	6.761	6.756	6.758	7.149	7.166	7.139	7.161	7.17	7.155	6.579	6.642	6.636	6.628	6.637	6.65	6.541	6.504	6.519	6.52	6.513	6.522	6.432	6.391	6.401	6.424	6.419	6.44	6.935	6.937	6.94	6.939	6.94	6.947	6.94
pos_1790	metab_800	M+NH4	C11H15N4O6+	1.4386	C16352	pos	Nucleosides, nucleotides, and analogues	Purine nucleosides	317.134	3.77267	-	Not Available	6.024	6.002	6.001	5.993	6.002	6.033	6.17	6.189	6.179	6.172	6.168	6.163	5.716	5.722	5.702	5.71	5.72	5.698	6.427	6.427	6.424	6.439	6.419	6.42	7.526	7.517	7.538	7.527	7.511	7.536	6.586	6.583	6.578	6.575	6.576	6.569	6.576
pos_1794	metab_804	M+H	C9H16N2O5	1.4704	C15767	pos	Organic acids and derivatives	Carboxylic acids and derivatives	233.113	-0.484411	5105-96-4	Amino acids, peptides, and analogues	6.601	6.604	6.608	6.614	6.604	6.613	6.481	6.473	6.468	6.471	6.471	6.473	6.531	6.539	6.536	6.528	6.546	6.537	6.714	6.713	6.704	6.721	6.713	6.71	6.637	6.637	6.649	6.641	6.634	6.646	6.618	6.611	6.612	6.607	6.612	6.612	6.613
pos_1801	metab_812	M+ACN+H	C7H12O4	1.5342	-	pos	Lipids and lipid-like molecules	Fatty Acyls	202.107	-0.538923	626-70-0	Fatty acids and conjugates	5.588	5.593	5.599	5.582	5.586	5.613	5.296	5.233	5.233	5.287	5.282	5.269	5.506	5.477	5.489	5.481	5.458	5.505	5.32	5.337	5.308	5.36	5.358	5.385	5.347	5.309	5.345	5.309	5.264	5.278	5.425	5.448	5.438	5.443	5.451	5.448	5.439
pos_1803	metab_814	M+H	C11H19NO6	1.5422	-	pos	Lipids and lipid-like molecules	Fatty Acyls	262.128	-0.656798	256928-70-8	Fatty acid esters	5.618	5.626	5.613	5.632	5.616	5.621	5.929	5.955	5.95	5.953	5.934	5.943	5.459	5.451	5.477	5.464	5.475	5.456	6.27	6.284	6.268	6.279	6.272	6.279	5.169	5.14	5.255	5.2	5.193	5.208	5.933	5.911	5.911	5.911	5.914	5.914	5.887
pos_1809	metab_819	M+H	C9H14N2O7	1.5899	-	pos	Organic acids and derivatives	Carboxylic acids and derivatives	263.087	-0.971123	16804-55-0	Amino acids, peptides, and analogues	5.353	5.333	5.362	5.376	5.37	5.382	6.156	6.15	6.137	6.146	6.148	6.137	5.188	5.235	5.211	5.193	5.282	5.245	5.148	5.135	5.172	5.136	5.124	5.115	5.314	5.278	5.319	5.299	5.292	5.355	5.257	5.217	5.259	5.224	5.236	5.242	5.219
pos_1811	metab_822	M+H-2H2O	C12H22N2O8	1.5899	-	pos	Organic oxygen compounds	Organooxygen compounds	287.124	-0.68336	220718-57-0	Carbohydrates and carbohydrate conjugates	4.991	4.928	5.055	5.065	5.04	5.023	5.097	5.018	5.032	5.057	5.018	5.093	5.228	5.171	5.184	5.178	5.259	5.266	6.136	6.11	6.142	6.138	6.118	6.124	6.623	6.617	6.629	6.613	6.613	6.62	5.667	5.649	5.66	5.66	5.664	5.665	5.675
pos_1819	metab_830	M+Na	C15H18O8	1.6219	C05839	pos	Organic oxygen compounds	Organooxygen compounds	349.087	-6.2921	2446-60-8	Carbohydrates and carbohydrate conjugates	5.956	5.897	5.956	5.938	5.947	5.958	5.935	5.908	5.933	5.951	5.937	5.964	5.629	5.642	5.641	5.611	5.608	5.623	4.707	4.785	4.604	4.542	4.722	4.667	5.75	5.696	5.724	5.763	5.731	5.728	5.852	5.835	5.836	5.841	5.845	5.818	5.844
pos_182	metab_831	M+NH4, M+Na, M+H	C36H62O7	6.1125	-	pos	Not Available	Not Available	624.483	-0.649251	-	Not Available	6.227	6.214	6.168	6.217	6.23	6.205	6.347	6.368	6.35	6.412	6.453	6.329	5.59	5.683	5.666	5.654	5.74	5.569	5.918	5.938	5.981	5.918	5.873	6.012	5.373	5.336	5.359	5.262	5.397	5.336	5.97	5.854	5.978	5.962	5.972	5.971	5.956
pos_1824	metab_836	M+NH4	C16H21N5O5	1.6298	-	pos	Organic acids and derivatives	Carboxylic acids and derivatives	381.187	-4.33318	-	Amino acids, peptides, and analogues	4.851	4.745	4.882	4.819	4.83	4.752	4.015	4.275	4.311	4.219	4.437	4.527	5.577	5.609	5.595	5.603	5.64	5.646	4.303	4.304	4.408	4.194	4.036	4.058	4.263	4.213	4.188	3.796	4.175	4.231	4.592	4.57	4.585	4.651	4.568	4.558	4.574
pos_1832	metab_844	M+NH4	C12H21NO10S2	1.6458	C08416	pos	Organic oxygen compounds	Organooxygen compounds	421.091	-9.35245	19764-03-5	Carbohydrates and carbohydrate conjugates	5.783	5.837	5.796	5.808	5.816	5.833	4.602	4.124	4.409	4.266	4.332	4.168	5.703	5.722	5.743	5.74	5.695	5.761	5.248	5.265	5.319	5.257	5.213	5.196	5.795	5.76	5.791	5.776	5.798	5.78	5.669	5.655	5.659	5.655	5.642	5.665	5.654
pos_1835	metab_847	M+CH3OH+H	C15H20N2O4	1.6538	-	pos	Organic acids and derivatives	Carboxylic acids and derivatives	325.176	-0.814964	-	Amino acids, peptides, and analogues	4.917	4.858	4.878	4.868	4.88	4.774	4.606	4.399	4.584	4.449	4.402	4.543	4.689	4.593	4.767	4.713	4.612	4.71	3.399	3.4	3.404	3.409	3.398	3.403	5.129	5.075	5.118	5.06	5.09	5.184	4.907	4.896	4.922	4.908	4.908	4.909	4.863
pos_1839	metab_851	M+H	C12H25N3O3	1.6616	-	pos	-	-	260.197	-0.699412	-	-	6.424	6.423	6.435	6.416	6.42	6.43	5.796	5.808	5.797	5.808	5.793	5.819	6.432	6.44	6.444	6.444	6.439	6.457	6.043	6.034	6.047	6.053	6.027	6.018	6.034	6.04	6.045	6.061	6.05	6.046	6.063	6.052	6.049	6.052	6.051	6.028	6.043
pos_184	metab_852	M+H, M+Na, M+K	C28H42O5	6.1205	-	pos	Lipids and lipid-like molecules	Prenol lipids	459.31	-1.09408	98569-64-3	Triterpenoids	6.505	6.489	6.461	6.514	6.491	6.537	6.399	6.405	6.395	6.411	6.448	6.402	6.194	6.216	6.26	6.245	6.261	6.235	5.874	5.835	5.893	5.812	5.835	5.97	5.667	5.674	5.684	5.681	5.719	5.626	6.007	5.977	6.001	6.01	6.005	6.021	6.01
pos_1840	metab_853	M+ACN+Na	C12H21N5O3	1.6696	-	pos	Organic acids and derivatives	Carboxylic acids and derivatives	347.181	2.63367	35170-01-5	Amino acids, peptides, and analogues	4.789	4.692	4.601	4.408	4.749	4.606	5.402	5.359	5.388	5.381	5.354	5.353	4.939	4.885	4.965	4.95	4.841	5.157	4.353	4.32	4.565	4.365	4.233	4.645	4.545	4.663	4.673	4.784	4.482	4.805	5.068	5.068	5.05	5.061	5.024	5.005	5.049
pos_1846	metab_859	M+H	C7H14N2O3	1.6853	-	pos	Organic acids and derivatives	Carboxylic acids and derivatives	175.108	0.28395	1963-21-9	Amino acids, peptides, and analogues	5.915	5.936	5.928	5.92	5.934	5.922	5.371	5.376	5.396	5.378	5.38	5.403	5.711	5.719	5.721	5.755	5.735	5.713	5.344	5.34	5.37	5.349	5.369	5.345	4.602	4.313	4.595	4.496	4.414	4.36	5.3	5.291	5.295	5.272	5.291	5.315	5.295
pos_1847	metab_860	M+H-H2O	C15H15NO8	1.6853	-	pos	Organic oxygen compounds	Organooxygen compounds	320.08	9.02693	-	Carbohydrates and carbohydrate conjugates	5.339	5.225	5.308	5.279	5.32	5.305	5.078	5.155	5.051	5.165	4.98	5.151	5.386	5.388	5.304	5.352	5.41	5.33	5.799	5.754	5.8	5.794	5.788	5.791	5.843	5.848	5.867	5.82	5.858	5.849	5.508	5.47	5.513	5.489	5.491	5.486	5.495
pos_1848	metab_861	M+H-2H2O	C9H14N4O4	1.6933	-	pos	Nucleosides, nucleotides, and analogues	5''-deoxyribonucleosides	207.087	-1.85689	-	Not Available	3.908	3.404	3.481	3.893	4.127	3.612	4.589	4.441	4.613	4.594	4.512	4.641	4.094	3.918	3.958	3.875	3.437	4.232	5.66	5.646	5.65	5.716	5.642	5.665	4.399	4.365	4.472	4.367	4.104	4.341	4.415	4.615	4.583	4.585	4.654	4.515	4.614
pos_1849	metab_862	M+H	C13H16N2O6	1.6933	-	pos	-	-	297.108	-0.774908	-	-	5.531	5.526	5.519	5.534	5.516	5.494	5.108	4.965	5.027	4.964	5.058	5.043	4.912	4.93	4.94	4.884	4.819	5.07	5.074	4.988	5.186	5.111	5.079	5.039	4.661	4.65	4.626	4.818	4.657	4.863	5.125	5.068	5.077	5.026	5.061	5.078	5.067
pos_185	metab_863	M+H, M+NH4, M+H-H2O	C18H30O	6.1604	-	pos	-	-	280.263	-1.11655	-	-	6.301	6.239	6.279	6.24	6.281	6.271	6.18	6.154	6.183	6.143	6.196	6.165	6.23	6.154	6.212	6.185	6.222	6.238	6.202	6.187	6.138	6.175	6.165	6.146	6.125	6.114	6.105	6.109	6.09	6.093	6.163	6.172	6.155	6.16	6.164	6.151	6.141
pos_1855	metab_868	M+H	C8H8O	1.7171	C07209	pos	Benzenoids	Benzene and substituted derivatives	121.065	1.31789	620-23-5	Benzoyl derivatives	5.279	5.27	5.289	5.282	5.293	5.278	5.058	5.019	5.058	5.066	5.032	5.021	5.528	5.575	5.578	5.543	5.569	5.546	5.266	5.277	5.25	5.281	5.279	5.284	5.475	5.438	5.453	5.445	5.49	5.463	5.322	5.315	5.346	5.318	5.315	5.312	5.314
pos_1856	metab_869	M+H-H2O	C8H11NO2	1.7171	C16666	pos	Benzenoids	Phenols	136.076	0.246292	1196-92-5	Methoxyphenols	6.812	6.814	6.819	6.823	6.829	6.832	6.589	6.586	6.577	6.579	6.589	6.587	7.057	7.081	7.071	7.075	7.078	7.073	6.844	6.838	6.849	6.845	6.842	6.848	6.976	6.968	6.981	6.97	6.975	6.984	6.848	6.85	6.852	6.85	6.85	6.853	6.851
pos_1863	metab_874	M+H	C10H16N2O3	1.7251	-	pos	Organic acids and derivatives	Carboxylic acids and derivatives	213.123	-0.424087	20488-28-2	Amino acids, peptides, and analogues	5.827	5.841	5.837	5.838	5.838	5.833	5.92	5.882	5.892	5.892	5.883	5.918	6.059	6.089	6.079	6.077	6.081	6.07	6.031	6.021	6.01	6.037	6.029	6.022	5.888	5.863	5.892	5.883	5.872	5.878	5.844	5.832	5.845	5.837	5.85	5.85	5.849
pos_1870	metab_878	M+Na	C21H23N3O7S	1.7327	-	pos	Organoheterocyclic compounds	Lactams	484.116	2.92703	-	Beta lactams	5.046	4.738	4.848	5.003	4.697	4.492	5.647	5.634	5.598	5.591	5.663	5.683	4.838	5.159	4.907	4.855	4.925	4.839	5.678	5.58	5.594	5.533	5.561	5.465	5.872	5.888	5.85	5.912	5.912	5.872	5.734	5.739	5.669	5.727	5.692	5.809	5.738
pos_1874	metab_880	M+Na	C15H16O8	1.7483	-	pos	Phenylpropanoids and polyketides	Coumarins and derivatives	347.072	-5.90611	-	Coumarin glycosides	6.009	5.986	5.992	5.973	5.957	5.988	6.008	6.026	6.004	6.045	6.033	6.003	5.693	5.716	5.711	5.68	5.717	5.686	6.133	6.123	6.122	6.12	6.114	6.105	6.014	6.043	6.026	6.042	6.038	6.045	5.999	6.02	6.008	6	6.011	6.011	6.011
pos_1883	metab_890	M+H-H2O	C7H13NO4	1.7801	C10851	pos	Alkaloids and derivatives	Tropane alkaloids	158.081	-0.189192	127414-85-1	Not Available	5.166	5.248	5.162	5.231	5.238	5.25	5.207	5.15	5.163	5.194	5.213	5.228	5.2	5.248	5.249	5.2	5.227	5.191	6.173	6.182	6.187	6.173	6.19	6.19	6.705	6.702	6.715	6.7	6.711	6.716	5.731	5.727	5.733	5.727	5.727	5.73	5.747
pos_1887	metab_894	M+H	C9H8N2O	1.7958	-	pos	Organoheterocyclic compounds	Benzodiazepines	161.071	0.113238	-	1,4-benzodiazepines	4.513	4.364	4.567	4.672	4.6	4.544	4.885	4.857	4.915	4.779	4.841	4.875	4.325	4.57	4.335	4.286	4.444	4.533	5.505	5.559	5.551	5.523	5.541	5.539	5.103	4.967	5.042	5.052	5.058	5.042	4.95	4.979	4.984	4.99	4.979	4.979	5.009
pos_1888	metab_895	M+NH4	C10H12N2O3	1.7958	C01718	pos	Organic oxygen compounds	Organooxygen compounds	226.119	-0.460695	-	Carbonyl compounds	4.816	4.753	4.753	4.501	4.811	4.579	3.91	3.536	3.526	3.651	3.536	3.655	5.168	5.158	5.119	5.032	5.163	5.163	3.492	3.493	3.497	3.502	3.491	3.832	4.078	3.967	4.191	4.035	3.782	3.916	4.414	4.412	4.412	4.406	4.368	4.344	4.355
pos_1890	metab_898	M+ACN+Na	C17H22N2O7	1.7958	-	pos	Organic oxygen compounds	Organooxygen compounds	430.157	-4.79244	-	Carbohydrates and carbohydrate conjugates	5.272	5.382	5.373	5.162	5.284	5.273	5.595	5.453	5.483	5.588	5.529	5.573	5.443	5.371	5.333	5.244	5.378	5.332	4.476	4.451	4.342	4.348	4.794	4.289	5.246	5.228	5.196	5.228	5.207	5.282	5.282	5.312	5.287	5.25	5.274	5.287	5.213
pos_1891	metab_899	2M+H	C6H11NO2	1.8036	C00408	pos	Organic acids and derivatives	Carboxylic acids and derivatives	259.165	-0.366973	3105-95-1;535-75-1	Amino acids, peptides, and analogues	5.378	5.303	5.384	5.346	5.38	5.349	4.574	4.529	4.507	4.584	4.6	4.504	4.729	4.771	4.72	4.741	4.762	4.788	7.088	7.08	7.071	7.089	7.076	7.083	4.936	5	5.107	4.969	4.964	5.063	6.015	6.013	6.001	5.999	5.998	6	6.001
pos_1895	metab_903	M+ACN+Na	C14H19NO6	1.8114	C03033	pos	Organic oxygen compounds	Organooxygen compounds	361.139	7.14818	-	Carbohydrates and carbohydrate conjugates	5.163	4.965	5.078	5.13	5.149	4.953	4.995	4.829	5.107	5.003	4.976	4.96	5.585	5.636	5.621	5.62	5.567	5.62	5.407	5.405	5.377	5.333	5.45	5.465	5.171	5.177	5.227	5.165	5.058	5.081	5.185	5.202	5.164	5.17	5.17	5.207	5.194
pos_1898	metab_906	M+H	C10H20N2O4	1.8273	-	pos	-	-	233.15	-0.261305	-	-	5.628	5.587	5.592	5.599	5.601	5.604	5.029	5.096	5.06	5.067	5.048	5.03	5.254	5.334	5.294	5.296	5.304	5.267	4.703	4.778	4.62	4.75	4.725	4.551	4.722	4.26	4.424	4.57	4.512	4.442	4.97	4.963	4.954	4.884	4.94	4.961	4.953
pos_1901	metab_910	M+ACN+Na	C16H22O8	1.8273	C00761	pos	Organic oxygen compounds	Organooxygen compounds	406.145	-5.8134	531-29-3;124151-33-3	Carbohydrates and carbohydrate conjugates	4.071	4.002	4.555	3.999	3.997	3.999	5.082	4.951	5.058	4.855	4.937	4.992	3.965	3.968	3.977	3.975	3.969	3.978	4.476	4.887	4.366	4.498	4.686	4.597	3.93	4.166	3.932	3.933	3.93	3.935	4.714	4.704	4.705	4.703	4.915	4.715	4.645
pos_191	metab_918	M+H-H2O, M+H, M+H-2H2O	C10H18O4	6.4375	C08277	pos	Lipids and lipid-like molecules	Fatty Acyls	185.117	-1.12336	111-20-6	Fatty acids and conjugates	6.032	6.052	6.043	6.023	6.064	6.052	6.054	6.085	6.069	6.041	6.001	6.067	6.074	6.011	6.088	6.058	6.029	6.114	5.936	5.947	5.956	5.957	5.934	5.975	6.009	5.985	6.008	5.959	5.983	6.007	5.991	6.008	5.991	6.041	6.029	6.031	6.009
pos_1910	metab_919	M+H-H2O	C12H20N2O7	1.8511	C15485	pos	Organic acids and derivatives	Carboxylic acids and derivatives	287.123	-0.863993	74235-24-8	Amino acids, peptides, and analogues	3.643	4.517	4.493	4.765	4.423	4.823	4.594	4.531	4.689	4.745	4.792	4.774	4.042	3.901	3.789	4.063	4.543	4.881	5.649	5.491	5.513	5.49	5.517	5.594	5.525	5.588	5.716	5.527	5.479	5.51	4.835	4.829	4.802	4.844	4.871	5.101	4.898
pos_1912	metab_921	M+CH3OH+H	C9H14N2O3	1.859	-	pos	-	-	231.134	-0.29326	-	-	3.826	3.936	3.919	3.947	3.521	1.083	1.03	1.032	1.023	3.419	1.033	1.029	4.621	4.673	4.71	4.503	4.664	4.483	4.775	4.758	4.819	4.7	4.77	4.805	4.617	4.717	4.791	4.749	4.761	4.802	4.434	4.503	4.45	4.422	4.397	4.426	4.385
pos_1915	metab_924	M+ACN+Na	C18H22O11	1.859	C09769	pos	Organic oxygen compounds	Organooxygen compounds	478.13	-4.18885	14259-45-1	Carbohydrates and carbohydrate conjugates	5.76	5.762	5.698	5.674	5.674	5.641	6.051	6.067	6.043	6.048	6.065	6.033	5.042	5.267	5.199	5.179	5.202	5.111	1.945	1.303	4.03	0.5063	1.441	4.095	5.827	5.858	5.859	5.838	5.827	5.892	5.66	5.668	5.662	5.653	5.691	5.612	5.655
pos_192	metab_929	M+H-H2O, M+H, M+H-2H2O	C35H65NO4	6.4852	-	pos	Not Available	Not Available	546.488	-0.885064	-	Not Available	6.72	6.771	6.683	6.752	6.662	6.76	6.787	6.698	6.69	6.721	6.673	6.736	6.848	6.744	6.78	6.868	6.742	6.867	6.826	7.029	6.892	6.989	7.04	6.939	6.81	6.836	6.726	6.835	6.849	6.75	6.69	6.695	6.682	6.679	6.639	6.696	6.694
pos_1921	metab_931	M+ACN+H	C18H33NO16	1.8746	-	pos	Lipids and lipid-like molecules	Fatty Acyls	561.216	4.11099	-	Fatty acyl glycosides	5.272	5.302	5.282	5.224	5.241	5.204	5.139	5.264	5.148	5.294	5.205	5.219	5.425	5.4	5.386	5.453	5.384	5.456	5.263	5.259	5.201	5.253	5.252	5.104	5.351	5.255	5.337	5.299	5.4	5.227	5.563	5.49	5.55	5.587	5.556	5.546	5.549
pos_1925	metab_935	M+H-2H2O	C11H21NO7	1.8903	-	pos	Organic acids and derivatives	Carboxylic acids and derivatives	244.118	-0.418974	-	Amino acids, peptides, and analogues	4.459	4.474	4.399	4.421	4.312	4.405	4.448	4.641	4.449	4.542	4.611	4.649	4.673	4.579	4.484	4.607	4.547	4.549	4.264	4.297	4.528	4.458	4.336	4.359	4.584	4.618	4.447	4.504	4.555	4.458	4.843	4.874	4.917	4.881	4.874	4.874	4.895
pos_1932	metab_941	M+ACN+Na	C11H19NO6	1.9063	-	pos	Organic oxygen compounds	Organooxygen compounds	325.139	8.2162	-	Carbohydrates and carbohydrate conjugates	5.211	5.238	5.17	5.236	5.246	5.144	5.81	5.811	5.778	5.779	5.789	5.818	5.666	5.666	5.698	5.682	5.655	5.699	3.689	2.646	3.985	3.858	3.418	4.115	4.995	5.14	5.054	4.97	5.068	5.012	5.543	5.546	5.544	5.546	5.531	5.546	5.541
pos_1936	metab_944	M+Na	C14H20N6O2	1.9143	-	pos	Organoheterocyclic compounds	Diazinanes	327.155	2.9899	-	Piperazines	5.268	5.348	5.269	5.321	5.339	5.232	5.199	5.141	5.116	5.078	5.079	5.188	5.854	5.894	5.895	5.881	5.848	5.884	3.508	3.78	3.499	3.894	3.734	3.499	5.418	5.406	5.401	5.373	5.394	5.452	5.391	5.388	5.368	5.383	5.4	5.384	5.383
pos_1937	metab_945	M+ACN+Na	C14H17NO7	1.9143	C01855	pos	Organic oxygen compounds	Organooxygen compounds	375.114	-6.28128	21401-21-8	Carbohydrates and carbohydrate conjugates	3.873	3.681	3.798	3.678	3.677	4.112	3.621	3.623	3.613	3.62	3.624	3.619	3.924	3.648	3.863	3.654	3.649	3.658	3.844	3.58	3.584	3.589	3.784	3.583	5.029	5.075	5.072	5.053	5.085	5.058	4.625	4.644	4.637	4.643	4.676	4.521	4.643
pos_1940	metab_948	M+H	C8H9NO4	1.9223	C00847	pos	Organoheterocyclic compounds	Pyridines and derivatives	184.06	-0.403662	82-82-6	Pyridinecarboxylic acids and derivatives	5.337	5.363	5.336	5.335	5.331	5.325	4.834	4.767	4.822	4.77	4.778	4.765	5.311	5.287	5.299	5.246	5.258	5.302	5.434	5.414	5.41	5.415	5.392	5.414	5.333	5.377	5.382	5.348	5.353	5.389	5.155	5.175	5.175	5.175	5.159	5.16	5.173
pos_1942	metab_950	M+H-2H2O	C11H16N2O5	1.9223	C15497	pos	Organic oxygen compounds	Organooxygen compounds	221.092	-0.558927	-	Carbohydrates and carbohydrate conjugates	4.918	4.965	4.891	4.914	4.886	4.981	4.92	4.837	4.922	4.82	4.887	4.905	5.131	5.121	5.085	5.071	5.096	5.096	5.162	5.15	5.126	5.112	5.169	5.168	5.025	5.012	5.047	4.98	5.009	5.051	4.991	4.978	4.991	4.966	4.983	4.984	4.992
pos_1943	metab_951	M+H	C12H25N5O3	1.9223	-	pos	-	-	288.203	-0.952434	-	-	5.939	5.883	5.881	5.883	5.863	5.888	5.682	5.716	5.646	5.671	5.684	5.663	5.858	5.896	5.887	5.828	5.855	5.86	5.614	5.607	5.56	5.609	5.537	5.568	5.95	5.932	5.938	5.915	5.939	5.959	5.882	5.892	5.871	5.866	5.869	5.861	5.886
pos_1952	metab_959	M+Na	C15H20O3	1.938	C09345	pos	Lipids and lipid-like molecules	Prenol lipids	271.129	-7.38941	64845-92-7	Terpene lactones	4.518	4.187	4.279	4.537	4.304	4.505	3.558	3.813	3.654	3.335	3.802	3.507	4.052	4.22	4.198	4.213	4.23	4.298	5.395	5.365	5.353	5.353	5.361	5.365	6.685	6.691	6.689	6.671	6.684	6.694	5.384	5.377	5.355	5.377	5.377	5.378	5.382
pos_1953	metab_960	M+ACN+H	C15H26N4O8	1.938	-	pos	Organic acids and derivatives	Carboxylic acids and derivatives	432.208	-1.14909	-	Amino acids, peptides, and analogues	5.373	5.369	5.307	5.352	5.277	5.374	5.76	5.753	5.706	5.754	5.73	5.757	5.4	5.448	5.379	5.389	5.385	5.365	5.868	5.798	5.84	5.858	5.836	5.865	5.624	5.641	5.636	5.687	5.655	5.715	5.605	5.631	5.606	5.567	5.597	5.623	5.596
pos_1954	metab_961	M+H-2H2O	C7H13NO3	1.9459	-	pos	Organic acids and derivatives	Carboxylic acids and derivatives	124.076	1.04655	-	Amino acids, peptides, and analogues	4.057	4.225	4.386	4.211	4.381	4.285	4.295	4.243	4.325	4.23	4.381	4.313	4.452	4.409	4.452	4.312	4.429	4.358	4.545	4.492	4.575	4.519	4.444	4.556	5.358	5.316	5.383	5.357	5.34	5.349	4.49	4.521	4.477	4.541	4.541	4.542	4.541
pos_1955	metab_962	M+NH4	C9H10O4	1.9459	C05583	pos	Benzenoids	Phenols	200.092	-0.25643	17592-23-3	Methoxyphenols	4.827	4.882	4.842	4.87	4.897	4.927	4.716	4.609	4.603	4.618	4.533	4.724	4.505	4.599	4.529	4.427	4.412	4.637	4.72	4.593	4.676	4.612	4.511	4.666	4.68	4.626	4.688	4.617	4.613	4.6	4.783	4.752	4.777	4.783	4.765	4.784	4.806
pos_1970	metab_976	M+ACN+H	C6H8O3	1.9618	-	pos	Organoheterocyclic compounds	Dihydrofurans	170.081	-0.0714208	54621-96-4	Furanones	4.976	4.923	4.978	5.038	5.006	5.051	4.863	4.828	4.856	4.859	4.885	4.914	5.151	5.204	5.184	5.181	5.168	5.147	4.683	4.756	4.804	4.864	4.747	4.812	5.038	5.032	5.047	5.031	5.034	5.104	4.935	4.957	4.995	4.994	4.986	4.995	5.006
pos_1973	metab_979	M+ACN+H	C7H13NO4	1.9698	-	pos	Organic acids and derivatives	Carboxylic acids and derivatives	217.118	-0.343555	3721-85-5	Amino acids, peptides, and analogues	5.01	5.007	4.967	4.983	4.945	4.996	4.727	4.8	4.707	4.756	4.798	4.736	4.804	4.806	4.785	4.764	4.767	4.807	5.952	5.945	5.934	5.936	5.948	5.949	4.712	4.747	4.803	4.792	4.737	4.672	5.038	5.026	4.966	5.012	5.026	5.027	5.009
pos_199	metab_994	M+H-2H2O, M+H-H2O, M+NH4	C49H87N2O10PS	6.009	-	pos	Not Available	Not Available	944.613	-2.45438	-	Not Available	5.941	5.806	5.868	5.943	5.84	5.958	6.392	6.283	6.32	6.323	6.42	6.313	6.218	6.204	6.15	6.279	6.243	6.15	6.664	6.665	6.703	6.704	6.616	6.655	5.951	6.064	6.039	5.934	5.992	6.067	6.221	6.23	6.254	6.231	6.228	6.241	6.26
pos_1990	metab_995	M+ACN+H	C9H12N2O2	2.0096	C05638	pos	Organic oxygen compounds	Organooxygen compounds	222.124	-0.794099	708-23-6	Carbonyl compounds	5.138	5.165	5.225	5.245	5.17	5.22	4.83	4.85	4.77	4.851	4.848	4.835	5.445	5.454	5.47	5.468	5.465	5.421	5.337	5.335	5.33	5.383	5.305	5.351	5.194	5.133	5.169	5.146	5.148	5.171	5.097	5.125	5.091	5.091	5.102	5.072	5.084
pos_200	metab_1005	M+Na, M+2Na-H, M+NH4	C39H69O8P	7.2764	C00416	pos	Lipids and lipid-like molecules	Glycerophospholipids	719.461	-1.46156	-	Glycerophosphates	5.492	5.409	5.318	5.36	5.52	5.459	5.041	5.132	4.697	4.842	5.141	5.071	4.876	5.108	4.089	4.553	5.014	4.297	5.982	5.89	6.046	5.842	5.878	5.96	6.034	6.04	6.257	6.007	6.055	6.162	5.492	5.491	5.486	5.486	5.551	5.475	5.442
pos_2006	metab_1010	2M+NH4	C6H9NO2	2.0334	C00450	pos	Organic acids and derivatives	Carboxylic acids and derivatives	272.16	-1.31899	73980-78-6	Amino acids, peptides, and analogues	5.677	5.72	5.716	5.719	5.744	5.69	5.123	5.168	5.113	5.041	5.117	5.193	5.694	5.721	5.689	5.676	5.691	5.673	5.673	5.658	5.67	5.623	5.62	5.658	5.427	5.466	5.445	5.455	5.406	5.379	5.411	5.397	5.44	5.432	5.397	5.398	5.401
pos_2009	metab_1013	2M+ACN+Na	C11H13NO4	2.0334	-	pos	Organic acids and derivatives	Carboxylic acids and derivatives	510.183	-4.62166	-	Amino acids, peptides, and analogues	5.382	5.276	5.403	5.219	5.226	5.133	6.053	6.031	6.045	6.047	6.043	6.023	5.286	5.33	5.419	5.488	5.348	5.479	5.972	5.975	5.981	5.896	5.964	5.938	6.041	6.04	6.061	6.076	6.078	5.997	6.014	5.988	5.995	6.007	6.051	5.983	6.03
pos_2013	metab_1018	M+ACN+H	C7H10O3	2.0413	-	pos	Organoheterocyclic compounds	Pyrans	184.097	-0.46738	146064-66-6	Pyranones and derivatives	5.197	5.114	5.161	5.185	5.169	5.21	5.237	5.237	5.224	5.216	5.275	5.206	5.25	5.318	5.27	5.219	5.277	5.227	5.215	5.194	5.205	5.251	5.199	5.289	4.966	5.004	4.996	4.893	5.045	5.041	5.192	5.185	5.188	5.185	5.188	5.185	5.187
pos_2016	metab_1021	M+ACN+H	C18H23NO7	2.0492	-	pos	Alkaloids and derivatives	Not Available	407.181	-1.4821	-	Not Available	4.884	5.07	5.017	4.796	4.908	5.102	5.766	5.671	5.739	5.698	5.69	5.746	5.362	5.279	5.416	5.326	5.459	5.478	5.556	5.496	5.519	5.66	5.572	5.523	5.928	5.908	5.921	5.868	5.939	5.843	5.732	5.727	5.67	5.725	5.725	5.666	5.724
pos_2017	metab_1022	M+H	C6H6	2.0571	C01407	pos	Benzenoids	Benzene and substituted derivatives	79.0547	6.24512	71-43-2	Not Available	4.939	4.948	4.91	4.949	4.974	4.942	4.836	4.861	4.869	4.873	4.859	4.853	5.056	5.043	5.05	5.043	5.047	5.043	4.844	4.848	4.832	4.843	4.855	4.834	4.959	4.964	4.98	5	4.96	4.965	4.899	4.929	4.914	4.91	4.918	4.919	4.904
pos_2018	metab_1023	M+H	C7H8	2.0571	C01455	pos	Benzenoids	Benzene and substituted derivatives	93.0703	4.81617	108-88-3	Toluenes	5.413	5.399	5.409	5.432	5.43	5.417	5.314	5.329	5.321	5.289	5.321	5.298	5.465	5.501	5.467	5.475	5.475	5.476	5.265	5.277	5.271	5.275	5.266	5.29	5.399	5.416	5.375	5.408	5.37	5.381	5.359	5.37	5.373	5.367	5.353	5.37	5.352
pos_2019	metab_1024	M+H-H2O	C8H9NO	2.0571	C02505	pos	Benzenoids	Benzene and substituted derivatives	118.065	1.94177	103-81-1	Phenylacetamides	6.076	6.066	6.07	6.079	6.083	6.057	5.988	5.984	5.949	5.95	5.968	5.97	6.116	6.146	6.125	6.14	6.136	6.125	5.94	5.938	5.953	5.953	5.955	5.965	6.068	6.079	6.084	6.062	6.062	6.058	6.013	6.017	6.028	6.02	6.017	6.017	6.015
pos_2021	metab_1027	M+H	C8H8O	2.0651	C07214	pos	Benzenoids	Benzene and substituted derivatives	121.065	1.44368	529-20-4	Benzoyl derivatives	5.899	5.909	5.909	5.894	5.908	5.899	5.81	5.829	5.793	5.805	5.816	5.814	5.966	6.001	5.968	5.996	5.973	5.973	5.788	5.778	5.787	5.793	5.774	5.809	5.903	5.928	5.933	5.919	5.928	5.927	5.863	5.868	5.868	5.866	5.868	5.863	5.867
pos_2023	metab_1029	M+H-H2O	C14H26N2O3S2	2.0724	-	pos	Organoheterocyclic compounds	Dithiolanes	317.134	-3.77023	-	Lipoamides	5.669	5.615	5.702	5.715	5.781	5.741	5.835	5.875	5.875	5.881	5.919	5.897	5.085	5.043	5.055	5.096	5.006	5.236	5.436	5.334	5.351	5.367	5.357	5.322	5.269	5.294	5.497	5.379	5.282	5.165	5.399	5.552	5.585	5.59	5.595	5.73	5.629
pos_2024	metab_1030	M+H-2H2O	C8H17NO5	2.0803	C07708	pos	Organoheterocyclic compounds	Piperidines	172.097	-0.10088	72432-03-2	Not Available	5.475	5.419	5.443	5.452	5.468	5.476	5.655	5.643	5.593	5.615	5.614	5.673	5.697	5.704	5.696	5.698	5.707	5.696	6.046	6.04	6.054	6.066	6.046	6.069	6.383	6.394	6.412	6.383	6.401	6.397	5.737	5.759	5.768	5.761	5.759	5.768	5.767
pos_2025	metab_1031	M+CH3OH+H	C16H19N3O5S	2.0803	C12979	pos	Organoheterocyclic compounds	Lactams	398.141	8.25123	51762-05-1	Beta lactams	5.65	5.628	5.616	5.538	5.618	5.62	6.374	6.347	6.356	6.359	6.377	6.369	5.715	5.752	5.782	5.748	5.74	5.715	5.926	5.955	5.971	5.943	5.929	5.916	6.028	6.016	6.008	6.002	6.031	6.009	6.06	6.05	6.073	6.051	6.057	6.055	6.049
pos_2031	metab_1035	M+H	C10H19N3O4	2.112	-	pos	-	-	246.145	-0.835183	-	-	5.53	5.58	5.607	5.591	5.587	5.609	4.92	4.926	4.941	4.912	4.908	4.912	4.983	4.979	5.018	4.997	4.99	4.991	4.717	4.615	4.749	4.652	4.89	4.69	3.925	4.319	3.755	4.382	3.789	3.914	4.771	4.766	4.828	4.735	4.767	4.767	4.753
pos_2035	metab_1036	M+NH4	C7H10O3	2.1279	-	pos	Organoheterocyclic compounds	Pyrans	160.097	0.448947	146064-67-7	Pyranones and derivatives	4.453	4.499	4.653	4.614	4.535	4.614	4.893	4.901	4.845	4.857	4.908	4.862	4.784	4.77	4.797	4.795	4.814	4.813	4.987	4.961	5.036	4.994	5.036	5.056	4.974	4.999	4.985	4.996	4.942	4.98	4.973	4.992	4.992	5.002	5.003	4.996	4.991
pos_2036	metab_1037	M+H-H2O	C10H13N5O5	2.1279	-	pos	Organoheterocyclic compounds	Imidazopyrimidines	266.088	-0.888969	-	Purines and purine derivatives	5.638	5.615	5.628	5.658	5.68	5.631	3.556	3.562	3.548	3.555	3.559	3.555	5.326	5.312	5.293	5.297	5.285	5.268	5.474	5.467	5.482	5.524	5.501	5.509	4.867	4.726	4.782	4.801	4.777	4.781	5.118	5.127	5.111	5.111	5.125	5.117	5.11
pos_2042	metab_1044	M+H	C14H18N2O6	2.1517	-	pos	Organic acids and derivatives	Carboxylic acids and derivatives	311.123	-1.05215	7432-23-7	Amino acids, peptides, and analogues	6.069	6.06	6.043	6.057	6.071	6.053	5.965	5.965	5.942	5.949	5.96	5.968	6.293	6.296	6.291	6.306	6.293	6.285	6.148	6.152	6.131	6.129	6.134	6.155	6.204	6.229	6.221	6.206	6.192	6.216	6.137	6.129	6.126	6.129	6.129	6.13	6.125
pos_2048	metab_1050	M+2Na-H	C8H14N4O5	2.1676	-	pos	Organic oxygen compounds	Organooxygen compounds	291.07	7.98903	-	Carbohydrates and carbohydrate conjugates	5.542	5.507	5.548	5.563	5.582	5.472	5.745	5.761	5.767	5.729	5.758	5.803	5.404	5.418	5.435	5.394	5.408	5.391	5.426	5.428	5.381	5.425	5.424	5.388	5.419	5.424	5.463	5.453	5.449	5.416	5.563	5.59	5.596	5.581	5.586	5.593	5.585
pos_2052	metab_1055	M+ACN+H	C10H12O5	2.1835	C09801	pos	Lipids and lipid-like molecules	Prenol lipids	254.102	-0.873029	18296-44-1	Monoterpenoids	4.61	4.71	4.579	4.653	4.654	4.738	4.974	4.996	4.964	4.971	5.024	4.988	4.727	4.853	4.883	4.778	4.858	4.82	4.74	4.768	4.708	4.664	4.673	4.747	4.925	4.939	4.939	4.907	4.996	5.008	4.92	4.913	4.901	4.901	4.901	4.902	4.911
pos_2057	metab_1059	M+H-H2O	C15H23N6O5S+	2.1994	C00019	pos	Nucleosides, nucleotides, and analogues	5''-deoxyribonucleosides	382.143	2.12489	485-80-3;29908-03-0	5''-deoxy-5''-thionucleosides	3.91	3.527	3.522	3.977	3.968	3.525	5.732	5.71	5.755	5.742	5.759	5.762	4.748	4.75	4.666	4.685	4.612	4.698	5.546	5.557	5.576	5.552	5.518	5.57	5.654	5.605	5.595	5.611	5.592	5.66	5.425	5.417	5.424	5.402	5.417	5.418	5.426
pos_2068	metab_1070	M+H	C8H11N	2.2233	C05332	pos	Benzenoids	Benzene and substituted derivatives	122.097	1.3548	64-04-0	Phenethylamines	4.673	4.606	4.68	4.678	4.719	4.687	4.785	4.844	4.787	4.786	4.826	4.812	5.074	5.105	5.095	5.102	5.097	5.077	4.617	4.578	4.633	4.627	4.653	4.649	4.658	4.748	4.667	4.693	4.746	4.703	4.946	5.002	5.002	5.01	5.01	5.002	5.009
pos_207	metab_1072	M+H, M+ACN+H, M+NH4	C19H34O4	6.009	-	pos	Lipids and lipid-like molecules	Fatty Acyls	344.279	-0.915666	28884-46-0	Fatty alcohols	5.751	5.693	5.643	5.722	5.748	5.734	6.047	6.063	6.054	6.045	6.066	6.054	5.717	5.755	5.764	5.722	5.776	5.801	5.498	5.486	5.47	5.496	5.474	5.503	5.539	5.483	5.488	5.558	5.493	5.558	5.813	5.806	5.84	5.806	5.806	5.797	5.816
pos_2074	metab_1076	M+CH3OH+H	C10H18N2O2	2.2552	C06185	pos	Organoheterocyclic compounds	Indolizidines	231.17	-0.781824	20084-93-9	Not Available	6.134	6.16	6.142	6.144	6.15	6.154	5.561	5.596	5.567	5.555	5.583	5.57	5.706	5.678	5.661	5.689	5.686	5.662	5.319	5.275	5.323	5.312	5.324	5.337	4.8	4.855	4.889	4.81	4.902	4.849	5.504	5.48	5.478	5.477	5.481	5.478	5.473
pos_2076	metab_1078	M+CH3OH+H	C8H14N2O2	2.2631	C07841	pos	Organic acids and derivatives	Carboxylic acids and derivatives	203.139	0.0409538	102767-28-2	Amino acids, peptides, and analogues	6.007	6.017	6	6.005	6.013	6.01	5.749	5.77	5.744	5.74	5.761	5.759	5.963	5.97	5.944	5.981	5.964	5.954	5.783	5.774	5.768	5.81	5.787	5.801	5.585	5.606	5.588	5.594	5.581	5.609	5.717	5.716	5.702	5.716	5.72	5.705	5.713
pos_2078	metab_1080	M+K	C16H24N2O	2.2631	C07564	pos	Organoheterocyclic compounds	Indoles and derivatives	299.15	-7.17962	91374-21-9	Indolines	4.894	4.927	4.867	4.865	4.881	4.936	4.744	4.742	4.646	4.715	4.709	4.789	5.047	5.023	4.958	4.924	4.998	5	5.392	5.414	5.429	5.355	5.362	5.397	4.874	4.912	4.808	4.697	4.816	4.908	5.07	5.061	5.02	5.02	5.032	5.04	5.019
pos_208	metab_1082	M+H-2H2O, M+ACN+H, M+Na	C18H32O3	6.009	C14767	pos	Lipids and lipid-like molecules	Fatty Acyls	261.221	-0.836012	98524-19-7;73543-67-6	Lineolic acids and derivatives	5.985	5.979	5.928	5.948	5.973	5.955	6.15	6.157	6.146	6.162	6.16	6.161	5.911	5.978	5.947	5.942	5.967	5.981	5.984	5.968	5.996	5.961	5.968	5.967	5.654	5.578	5.612	5.628	5.621	5.619	5.983	5.989	5.999	5.984	5.991	5.992	5.988
pos_2080	metab_1083	M+CH3OH+H	C11H17NO3	2.2712	C07513	pos	Benzenoids	Benzene and substituted derivatives	244.154	-0.519563	390-28-3	Methoxybenzenes	6.314	6.324	6.329	6.32	6.314	6.323	6.467	6.483	6.47	6.467	6.483	6.489	6.19	6.2	6.187	6.2	6.196	6.209	7.435	7.427	7.429	7.432	7.435	7.439	6.197	6.209	6.205	6.203	6.203	6.207	6.56	6.554	6.552	6.554	6.563	6.55	6.54
pos_2083	metab_1086	M+H	C11H13N3O	2.2872	C00977	pos	Organoheterocyclic compounds	Indoles and derivatives	204.113	0.341466	20696-57-5	Tryptamines and derivatives	3.093	3.094	3.089	3.091	3.09	3.092	3.034	3.036	3.026	3.033	3.037	3.032	3.057	3.061	3.069	3.067	3.062	3.071	2.992	2.993	2.997	3.002	2.992	2.996	3.023	3.019	3.024	3.026	3.022	3.027	4.182	3.969	4.192	4.174	4.152	4.192	4.191
pos_2087	metab_1089	M+Na	C17H33NO6	2.2872	-	pos	Lipids and lipid-like molecules	Fatty Acyls	370.223	9.61476	-	Fatty acid esters	4.315	4.358	4.025	4.292	4.268	4.107	4.501	4.347	4.368	4.222	4.408	4.35	3.767	3.905	3.6	3.968	3.138	3.147	5.043	4.994	4.944	5.007	5	5.019	4.07	3.778	3.738	3.562	3.543	3.104	4.877	4.918	4.893	4.768	4.844	4.86	4.869
pos_2101	metab_1102	M+H-H2O	C16H18N6O5	2.327	-	pos	Nucleosides, nucleotides, and analogues	Purine nucleosides	357.129	-4.49104	123369-41-5	Not Available	4.772	4.684	4.634	4.684	4.632	4.708	5.087	5.096	5.067	5.081	5.128	5.104	5.088	5.046	5.065	5.035	5.042	5.066	4.488	4.503	4.522	4.459	4.485	4.526	5.294	5.325	5.314	5.313	5.292	5.288	5.105	5.131	5.097	5.103	5.083	5.119	5.088
pos_2108	metab_1108	M+ACN+Na	C20H26O3	2.335	C16678	pos	Lipids and lipid-like molecules	Prenol lipids	378.202	-6.24766	38030-57-8	Retinoids	6.207	6.208	6.221	6.189	6.19	6.199	5.873	5.903	5.862	5.879	5.864	5.879	6.162	6.156	6.147	6.191	6.139	6.148	5.511	5.501	5.534	5.528	5.535	5.514	5.734	5.767	5.714	5.728	5.739	5.732	6.144	6.136	6.136	6.136	6.139	6.132	6.122
pos_2111	metab_1112	M+Na	C18H29NO3	2.3512	C06849	pos	Benzenoids	Phenols	330.202	-6.27147	63659-18-7	Tyrosols and derivatives	5.473	5.506	5.498	5.503	5.503	5.487	5.117	5.128	5.066	5.059	5.053	5.107	5.613	5.634	5.622	5.638	5.629	5.647	5.31	5.313	5.334	5.333	5.321	5.36	5.172	5.168	5.153	5.216	5.151	5.174	5.303	5.302	5.302	5.298	5.303	5.297	5.282
pos_2116	metab_1116	M+CH3OH+H	C21H37NO6	2.3752	-	pos	Lipids and lipid-like molecules	Fatty Acyls	432.296	2.20716	-	Fatty acid esters	5.22	5.306	5.238	5.279	5.261	5.252	4.749	4.97	4.827	4.934	4.934	4.879	5.29	5.333	5.231	5.224	5.259	5.215	5.695	5.7	5.716	5.684	5.728	5.72	5.267	5.229	5.23	5.246	5.212	5.157	5.401	5.328	5.366	5.327	5.328	5.328	5.325
pos_2117	metab_1117	M+H-H2O	C8H13NO2	2.3831	C10321	pos	Alkaloids and derivatives	Not Available	138.091	0.381664	520-63-8	Not Available	4.463	4.496	4.552	4.528	4.606	4.486	4.627	4.546	4.523	4.547	4.576	4.563	4.643	4.592	4.59	4.572	4.56	4.58	4.493	4.506	4.579	4.557	4.548	4.579	4.643	4.639	4.64	4.659	4.651	4.571	4.848	4.845	4.831	4.829	4.826	4.827	4.825
pos_2118	metab_1118	M+H-2H2O	C15H18N4O4	2.3831	-	pos	Organic acids and derivatives	Carboxylic acids and derivatives	283.119	-0.239846	-	Amino acids, peptides, and analogues	2.467	3.845	3.839	2.937	3.637	3.517	3.727	3.893	2.316	4.038	3.743	3.787	4.107	4.102	4.162	4.276	4.112	4.144	5.087	5.118	5.129	5.099	5.109	5.153	4.298	4.485	4.478	4.517	4.383	4.421	4.717	4.702	4.719	4.732	4.71	4.72	4.685
pos_212	metab_1120	M+H-2H2O, M+H-H2O, 2M+NH4	C21H38O5	5.9931	-	pos	Lipids and lipid-like molecules	Glycerolipids	353.268	-0.652857	129784-87-8	Monoradylglycerols	6.482	6.345	6.383	6.386	6.403	6.444	6.458	6.408	6.402	6.399	6.442	6.444	6.462	6.49	6.533	6.46	6.491	6.516	6.293	6.506	6.532	6.558	6.461	6.51	6.524	6.491	6.483	6.489	6.519	6.514	6.196	6.198	6.199	6.201	6.19	6.202	6.201
pos_213	metab_1130	M+H, M+ACN+H, M+H-2H2O	C21H38O6	5.9852	-	pos	Lipids and lipid-like molecules	Prenol lipids	351.253	-1.01114	349112-30-7	Sesquiterpenoids	6.686	6.657	6.654	6.677	6.673	6.685	6.923	6.934	6.926	6.93	6.947	6.925	6.722	6.806	6.791	6.784	6.801	6.799	6.219	6.187	6.212	6.207	6.19	6.212	6.309	6.302	6.311	6.296	6.304	6.332	6.643	6.647	6.647	6.647	6.65	6.65	6.649
pos_2130	metab_1131	M+ACN+Na	C14H19N3O2	2.4229	-	pos	Organoheterocyclic compounds	Indoles and derivatives	325.166	8.79215	-	Carbazoles	5.263	5.292	5.262	5.259	5.258	5.277	5.156	5.147	5.156	5.132	5.162	5.145	4.934	4.925	5.028	4.9	4.971	4.92	5.598	5.565	5.59	5.584	5.554	5.603	4.812	4.782	4.746	4.715	4.864	4.827	5.046	5.036	5.029	5.037	4.987	5.034	4.986
pos_2136	metab_1136	M+ACN+H	C11H21N3O3	2.4392	-	pos	Organic acids and derivatives	Carboxylic acids and derivatives	285.192	-0.968747	-	Amino acids, peptides, and analogues	5.273	5.285	5.299	5.273	5.308	5.259	5.28	5.261	5.287	5.269	5.34	5.292	5.532	5.535	5.519	5.494	5.518	5.532	5.067	5.068	5.072	5.077	5.066	5.071	5.564	5.595	5.529	5.549	5.578	5.556	5.44	5.412	5.409	5.412	5.412	5.388	5.412
pos_2144	metab_1144	M+H-H2O	C14H21N3O5	2.463	C16985	pos	Benzenoids	Benzene and substituted derivatives	294.145	-0.799124	24697-74-3	Benzoic acids and derivatives	5.175	5.107	5.139	5.143	5.154	5.115	4.958	4.865	4.927	4.954	4.963	4.925	4.969	4.99	4.996	4.984	5.014	4.976	5.027	4.995	5.08	5.076	5.06	5.049	5.189	5.198	5.202	5.167	5.176	5.19	5.065	5.075	5.099	5.075	5.092	5.07	5.088
pos_2154	metab_1153	M+ACN+Na	C8H15NO5	2.5028	-	pos	Organic acids and derivatives	Carboxylic acids and derivatives	269.111	-0.810656	-	Amino acids, peptides, and analogues	4.86	4.854	4.901	4.888	4.843	4.864	4.783	4.839	4.772	4.768	4.76	4.749	4.831	4.833	4.809	4.787	4.727	4.769	4.324	4.298	4.224	4.182	4.335	4.294	4.564	4.58	4.549	4.513	4.605	4.521	4.744	4.737	4.748	4.767	4.754	4.748	4.739
pos_2162	metab_1162	M+H-H2O	C21H26O10	2.535	-	pos	Organic oxygen compounds	Organooxygen compounds	421.153	9.42154	-	Carbohydrates and carbohydrate conjugates	3.511	3.512	3.507	3.509	3.508	3.51	4.878	4.415	4.82	3.68	4.876	5.375	4.058	3.478	3.487	4.136	3.48	3.489	3.41	3.411	3.415	3.42	4.467	3.414	4.945	5.51	5.549	5.335	5.003	4.702	3.713	3.583	3.485	3.753	3.504	3.486	3.485
pos_2163	metab_1163	M+H	C13H18N2O4	2.5509	-	pos	-	-	267.134	-0.928292	-	-	5.522	5.593	5.559	5.584	5.562	5.554	5.22	5.221	5.208	5.222	5.2	5.217	5.261	5.262	5.275	5.271	5.335	5.271	4.998	5.011	5.063	5.051	5.015	5.026	4.826	4.823	4.852	4.794	4.821	4.853	5.137	5.097	5.123	5.19	5.163	5.112	5.129
pos_2170	metab_1170	2M+H	C11H12N2O2	2.5589	C00806	pos	Organoheterocyclic compounds	Indoles and derivatives	409.187	-0.949893	20064	Indolyl carboxylic acids and derivatives	6.253	6.262	6.249	6.278	6.236	6.245	6.027	5.99	5.982	5.986	6.032	6.003	6.372	6.349	6.446	6.393	6.412	6.37	6.154	6.148	6.172	6.178	6.189	6.152	6.018	5.972	6.012	5.988	6.008	6.008	6.107	6.084	6.111	6.089	6.084	6.081	6.088
pos_2183	metab_1181	M+H-2H2O	C7H10O2	2.6146	-	pos	Organoheterocyclic compounds	Lactones	91.0547	3.42181	1073-11-6	Gamma butyrolactones	5.827	5.838	5.83	5.843	5.835	5.839	5.786	5.792	5.782	5.799	5.798	5.794	5.884	5.897	5.896	5.889	5.905	5.914	5.796	5.78	5.792	5.785	5.783	5.782	5.808	5.806	5.814	5.823	5.811	5.82	5.791	5.793	5.804	5.796	5.8	5.794	5.793
pos_2191	metab_1188	M+ACN+H	C11H14N2O4	2.6305	C07501	pos	Benzenoids	Benzene and substituted derivatives	280.127	-9.89263	25451-15-4	Not Available	4.969	4.913	4.9	4.867	4.967	4.949	4.974	4.963	4.944	5.036	5.069	5.042	4.954	4.764	4.878	4.891	4.822	4.955	3.943	4.379	4.074	3.682	4.051	4.051	4.832	4.9	4.881	4.884	4.849	4.86	4.977	4.974	4.974	4.959	4.976	4.977	4.975
pos_2193	metab_1190	M+NH4	C16H15N3O	2.6383	-	pos	Organoheterocyclic compounds	Indoles and derivatives	283.155	-0.963548	-	Indoles	6.317	6.331	6.317	6.336	6.311	6.318	5.763	5.782	5.747	5.754	5.773	5.778	6.226	6.23	6.194	6.23	6.195	6.215	6.405	6.405	6.428	6.401	6.406	6.415	6.108	6.104	6.108	6.125	6.102	6.097	6.286	6.288	6.278	6.28	6.284	6.271	6.279
pos_2202	metab_1200	M+H	C17H35O7P	2.6619	-	pos	Lipids and lipid-like molecules	Glycerophospholipids	383.217	-5.47837	-	Glycerophosphates	5.189	5.189	5.145	5.153	5.142	5.136	5.437	5.406	5.444	5.455	5.421	5.472	5.406	5.4	5.416	5.46	5.413	5.369	3.47	3.471	3.64	3.57	3.469	3.93	5.051	4.997	5.012	4.983	4.98	4.962	5.619	5.605	5.588	5.605	5.603	5.61	5.602
pos_2211	metab_1210	M+ACN+H	C6H12O4S	2.7017	C03089	pos	Organic oxygen compounds	Organooxygen compounds	222.079	0.188859	624740-12-1	Carbohydrates and carbohydrate conjugates	4.874	4.93	4.873	4.887	4.892	4.838	2.986	2.989	2.979	2.985	2.99	2.985	4.805	4.804	4.816	4.768	4.815	4.795	3.089	2.946	2.95	3.521	3.311	3.356	3.452	3.792	3.556	3.537	3.973	3.793	4.015	4.001	4.045	4.008	4.029	4.059	3.793
pos_2213	metab_1211	M+2Na	C34H53N7O9	2.7017	-	pos	Organic acids and derivatives	Carboxylic acids and derivatives	374.686	5.69699	-	Amino acids, peptides, and analogues	5.205	5.2	5.157	5.186	5.23	5.18	4.466	4.33	4.326	4.229	4.55	4.409	5.446	5.462	5.459	5.484	5.453	5.44	4.1	3.589	3.951	3.597	4.268	3.704	5.079	5.134	5.073	5.043	5.064	5.012	4.98	4.968	4.984	4.982	4.919	5.048	4.992
pos_2218	metab_1216	M+NH4	C8H15N3O7	2.7255	C07313	pos	Organic oxygen compounds	Organooxygen compounds	283.126	5.43294	18883-66-4	Carbohydrates and carbohydrate conjugates	5.516	5.524	5.512	5.532	5.503	5.512	5.577	5.578	5.569	5.574	5.552	5.592	5.545	5.579	5.558	5.538	5.529	5.551	5.257	5.261	5.197	5.2	5.263	5.24	5.432	5.434	5.439	5.438	5.426	5.468	5.492	5.471	5.49	5.49	5.49	5.474	5.489
pos_2219	metab_1217	M+H-2H2O	C11H15NO2	2.7335	C07875	pos	Benzenoids	Benzene and substituted derivatives	158.096	0.13321	-	Benzoic acids and derivatives	4.012	3.992	4.113	4.123	3.913	4.177	4.098	4.169	4.174	4.178	4.21	3.924	3.745	3.873	3.799	3.846	3.982	3.843	4.229	4.355	4.36	4.338	4.376	4.344	3.842	4.058	4.008	3.751	4.045	4.035	4.209	4.167	4.19	4.093	4.203	4.203	4.244
pos_2220	metab_1219	M+CH3OH+H	C10H13NO4	2.7335	C07194	pos	Phenylpropanoids and polyketides	Phenylpropanoic acids	244.118	-0.621099	555-30-6	Not Available	5.079	5.097	5.071	5.123	5.06	5.093	5.092	5.072	5.078	5.087	5.093	5.121	5.026	5	5.078	5.049	5.047	5.041	4.931	4.921	4.913	4.973	4.893	4.945	4.942	4.932	4.936	4.898	4.94	4.97	5.05	5.051	5.032	5.064	5.065	5.052	5.05
pos_2222	metab_1221	M+Na	C16H25NO2	2.7414	C07153	pos	Benzenoids	Phenol ethers	286.176	-7.20357	27203-92-5	Anisoles	5.707	5.71	5.737	5.726	5.729	5.706	5.311	5.308	5.275	5.323	5.312	5.317	5.804	5.808	5.78	5.787	5.783	5.783	5.725	5.698	5.702	5.694	5.727	5.708	5.594	5.609	5.611	5.58	5.587	5.611	5.552	5.541	5.54	5.563	5.544	5.52	5.544
pos_2223	metab_1222	M+H+Na	C47H83O15P	2.7414	-	pos	Not Available	Not Available	471.274	5.0062	-	Not Available	4.128	4.708	4.575	4.475	4.177	4.255	4.727	4.809	4.694	4.451	4.54	4.672	4.429	4.284	4.316	4.254	4.377	4.123	3.987	4.079	3.882	4.188	3.832	4.47	4.703	4.857	4.719	4.681	4.843	4.601	4.883	4.856	4.699	4.856	4.925	4.877	4.873
pos_2227	metab_1226	M+CH3OH+H	C12H12N2O4	2.7573	C05832	pos	Organic acids and derivatives	Carboxylic acids and derivatives	281.113	-1.22301	-	Amino acids, peptides, and analogues	4.772	4.793	4.827	4.794	4.855	4.768	4.876	4.871	4.926	4.863	4.921	4.891	4.729	4.779	4.762	4.691	4.759	4.63	4.883	4.811	4.831	4.843	4.743	4.772	5.252	5.193	5.231	5.217	5.164	5.191	5.012	5.01	4.976	5.01	5.015	4.949	5.009
pos_2228	metab_1227	M+H-2H2O	C19H34O7	2.7573	-	pos	Lipids and lipid-like molecules	Prenol lipids	339.218	2.8511	143775-68-2	Terpene glycosides	6.594	6.62	6.613	6.601	6.594	6.593	6.32	6.325	6.302	6.309	6.298	6.314	6.537	6.539	6.533	6.533	6.532	6.535	6.651	6.655	6.654	6.632	6.657	6.649	6.39	6.377	6.388	6.391	6.388	6.372	6.487	6.485	6.477	6.477	6.477	6.483	6.478
pos_2234	metab_1233	M+NH4	C24H38O6	2.7891	C21130	pos	Organic acids and derivatives	Hydroxy acids and derivatives	440.302	2.43997	75225-51-3	Medium-chain hydroxy acids and derivatives	5.283	5.282	5.286	5.315	5.278	5.27	5.228	5.202	5.231	5.175	5.232	5.222	5.211	5.261	5.192	5.219	5.262	5.225	5.774	5.765	5.78	5.737	5.818	5.779	5.347	5.337	5.372	5.376	5.372	5.38	5.213	5.219	5.204	5.204	5.212	5.205	5.256
pos_2239	metab_1238	M+2Na-H	C11H19NO9	2.8288	-	pos	Organic oxygen compounds	Organooxygen compounds	354.075	-6.73877	-	Carbohydrates and carbohydrate conjugates	6.079	6.088	6.107	6.106	6.065	6.071	5.745	5.749	5.727	5.719	5.738	5.756	5.172	5.219	5.2	5.155	5.2	5.194	5.529	5.514	5.514	5.533	5.48	5.539	5.589	5.547	5.585	5.585	5.558	5.538	5.781	5.776	5.774	5.774	5.767	5.774	5.742
pos_2250	metab_1249	M+H-2H2O	C18H30O8	2.8607	-	pos	Lipids and lipid-like molecules	Fatty Acyls	339.181	3.02793	176486-13-8	Fatty acyl glycosides	5.015	5.019	5.011	5.006	4.984	5.032	4.953	4.988	4.978	4.996	5.041	4.984	5.086	5.06	5.05	5.081	5.035	5.095	5.673	5.666	5.649	5.617	5.657	5.685	4.815	4.878	4.932	4.919	4.967	4.891	5.373	5.4	5.366	5.36	5.366	5.366	5.359
pos_2251	metab_1250	M+NH4	C21H22N2O6	2.8607	-	pos	Organic acids and derivatives	Carboxylic acids and derivatives	416.181	-1.04006	40747-82-8	Amino acids, peptides, and analogues	5.762	5.772	5.779	5.767	5.756	5.73	5.45	5.42	5.428	5.428	5.419	5.388	5.481	5.493	5.402	5.386	5.416	5.397	5.183	5.169	5.209	5.161	5.178	5.196	5.894	5.891	5.889	5.9	5.901	5.91	5.629	5.622	5.622	5.639	5.622	5.615	5.618
pos_2255	metab_1254	M+NH4	C10H12O3	2.9003	-	pos	Organic oxygen compounds	Organooxygen compounds	198.112	0.111588	35692-95-6	Carbonyl compounds	4.983	4.973	4.964	4.962	4.949	4.975	4.982	4.993	4.965	5.01	4.994	4.986	5.112	5.071	5.127	5.109	5.103	5.113	4.94	4.976	4.953	4.998	4.952	4.972	4.972	4.991	4.953	4.972	5.001	4.983	4.923	4.971	4.971	4.971	4.981	4.981	4.979
pos_2258	metab_1257	M+H	C12H24N2O3	2.9163	-	pos	-	-	245.186	-0.570036	-	-	5.88	5.901	5.887	5.884	5.891	5.882	5.338	5.365	5.352	5.353	5.36	5.369	5.462	5.464	5.453	5.426	5.455	5.449	5.155	5.141	5.148	5.153	5.155	5.126	4.477	4.484	4.465	4.405	4.474	4.394	5.236	5.226	5.22	5.226	5.229	5.229	5.224
pos_2263	metab_1263	M+H	C15H21N5O5	2.9321	C16431	pos	Nucleosides, nucleotides, and analogues	Purine nucleosides	352.161	-1.25591	6025-53-2	Not Available	5.156	5.144	5.144	5.117	5.153	5.112	5.252	5.21	5.182	5.156	5.179	5.223	4.961	4.979	4.981	4.94	5.003	5.016	4.901	4.991	4.987	5.017	4.996	4.916	4.851	4.898	4.886	4.862	4.821	4.91	5.138	5.127	5.156	5.143	5.128	5.131	5.125
pos_2268	metab_1268	M+H	C13H25N3O4	2.9561	-	pos	-	-	288.192	-0.858346	-	-	4.798	4.797	4.823	4.787	4.764	4.768	4.296	4.142	4.145	4.284	4.387	4.161	4.709	4.71	4.732	4.715	4.657	4.672	4.932	4.938	4.92	5.001	4.98	4.977	4.74	4.7	4.692	4.701	4.721	4.737	4.569	4.562	4.561	4.621	4.558	4.57	4.59
pos_2270	metab_1270	M+ACN+H	C11H12N2O3	2.964	C19716	pos	Organoheterocyclic compounds	Indoles and derivatives	262.118	-0.970963	-	Indolyl carboxylic acids and derivatives	5.368	5.388	5.404	5.37	5.375	5.405	4.74	4.763	4.78	4.786	4.647	4.738	5.081	5.094	5.042	5.086	5.047	5.091	4.789	4.739	4.765	4.751	4.717	4.734	3.881	3.872	3.966	3.18	4.049	3.83	4.666	4.659	4.659	4.636	4.682	4.65	4.653
pos_2276	metab_1276	2M+ACN+Na	C6H13NO4	2.9879	C16843	pos	Organoheterocyclic compounds	Piperidines	390.187	5.95867	19130-96-2	Not Available	4.719	4.714	4.753	4.707	4.776	4.699	4.958	4.949	4.894	4.955	4.903	4.931	4.514	4.6	4.568	4.46	4.617	4.599	4.727	4.674	4.688	4.695	4.646	4.632	4.626	4.64	4.708	4.654	4.625	4.689	4.869	4.862	4.855	4.855	4.827	4.854	4.853
pos_2278	metab_1278	M+H	C15H22N2O4	2.9958	-	pos	Organic acids and derivatives	Carboxylic acids and derivatives	295.165	-1.61522	-	Amino acids, peptides, and analogues	5.412	5.391	5.415	5.428	5.392	5.402	5.047	5	5.006	5.032	5.007	5.051	5.261	5.294	5.286	5.279	5.319	5.281	5.158	5.175	5.116	5.138	5.114	5.143	4.911	5.02	4.991	4.952	4.984	4.894	5.041	5.033	5.041	5.063	5.039	5.033	4.969
pos_2279	metab_1279	M+Na	C11H22NO7PS	2.9958	C04628	pos	Organic acids and derivatives	Carboxylic acids and derivatives	366.075	1.1114	104302-77-4	Amino acids, peptides, and analogues	5.724	5.69	5.71	5.667	5.682	5.694	5.665	5.7	5.685	5.711	5.679	5.694	4.83	4.813	4.914	4.897	4.805	4.931	4.971	5.019	4.962	4.931	5.008	4.943	5.104	5.117	5.161	5.094	5.151	5.098	5.712	5.726	5.74	5.74	5.759	5.747	5.746
pos_229	metab_1290	M+H, M+Na, M+ACN+Na	C20H38N6O7	5.7146	-	pos	-	-	538.295	-2.67582	-	-	5.604	5.558	5.512	5.52	5.52	5.475	6.369	6.383	6.374	6.383	6.4	6.39	5.542	5.546	5.503	5.588	5.593	5.56	5.435	5.438	5.398	5.418	5.414	5.416	5.426	5.462	5.497	5.442	5.465	5.442	5.998	5.996	6.021	5.99	5.983	5.991	5.995
pos_2291	metab_1292	M+H	C11H11N	3.0676	-	pos	-	-	158.096	0.170537	-	-	4.322	4.285	4.334	4.305	4.383	4.273	4.29	4.194	4.305	4.374	4.261	4.312	4.279	4.311	4.265	4.198	4.262	4.231	4.277	4.345	4.338	4.334	4.386	4.335	4.229	4.195	4.086	4.295	4.178	4.182	4.362	4.355	4.366	4.355	4.366	4.366	4.378
pos_2292	metab_1293	M+H-2H2O	C9H14O4	3.0755	-	pos	-	-	151.075	0.176023	-	-	4.371	4.362	4.297	4.311	4.373	4.373	4.562	4.564	4.514	4.488	4.581	4.582	4.173	4.205	4.122	4.156	4.156	4.234	4.15	4.151	4.063	4.191	4.19	4.127	3.92	4.03	3.959	4.113	3.978	4.135	4.387	4.386	4.368	4.383	4.374	4.337	4.369
pos_230	metab_1301	M+H, M+2Na-H, M+Na	C14H18N2O5	3.0357	-	pos	Organic acids and derivatives	Carboxylic acids and derivatives	295.129	-0.629301	936346-34-8	Amino acids, peptides, and analogues	7.051	7.049	7.046	7.043	7.041	7.033	7.021	7.032	7.033	7.034	7.029	7.038	6.996	7.012	7.018	7.002	7.003	7.007	6.857	6.851	6.847	6.85	6.839	6.846	6.964	6.963	6.977	6.973	6.965	6.977	6.987	6.993	7.003	6.989	6.993	6.993	6.989
pos_231	metab_1311	M+H, M+Na, M+NH4	C13H16FNO2S	2.972	-	pos	-	-	270.097	4.27247	-	-	4.813	4.781	4.835	4.807	4.793	4.774	4.024	4.032	3.353	3.912	3.712	3.801	3.246	3.066	3.075	3.073	3.166	3.198	5.313	5.31	5.321	5.339	5.316	5.31	4.521	4.636	4.62	4.55	4.492	4.615	4.737	4.773	4.773	4.768	4.768	4.824	4.767
pos_2312	metab_1314	2M+NH4	C8H9NO2	3.1712	C06804	pos	Benzenoids	Phenols	320.16	-0.716911	103-90-2	1-hydroxy-2-unsubstituted benzenoids	5.311	5.314	5.272	5.318	5.286	5.293	5.046	5.046	5.037	5.064	5.014	5.039	5.304	5.327	5.328	5.35	5.35	5.33	5.399	5.414	5.395	5.429	5.419	5.418	5.363	5.315	5.371	5.357	5.366	5.381	5.222	5.214	5.223	5.198	5.212	5.218	5.235
pos_2325	metab_1328	M+CH3OH+H	C10H13FN2O5	3.235	-	pos	Nucleosides, nucleotides, and analogues	Pyrimidine nucleosides	293.116	7.48599	-	Pyrimidine 2''-deoxyribonucleosides	5.314	5.346	5.318	5.323	5.308	5.32	5.838	5.846	5.85	5.852	5.845	5.821	5.565	5.57	5.563	5.584	5.548	5.556	5.757	5.763	5.763	5.741	5.752	5.761	5.758	5.737	5.76	5.748	5.745	5.753	5.804	5.797	5.801	5.795	5.804	5.797	5.794
pos_2332	metab_1336	M+ACN+Na	C20H24O6	3.2749	-	pos	Lipids and lipid-like molecules	Prenol lipids	424.171	-6.72744	21018-87-1	Terpene lactones	5.218	5.133	5.097	5.119	5.206	5.13	5.32	5.324	5.337	5.377	5.363	5.37	5.063	5.043	5.151	5.027	4.955	5.062	5.055	4.995	5.039	5.016	5.043	4.994	5.131	5.152	5.136	5.086	5.12	5.134	5.281	5.274	5.269	5.269	5.306	5.269	5.273
pos_2345	metab_1348	M+H-2H2O	C11H20N2O3	3.3548	-	pos	Organic acids and derivatives	Carboxylic acids and derivatives	193.134	0.11975	-	Amino acids, peptides, and analogues	4.478	4.452	4.37	4.427	4.442	4.478	4.366	4.365	4.362	4.332	4.36	4.324	4.58	4.624	4.66	4.589	4.592	4.596	3.606	3.936	3.899	4.004	4.03	3.872	4.377	4.436	4.413	4.465	4.433	4.411	4.378	4.414	4.354	4.411	4.394	4.42	4.419
pos_2348	metab_1350	M+H-2H2O	C16H21N3O8S	3.3628	C00916	pos	Organic acids and derivatives	Carboxylic acids and derivatives	380.091	-0.757458	61-24-5	Amino acids, peptides, and analogues	5.2	5.225	5.243	5.213	5.206	5.243	4.448	4.507	4.448	4.484	4.509	4.355	1.527	3.558	1.539	1.537	1.531	1.54	3.554	3.694	1.468	3.907	3.53	1.468	4.953	4.946	5.035	4.947	4.942	4.953	4.849	4.849	4.837	4.807	4.842	4.822	4.828
pos_2352	metab_1355	M+H	C10H12ClNO2	3.3868	-	pos	-	-	214.063	-0.411211	-	-	4.211	4.352	4.327	4.338	4.248	4.221	4.767	4.759	4.773	4.764	4.776	4.757	4.497	4.556	4.534	4.538	4.524	4.49	4.48	4.528	4.482	4.472	4.476	4.425	4.429	4.362	4.48	4.496	4.475	4.435	4.45	4.471	4.47	4.473	4.482	4.463	4.433
pos_2357	metab_1360	M+H	C12H24N2O3	3.4188	-	pos	-	-	245.186	-0.604957	-	-	5.888	5.893	5.899	5.896	5.904	5.902	5.635	5.637	5.626	5.645	5.635	5.624	5.825	5.861	5.843	5.838	5.843	5.841	5.569	5.547	5.557	5.555	5.548	5.563	5.359	5.343	5.393	5.373	5.389	5.366	5.574	5.583	5.592	5.594	5.592	5.59	5.589
pos_2359	metab_1362	M+NH4	C29H41NO3	3.4268	-	pos	Organic acids and derivatives	Carboxylic acids and derivatives	469.338	-9.59187	-	Amino acids, peptides, and analogues	5.353	5.326	5.39	5.344	5.337	5.366	5.355	5.368	5.381	5.356	5.36	5.385	5.311	5.321	5.35	5.381	5.299	5.341	5.235	5.21	5.194	5.215	5.248	5.216	5.296	5.256	5.266	5.269	5.294	5.276	5.346	5.322	5.316	5.337	5.316	5.319	5.291
pos_2362	metab_1366	M+Na	C18H27N3O4	3.4588	C01327	pos	Benzenoids	Benzene and substituted derivatives	372.186	-9.83461	-	Benzoic acids and derivatives	4.315	4.032	4.272	4.146	4.388	4.468	2.875	3.147	2.867	2.874	3.556	2.873	2.898	2.902	2.91	2.908	3.214	2.912	2.833	2.835	2.838	3.237	3.269	2.838	3.128	2.86	3.239	2.867	2.863	2.868	3.839	3.834	3.919	3.583	3.832	3.835	3.713
pos_2387	metab_1389	M+H	C16H19N3O3	3.6428	-	pos	Organic acids and derivatives	Carboxylic acids and derivatives	302.15	-0.603904	-	Amino acids, peptides, and analogues	5.901	5.906	5.891	5.895	5.895	5.891	5.458	5.473	5.47	5.471	5.466	5.446	5.763	5.774	5.767	5.763	5.771	5.749	5.642	5.642	5.621	5.648	5.624	5.65	5.444	5.455	5.455	5.447	5.44	5.452	5.618	5.608	5.614	5.609	5.614	5.611	5.594
pos_2389	metab_1391	M+2H	C57H96O29	3.6508	C05619	pos	Phenylpropanoids and polyketides	Cinnamic acids and derivatives	623.304	-8.65133	256642-48-5	Hydroxycinnamic acids and derivatives	5.938	5.942	5.961	5.932	5.916	5.913	5.627	5.594	5.595	5.62	5.66	5.636	6.052	6.095	6.07	6.07	6.111	6.066	5.098	5.144	5.067	5.111	5.102	5.196	5.802	5.792	5.825	5.839	5.841	5.8	5.754	5.726	5.766	5.753	5.718	5.751	5.752
pos_2390	metab_1393	M+2H	C47H83O19P3	3.6588	C00626	pos	Lipids and lipid-like molecules	Glycerophospholipids	523.24	-7.95569	-	Glycerophosphoinositol phosphates	3.81	3.483	3.891	3.163	3.868	3.844	1.702	2.609	2.216	3.713	2.134	2.296	4.137	4.322	4.102	4.462	4.39	3.806	0.4228	1.303	0.4257	1.35	2.45	1.03	3.98	0.4396	3.95	1.283	3.89	3.83	4.852	4.816	4.841	4.804	4.841	4.833	4.832
pos_2399	metab_1401	M+H	C19H25N3O4	3.7228	-	pos	Organic acids and derivatives	Carboxylic acids and derivatives	360.191	-0.80141	-	Amino acids, peptides, and analogues	4.905	4.907	4.906	4.932	4.891	4.911	4.523	4.52	4.437	4.354	4.513	4.524	4.932	4.875	4.892	4.854	4.871	4.912	3.473	3.969	3.935	4.234	4.074	3.904	4.258	4.389	4.386	4.177	4.342	4.403	4.781	4.773	4.773	4.774	4.762	4.773	4.762
pos_2400	metab_1404	M+H+Na	C45H73N3O16P2	3.7228	-	pos	Not Available	Not Available	498.726	9.39908	-	Not Available	3.352	3.854	4.053	3.642	4.15	3.399	3.292	3.294	3.284	3.291	3.295	3.291	5.636	5.66	5.597	5.645	5.623	5.622	4.324	4.37	4.151	3.725	4.167	3.711	4.378	4.201	4.311	4.323	4.025	3.752	4.607	4.521	4.457	4.52	4.385	4.521	4.37
pos_2405	metab_1409	M+H+Na	C49H82O20P2	3.7388	-	pos	Not Available	Not Available	538.245	6.46574	-	Not Available	5.931	5.904	5.933	5.892	5.917	5.885	5.715	5.706	5.679	5.665	5.699	5.73	5.768	5.82	5.79	5.793	5.776	5.79	5.409	5.432	5.475	5.417	5.381	5.43	5.475	5.47	5.418	5.384	5.442	5.409	5.668	5.661	5.658	5.658	5.661	5.685	5.636
pos_2418	metab_1421	M+NH4	C15H14O5	3.8668	C09320	pos	Phenylpropanoids and polyketides	Flavonoids	292.118	-0.913438	2545-00-8	Flavans	2.959	2.96	2.954	2.957	2.955	2.957	3.906	4.17	4.062	4.068	4.05	3.762	3.612	3.654	3.219	3.747	3.179	3.24	4.174	3.961	3.794	4.018	4.104	3.859	4.073	4.003	3.843	4.106	4.038	4.051	3.877	4.102	4.109	4.098	4.1	4.127	4.125
pos_2428	metab_1430	M+H-2H2O	C11H14O5	3.9148	C09780	pos	Lipids and lipid-like molecules	Prenol lipids	191.07	-0.338646	6902-77-8	Monoterpenoids	4.867	4.875	4.909	4.882	4.855	4.854	3.48	3.919	3.867	3.842	3.781	3.575	2.77	2.773	3.367	3.601	2.965	2.923	3.465	3.386	3.333	3.153	3.163	2.709	4.051	4.09	4.127	3.992	4.121	3.98	4.259	4.252	4.228	4.26	4.26	4.304	4.251
pos_2430	metab_1432	M+2Na	C38H68O9	3.9148	-	pos	Not Available	Not Available	357.235	8.96156	-	Not Available	6.098	6.09	6.093	6.099	6.108	6.098	4.575	4.59	4.559	4.656	4.578	4.639	4.281	4.282	4.298	4.23	4.27	4.388	4.017	4.271	4.307	4.171	4.136	4.194	4.59	4.556	4.523	4.502	4.476	4.512	5.263	5.255	5.249	5.246	5.221	5.256	5.254
pos_2432	metab_1434	M+H	C15H22N2O3	3.9388	-	pos	-	-	279.17	-1.9193	-	-	5.584	5.585	5.614	5.571	5.566	5.583	5.257	5.269	5.268	5.239	5.259	5.27	5.593	5.604	5.595	5.608	5.601	5.597	5.387	5.333	5.352	5.333	5.358	5.364	5.155	5.183	5.212	5.198	5.194	5.209	5.291	5.3	5.287	5.299	5.287	5.284	5.287
pos_2441	metab_1440	M+2Na	C66H119N3O29	3.9868	-	pos	Lipids and lipid-like molecules	Sphingolipids	731.889	5.30036	-	Glycosphingolipids	4.372	4.197	4.47	4.096	4.47	4.414	3.614	3.616	3.606	3.613	3.617	3.612	4.543	4.106	4.552	4.551	4.586	4.539	5.812	5.69	5.792	5.775	5.835	5.826	4.562	4.382	4.318	4.355	4.059	4.496	4.989	4.982	4.831	4.898	4.999	4.932	4.966
pos_2444	metab_1443	M+H+Na	C37H70N2O12	4.0108	-	pos	Organic oxygen compounds	Organooxygen compounds	379.248	9.97246	-	Carbohydrates and carbohydrate conjugates	6.172	6.166	6.19	6.147	6.176	6.164	4.66	4.614	4.7	4.69	4.725	4.646	4.441	4.352	4.089	4.474	4.229	4.212	4.233	3.502	3.715	4.114	4.142	3.624	4.531	4.295	4.601	4.459	4.557	4.53	5.304	5.293	5.296	5.297	5.291	5.29	5.295
pos_2453	metab_1452	M+NH4	C11H18O5S-2	4.1148	C17227	pos	Organic acids and derivatives	Hydroxy acids and derivatives	280.121	-0.670869	-	Medium-chain hydroxy acids and derivatives	5.404	5.414	5.421	5.415	5.42	5.41	4.799	4.862	4.765	4.841	4.813	4.836	4.73	4.704	4.701	4.729	4.706	4.757	4.32	4.376	4.16	4.261	4.216	4.281	5.09	5.082	5.077	5.054	5.058	5.087	5.114	5.108	5.106	5.1	5.092	5.089	5.105
pos_2457	metab_1456	M+H-2H2O	C10H14N2O4	4.1309	C00931	pos	Organic nitrogen compounds	Organonitrogen compounds	191.081	-0.262186	487-90-1	Amines	4.105	4.004	4.238	4.088	4.109	4.17	4.379	4.423	4.315	4.346	4.383	4.436	4.457	4.475	4.505	4.356	4.449	4.39	4.14	4.232	4.255	4.107	4.215	4.384	4.471	4.358	4.344	4.381	4.411	4.382	4.996	5.012	5.017	5.012	5.002	5.012	5.018
pos_2461	metab_1461	M+H	C16H19ClN2	4.1628	C06905	pos	Organoheterocyclic compounds	Pyridines and derivatives	275.131	-0.909705	113-92-8;132-22-9	Pheniramines	0.6625	0.0005131	1.859	1.432	0.05404	1.506	3.601	3.238	3.52	3.539	3.642	3.364	3.348	2.344	3.53	3.25	3.875	3.284	0.0004057	0.1626	1.636	0.407	0.2287	0.105	1.418	0.608	1.552	0.3273	0.3683	0.3514	4.422	4.425	4.421	4.421	4.422	4.429	4.414
pos_2466	metab_1466	M+Na	C24H30O6	4.2109	-	pos	Phenylpropanoids and polyketides	Coumarins and derivatives	437.195	3.35596	-	Pyranocoumarins	3.264	3.265	3.26	3.262	3.261	3.263	3.204	3.207	3.197	3.203	3.208	3.203	3.228	3.231	3.24	3.238	3.232	3.241	5.43	5.408	5.383	5.398	5.352	5.385	3.193	3.19	3.195	3.197	3.193	3.198	3.891	3.899	3.894	3.716	3.807	3.939	3.912
pos_2468	metab_1468	M+K	C22H28O6	4.2429	-	pos	Phenylpropanoids and polyketides	Coumarins and derivatives	427.151	-3.1257	30390-05-7	Pyranocoumarins	4.226	3.912	3.75	3.638	4.115	3.875	5.216	5.147	5.122	5.184	5.176	5.191	4.757	4.763	4.795	4.714	4.747	4.671	4.756	4.736	4.683	4.706	4.751	4.787	4.753	4.804	4.63	4.81	4.774	4.752	5.017	5.029	5.034	5.037	5.034	5.029	5.026
pos_2470	metab_1471	M+2Na	C45H85N2O10P	4.2509	-	pos	Not Available	Not Available	445.288	2.866	-	Not Available	6.16	6.144	6.142	6.151	6.151	6.162	4.362	4.496	4.392	4.557	4.668	4.529	4.372	4.026	3.657	3.931	4.096	4.116	4.078	3.889	3.701	4.013	4.048	4.083	4.636	4.256	4.304	4.133	4.415	4.419	5.227	5.229	5.209	5.208	5.283	5.233	5.195
pos_2477	metab_1477	M+ACN+H	C19H22O7	4.2989	C11870	pos	Lipids and lipid-like molecules	Prenol lipids	404.171	1.41254	78791-79-4	Diterpenoids	3.737	3.431	3.065	3.072	3.066	3.613	3.96	3.897	3.89	4.061	3.57	4.011	3.604	3.629	3.59	3.044	3.038	3.047	2.969	3.259	2.973	2.979	3.309	2.973	3.919	3.782	3.785	3.951	3.968	3.622	3.723	3.846	3.847	3.801	3.802	3.897	3.801
pos_2483	metab_1483	M+NH4	C26H32O15	4.3309	-	pos	Phenylpropanoids and polyketides	Flavonoids	602.21	3.83522	-	Biflavonoids and polyflavonoids	4.942	4.947	4.788	4.882	4.924	4.938	4.34	4.042	4.278	4.24	4.363	4.207	3.525	4.274	4.195	3.96	3.615	3.58	4.833	4.824	4.782	4.879	4.943	4.814	5.161	5.217	5.174	5.192	5.267	5.208	5.115	5.118	5.118	5.118	5.112	5.078	5.108
pos_25	metab_1499	M+H, 2M+Na, M+H-H2O, M+H-2H2O	C9H17NO5	2.1994	-	pos	Organic acids and derivatives	Carboxylic acids and derivatives	220.118	-0.283084	-	Amino acids, peptides, and analogues	6.989	7.008	6.985	6.995	6.994	6.977	6.318	6.309	6.304	6.315	6.321	6.313	6.843	6.849	6.845	6.858	6.846	6.847	6.397	6.402	6.397	6.399	6.401	6.413	6.503	6.52	6.53	6.508	6.52	6.523	6.815	6.811	6.812	6.812	6.817	6.808	6.811
pos_2502	metab_1503	M+CH3OH+H	C16H17N3O5S	4.4669	C06878	pos	Organoheterocyclic compounds	Benzoxepines	396.122	-1.01577	40323-88-4;66592-87-8;50370-12-2	Dibenzoxepines	5.058	5.079	5.091	5.074	5.097	5.068	4.635	4.55	4.606	4.652	4.598	4.53	4.759	4.685	4.622	4.748	4.678	4.759	4.42	4.314	4.443	4.491	4.423	4.492	4.285	4.113	4.163	4.069	4.12	4.115	4.482	4.476	4.475	4.476	4.557	4.406	4.358
pos_251	metab_1510	M+H-H2O, M+ACN+Na	C4H8O4	0.4261	C01796	pos	Organic oxygen compounds	Organooxygen compounds	103.039	3.06173	1758-51-6;583-50-6	Carbohydrates and carbohydrate conjugates	5.338	5.349	5.374	5.379	5.387	5.428	5.347	5.294	5.352	5.337	5.34	5.297	5.386	5.31	5.337	5.33	5.32	5.326	5.245	5.34	5.324	5.359	5.388	5.374	5.428	5.408	5.383	5.377	5.32	5.354	5.282	5.256	5.289	5.225	5.288	5.289	5.288
pos_2510	metab_1511	M+ACN+H	C24H32O15	4.5229	-	pos	Organic oxygen compounds	Organooxygen compounds	602.21	4.21839	102254-69-3	Carbohydrates and carbohydrate conjugates	5.28	5.257	5.264	5.275	5.292	5.276	4.764	4.803	4.686	4.835	4.687	4.803	4.606	4.583	4.549	4.722	4.75	4.393	5.313	5.287	5.307	5.312	5.357	5.245	5.532	5.533	5.51	5.578	5.569	5.565	5.473	5.466	5.487	5.481	5.463	5.447	5.457
pos_2513	metab_1514	M+H	C15H21N5O4	4.5869	C16427	pos	Nucleosides, nucleotides, and analogues	Purine nucleosides	336.166	-1.38829	-	Not Available	5.463	5.476	5.478	5.454	5.485	5.477	5.323	5.356	5.335	5.335	5.353	5.328	5.326	5.325	5.278	5.327	5.327	5.329	5.282	5.294	5.256	5.286	5.297	5.273	5.16	5.157	5.166	5.168	5.159	5.166	5.281	5.276	5.277	5.28	5.272	5.278	5.246
pos_2514	metab_1515	M+ACN+Na	C25H35NO9	4.6029	C08705	pos	Lipids and lipid-like molecules	Prenol lipids	557.246	-2.55005	15662-33-6	Diterpenoids	5.463	5.481	5.45	5.426	5.452	5.441	5.25	5.271	5.252	5.229	5.25	5.212	5.31	5.259	5.254	5.278	5.269	5.299	4.503	4.499	4.452	4.485	4.573	4.33	5.68	5.653	5.647	5.67	5.648	5.663	5.401	5.426	5.398	5.393	5.393	5.393	5.392
pos_2521	metab_1521	M+H-2H2O	C47H70O5	4.6509	C00165	pos	Lipids and lipid-like molecules	Glycerolipids	679.511	3.429	-	Diradylglycerols	5.993	5.983	6.01	5.96	5.992	5.975	4.086	4.07	3.611	4.101	3.565	4.155	4.092	3.902	3.597	3.595	3.913	4.18	3.529	3.521	3.562	3.53	3.519	3.64	3.55	4.165	3.679	3.603	3.576	4.091	5.002	4.905	4.887	4.87	4.871	4.873	4.87
pos_2528	metab_1526	M+H	C15H22O3	4.7149	C13456	pos	Lipids and lipid-like molecules	Prenol lipids	251.164	-0.634435	113472-20-1	Sesquiterpenoids	2.482	2.462	2.284	2.721	2.532	2.374	4.361	4.286	4.306	4.307	4.36	4.285	4.958	4.964	4.985	4.974	4.978	4.986	2.558	3.013	2.512	2.043	2.095	2.352	4.285	4.242	4.192	4.112	4.246	4.112	3.589	3.654	3.585	3.233	3.573	3.552	3.574
pos_256	metab_1556	M+H-H2O, M+Na	C13H10O2	0.4582	-	pos	Benzenoids	Benzene and substituted derivatives	181.065	0.313696	-	Biphenyls and derivatives	6.028	6.042	6.012	6.026	6.008	5.992	6.016	5.996	5.991	5.966	5.992	6.024	5.965	6.013	6.02	5.98	6.001	5.993	5.922	5.917	5.91	5.922	5.884	5.906	5.95	5.935	5.952	5.921	5.938	5.953	5.979	5.987	5.981	5.951	5.981	5.982	5.977
pos_2568	metab_1562	M+NH4	C21H21O12+	5.003	C12138	pos	Phenylpropanoids and polyketides	Flavonoids	483.133	-9.06296	6906-38-3;50986-17-9;6906-38-3	Flavonoid glycosides	5.098	5.155	5.121	5.128	5.092	5.075	3.978	3.859	4.237	4.175	3.914	3.597	4.128	3.961	4.289	4.285	4.074	4.176	3.239	3.24	3.244	3.35	3.238	3.243	3.366	3.731	4.221	3.434	4.156	3.773	4.278	4.205	4.298	4.18	4.2	4.179	4.32
pos_2574	metab_1569	M+H-2H2O	C23H35NO7S	5.043	-	pos	Organic acids and derivatives	Carboxylic acids and derivatives	434.195	-9.34784	-	Amino acids, peptides, and analogues	4.24	4.241	4.236	4.238	4.236	4.238	4.494	4.494	4.565	4.466	4.529	4.574	4.204	4.207	4.216	4.214	4.208	4.217	5.643	5.628	5.612	5.672	5.627	5.624	4.169	4.165	4.171	4.172	4.169	4.174	4.84	4.833	4.835	4.838	4.851	4.833	4.847
pos_2580	metab_1575	M+NH4	C12H24O2	5.0589	-	pos	Lipids and lipid-like molecules	Prenol lipids	218.211	-0.412817	-	Monoterpenoids	5.718	5.778	5.727	5.741	5.791	5.761	5.787	5.793	5.819	5.779	5.816	5.827	5.781	5.116	5.135	5.109	5.133	5.116	4.984	4.956	4.975	4.988	4.962	4.943	4.892	4.885	4.896	4.862	4.88	4.886	5.216	5.218	5.193	5.219	5.208	5.209	5.211
pos_2586	metab_1580	2M+H	C11H19NO6	5.091	C08334	pos	Organic oxygen compounds	Organooxygen compounds	523.251	2.60341	534-67-8	Carbohydrates and carbohydrate conjugates	4.173	4.174	4.169	4.171	4.17	4.172	4.114	4.116	4.106	4.113	4.117	4.112	4.137	4.141	4.149	4.147	4.142	4.151	4.072	4.073	4.077	4.082	4.071	4.076	4.102	4.099	4.104	4.106	4.102	4.107	4.32	4.273	4.272	4.274	4.25	4.161	4.147
pos_2589	metab_1583	M+ACN+H	C27H38O5	5.115	-	pos	Lipids and lipid-like molecules	Steroids and steroid derivatives	484.301	-9.86493	197080-19-6	Oxosteroids	5.466	5.472	5.449	5.463	5.475	5.432	5.235	5.245	5.247	5.274	5.268	5.241	5.024	5.008	5.056	5.052	5.056	5.087	4.184	4.439	4.499	4.36	4.315	4.206	3.299	3.295	3.3	3.302	3.298	3.303	5.014	5.007	4.998	5.001	4.973	5.033	5.006
pos_2594	metab_1588	M+NH4	C19H24N2O	5.147	-	pos	Alkaloids and derivatives	Cinchona alkaloids	314.222	-0.936429	-	Not Available	1.987	1.988	1.983	1.985	1.984	1.986	3.996	3.828	4.014	3.843	3.968	3.63	1.951	1.955	1.963	1.961	1.956	1.965	3.604	1.888	3.164	3.098	3.31	3.357	3.069	1.913	1.919	1.92	3.017	1.922	4.117	4.07	3.998	3.979	3.998	3.981	3.939
pos_2599	metab_1592	M+ACN+H	C10H11NO3	5.163	C01586	pos	Benzenoids	Benzene and substituted derivatives	235.108	-0.641786	42013-20-7;1205-08-9	Benzoic acids and derivatives	3.265	3.118	3.156	3.308	3.433	3.419	3.73	3.655	3.843	3.697	3.344	3.554	3.942	3.884	3.729	4.07	3.953	3.854	4.015	3.76	3.899	4.067	4.029	4.083	4.08	4.067	3.906	4.065	3.851	3.954	4.173	4.166	4.127	4.172	4.166	4.168	4.266
pos_2612	metab_1607	M+H	C15H25N3O6	5.235	-	pos	-	-	344.181	-1.04337	-	-	5.131	5.147	5.116	5.143	5.098	5.095	5.135	5.152	5.121	5.147	5.181	5.125	5.168	5.199	5.199	5.174	5.218	5.189	4.911	4.883	4.827	4.859	4.877	4.878	4.797	4.816	4.817	4.783	4.744	4.769	4.97	4.975	4.962	4.956	4.962	4.963	4.961
pos_2615	metab_1609	M+NH4	C9H15NO	5.267	-	pos	Organoheterocyclic compounds	Azaspirodecane derivatives	171.149	-0.206476	-	Not Available	6.247	6.242	6.239	6.241	6.243	6.239	6.235	6.243	6.238	6.242	6.247	6.24	6.249	6.259	6.259	6.252	6.253	6.261	6.159	6.152	6.142	6.146	6.145	6.143	6.212	6.203	6.225	6.211	6.208	6.215	6.241	6.239	6.231	6.234	6.234	6.236	6.234
pos_2625	metab_1617	M+NH4	C10H19NO2S2	5.395	C01136	pos	Lipids and lipid-like molecules	Fatty Acyls	267.12	2.07477	-	Fatty amides	4.531	4.536	4.493	4.523	4.562	4.534	4.485	4.374	4.488	4.38	4.41	4.374	4.486	4.569	4.445	4.525	4.348	4.394	4.471	4.5	4.385	4.415	4.408	4.441	4.35	4.148	4.14	4.177	4.177	4.186	4.414	4.424	4.429	4.443	4.443	4.438	4.428
pos_2641	metab_1633	M+CH3OH+H	C22H21N3O4	5.515	-	pos	Organoheterocyclic compounds	Diazanaphthalenes	424.186	-0.862983	-	Benzodiazines	1.913	1.914	1.909	1.911	1.909	1.911	2.786	3.083	2.512	1.853	2.408	2.397	1.877	1.881	1.889	1.887	1.882	1.891	1.813	1.814	1.818	1.823	1.812	1.817	1.843	1.839	1.845	1.846	1.843	1.848	3.715	3.842	3.702	3.871	3.932	3.873	3.847
pos_2650	metab_1640	M+H	C17H27NO4	5.547	C07915	pos	Benzenoids	Phenol esters	310.201	-0.678437	22664-55-7	Not Available	3.21	3.853	3.625	2.959	3.726	3.81	3.161	3.519	3.733	3.05	3.385	3.423	3.227	3.093	3.196	2.935	2.929	2.938	5.123	5.073	5.068	5.079	5.085	5.09	3.108	2.886	2.892	2.893	2.89	2.895	3.208	3.185	3.146	3.221	3.237	3.207	2.934
pos_2667	metab_1653	M+Na	C20H34O3	5.587	-	pos	Lipids and lipid-like molecules	Fatty Acyls	345.238	-6.56689	-	Eicosanoids	5.674	5.674	5.651	5.661	5.654	5.656	5.674	5.694	5.67	5.687	5.699	5.686	5.683	5.698	5.721	5.703	5.723	5.721	5.625	5.603	5.603	5.594	5.607	5.605	5.663	5.636	5.658	5.658	5.665	5.673	5.691	5.696	5.68	5.687	5.67	5.682	5.679
pos_2677	metab_1663	M+2H	C40H76NO11P	5.611	-	pos	Not Available	Not Available	389.768	7.74127	-	Not Available	2.836	2.703	2.664	2.962	2.45	2.865	3.361	2.838	2.964	3.511	3.473	2.961	3.253	1.655	2.626	1.344	1.338	1.923	1.661	1.868	1.277	1.576	3.144	2.087	1.301	1.298	1.303	1.304	1.301	1.306	4.085	4.101	3.989	3.952	4.079	4.099	4.077
pos_2685	metab_1670	M+ACN+H	C11H12N2O	5.627	C13244	pos	Organoheterocyclic compounds	Azoles	230.129	-0.376557	60-80-0	Pyrazoles	1.797	1.798	2.249	1.795	1.793	1.795	1.738	1.74	1.731	1.737	1.741	1.737	1.761	2.188	1.773	2.317	2.017	2.248	1.697	1.699	1.702	1.707	2.076	1.761	1.727	1.723	1.729	1.73	1.727	1.732	3.944	3.937	3.975	3.924	3.926	3.895	3.781
pos_2697	metab_1682	2M+ACN+H	C10H18O2	5.6589	C20326	pos	Organoheterocyclic compounds	Oxanes	382.295	-1.30165	-	Not Available	5.526	5.5	5.547	5.535	5.522	5.521	5.862	5.893	5.893	5.912	5.9	5.878	5.327	5.336	5.379	5.367	5.352	5.374	5.468	5.383	5.43	5.467	5.449	5.435	5.055	5.077	5.154	5.149	5.06	5.09	5.52	5.534	5.534	5.542	5.536	5.539	5.547
pos_27	metab_1685	M+H, M+K, M+NH4, M+Na	C11H16N4O3	2.3429	-	pos	Organic acids and derivatives	Carboxylic acids and derivatives	253.128	-6.30304	20930-58-9	Amino acids, peptides, and analogues	5.177	5.19	5.182	5.204	5.189	5.155	2.456	3.537	3.388	3.501	3.421	3.277	2.014	0.2114	3.294	1.125	1.579	3.288	4.199	4.228	4.205	4.031	4.047	4.062	1.148	0.01883	1.637	0.01913	3.411	0.01919	5.053	5.045	5.057	5.045	5.059	5.016	5.052
pos_2701	metab_1688	M+ACN+H	C35H36N4O5	5.6749	C18021	pos	Not Available	Not Available	634.3	-4.2344	15664-29-6	Not Available	5.113	5.143	5.123	5.24	5.035	5.133	5.453	5.483	5.421	5.442	5.454	5.466	5.498	5.582	5.495	5.518	5.533	5.498	5.002	4.962	5.01	4.961	4.915	5.014	4.885	4.83	4.769	4.656	4.848	4.735	5.385	5.361	5.361	5.385	5.361	5.337	5.351
pos_2710	metab_1698	M+H	C7H7N3	5.6988	-	pos	-	-	134.071	0.371839	-	-	5.212	5.214	5.215	5.233	5.229	5.227	5.239	5.256	5.234	5.239	5.262	5.247	5.283	5.289	5.291	5.279	5.314	5.287	5.195	5.205	5.195	5.19	5.169	5.193	5.27	5.268	5.257	5.249	5.27	5.261	5.227	5.258	5.246	5.257	5.252	5.252	5.247
pos_2714	metab_1701	M+H-2H2O	C32H52N8O5	5.7068	-	pos	Organic acids and derivatives	Carboxylic acids and derivatives	593.394	3.51906	-	Amino acids, peptides, and analogues	2.286	1.863	3.006	1.86	1.859	1.861	3.41	3.333	3.674	3.579	2.916	3.035	1.827	1.83	1.839	1.996	3.771	1.84	5.734	5.7	5.678	5.729	5.703	5.716	1.793	3.065	1.794	1.796	2.823	2.879	4.282	4.242	4.001	4.178	4.307	4.094	3.832
pos_2720	metab_1708	M+ACN+Na	C18H39NO	5.7226	-	pos	Organic nitrogen compounds	Organonitrogen compounds	349.321	7.28128	-	Amines	4.786	4.845	4.936	4.815	4.671	4.85	5.118	5.123	5.06	5.051	5.153	5.012	5.087	5.035	5.096	5.094	5.003	5.131	5.568	5.541	5.552	5.524	5.56	5.536	5.165	5.143	5.136	5.146	5.136	5.16	5.105	5.093	5.098	5.098	5.098	5.091	5.089
pos_2725	metab_1712	2M+H	C9H17NO	5.7385	C06184	pos	Organoheterocyclic compounds	Piperidines	311.269	-1.54909	-	Not Available	4.973	4.897	4.963	4.905	4.912	4.935	4.93	4.904	4.899	4.968	4.801	4.908	4.958	4.976	4.966	4.921	4.889	5.003	4.828	4.729	4.793	4.767	4.845	4.85	5.125	5.059	5.148	5.101	5.077	5.058	5.077	5.074	5.066	5.074	5.072	5.069	5.049
pos_2728	metab_1714	M+ACN+Na	C21H36FO2P	5.7385	-	pos	Organic acids and derivatives	Organic phosphonic acids and derivatives	434.257	-7.69151	-	Phosphonic acid esters	5.094	5	5.108	5.027	5.096	4.924	4.831	4.869	4.921	4.939	4.809	4.924	5.079	5.153	5.109	5.05	5.086	5.198	5.117	5.106	5.145	5.093	5.009	5.161	4.49	4.203	3.378	4.3	4.21	4.231	4.864	4.857	4.932	4.839	4.858	4.858	4.84
pos_2731	metab_1718	M+H-H2O	C12H16N2O4	5.7463	-	pos	Organic acids and derivatives	Carboxylic acids and derivatives	235.108	-0.616804	16053-39-7	Amino acids, peptides, and analogues	3.103	3.104	3.099	3.101	3.099	3.101	3.043	3.046	3.036	3.042	3.046	3.042	3.067	3.07	3.079	3.077	3.071	3.08	3.002	3.003	3.17	3.161	3.001	3.006	3.467	3.207	3.087	3.035	3.032	3.292	4.065	4.347	4.371	4.435	4.435	4.437	4.483
pos_2733	metab_1720	M+Na	C21H41N5O11	5.7463	C01555	pos	Organic oxygen compounds	Organooxygen compounds	562.273	6.44635	37321-09-8	Carbohydrates and carbohydrate conjugates	5.082	5.11	5.037	5.137	5.143	5.18	5.784	5.752	5.787	5.793	5.748	5.735	5.022	5.006	5.08	5.061	4.93	4.914	5.158	5.163	5.128	5.207	5.2	5.2	5.144	5.085	5.154	5.086	4.911	5.075	5.491	5.483	5.493	5.484	5.499	5.476	5.491
pos_2735	metab_1722	M+H	C20H41NO4	5.7543	-	pos	-	-	360.31	-1.13622	-	-	4.399	4.174	4.417	4.316	4.294	4.185	4.042	4.279	4.018	3.871	3.775	4.052	3.438	3.442	3.51	3.834	3.456	3.628	3.373	3.374	3.378	3.383	3.372	3.377	4.905	4.913	4.932	4.869	4.868	4.912	4.159	4.117	4.059	4.151	4.152	4.117	4.153
pos_2738	metab_1724	M+CH3OH+H	C17H35NO	5.7623	C17515	pos	Organic acids and derivatives	Carboxylic acids and derivatives	302.305	-1.46664	64317-66-4	Carboxylic acid derivatives	6.212	6.284	6.129	6.227	6.235	6.289	6.08	6.192	6.23	6.35	6.365	6.067	6.071	5.44	5.372	5.44	5.431	5.388	5.299	5.274	5.273	5.307	5.384	5.325	5.345	5.294	5.292	5.256	5.323	5.269	5.484	5.473	5.454	5.445	5.444	5.456	5.455
pos_2745	metab_1730	M+ACN+H	C19H39NO3	5.778	C12126	pos	Lipids and lipid-like molecules	Sphingolipids	371.326	-1.18622	2304-80-5	Ceramides	6.212	6.219	6.207	6.215	6.192	6.199	6.046	6.068	6.019	6.043	6.046	6.051	5.982	6.035	6.061	6.051	6.071	6.052	5.474	5.393	5.422	5.319	5.363	5.383	6.261	6.273	6.305	6.279	6.284	6.288	5.994	5.976	5.98	5.965	5.975	5.952	5.975
pos_2749	metab_1734	M+H	C12H14N4O2S	5.794	C19530	pos	Benzenoids	Benzene and substituted derivatives	279.093	7.31333	57-68-1	Benzenesulfonamides	6.005	6.005	6.005	6.009	5.99	6	5.978	5.953	5.953	5.986	5.979	5.956	5.953	5.969	5.918	5.956	5.937	5.916	5.917	5.885	5.912	5.907	5.911	5.889	5.92	5.925	5.925	5.898	5.923	5.926	5.988	5.976	5.971	5.97	5.97	5.975	5.969
pos_2752	metab_1737	M+H	C8H8O	5.8019	C06758	pos	Benzenoids	Benzene and substituted derivatives	121.065	1.50176	104-87-0	Benzoyl derivatives	5.19	5.186	5.145	5.155	5.16	5.182	5.151	5.146	5.111	5.184	5.12	5.116	5.213	5.238	5.187	5.217	5.206	5.201	5.041	5.035	5.059	5.038	5.043	5.035	5.101	5.105	5.127	5.096	5.124	5.101	5.159	5.152	5.147	5.17	5.146	5.159	5.141
pos_2763	metab_1747	M+ACN+H	C7H16O	5.8258	-	pos	Lipids and lipid-like molecules	Fatty Acyls	158.154	-0.0970688	111-70-6	Fatty alcohols	5.236	5.223	5.258	5.185	5.214	5.258	5.251	5.244	5.193	5.23	5.283	5.248	5.265	5.296	5.247	5.225	5.23	5.231	5.191	5.168	5.216	5.157	5.2	5.111	5.23	5.16	5.192	5.224	5.245	5.198	5.266	5.247	5.251	5.239	5.25	5.251	5.253
pos_2769	metab_1751	M+ACN+H	C20H20N2O3	5.8498	-	pos	Organoheterocyclic compounds	Azolidines	378.181	-0.942362	-	Imidazolidines	5.196	5.197	5.191	5.194	5.192	5.194	5.136	5.139	5.129	5.135	5.139	5.135	5.16	5.163	5.172	5.17	5.164	5.173	5.095	5.096	5.099	5.105	5.094	5.099	5.125	5.121	5.127	5.128	5.125	5.13	5.441	5.455	5.435	5.431	5.423	5.423	5.383
pos_2787	metab_1770	2M+NH4	C11H21NO4	5.8817	C02862	pos	Lipids and lipid-like molecules	Fatty Acyls	480.325	-6.17545	25576-40-3	Fatty acid esters	6.299	6.26	6.265	6.294	6.275	6.309	7	7.023	6.989	6.97	7.013	6.981	6.299	6.391	6.359	6.368	6.363	6.36	6.593	6.564	6.594	6.567	6.566	6.584	6.544	6.538	6.538	6.521	6.532	6.536	6.843	6.841	6.837	6.835	6.841	6.841	6.836
pos_2790	metab_1773	M+ACN+H	C20H38O5	5.8897	-	pos	Lipids and lipid-like molecules	Fatty Acyls	400.305	-0.75807	-	Eicosanoids	6.127	6.137	6.134	6.152	6.117	6.148	6.277	6.273	6.271	6.271	6.299	6.266	5.785	5.849	5.855	5.831	5.821	5.788	5.25	5.227	5.236	5.234	5.247	5.248	6.215	6.244	6.23	6.202	6.231	6.231	6.14	6.146	6.135	6.135	6.133	6.133	6.13
pos_2794	metab_1777	M+NH4	C24H48O3	5.8976	-	pos	Lipids and lipid-like molecules	Fatty Acyls	402.393	-2.14713	-	Fatty acids and conjugates	5.643	5.764	5.304	5.717	5.563	5.659	5.108	5.704	5.727	5.956	6.035	5.12	5.34	3.018	3.402	3.107	2.949	2.97	3.141	3.43	3.099	3.154	3.131	3.265	3.324	3.188	3.311	3.364	3.032	3.194	3.69	3.711	3.684	3.685	3.79	3.712	3.472
pos_2807	metab_1790	M+H-H2O	C24H27N3O5	5.9215	-	pos	Organic acids and derivatives	Carboxylic acids and derivatives	420.191	-1.12313	-	Amino acids, peptides, and analogues	3.821	3.822	3.817	3.819	3.817	3.819	3.761	3.764	3.754	3.76	3.764	3.76	3.972	3.788	3.797	3.795	3.789	3.798	3.72	3.721	3.724	3.73	3.719	3.724	3.75	3.746	3.752	3.753	3.75	3.755	5.737	5.743	5.745	5.728	5.729	5.73	5.739
pos_2812	metab_1796	M+NH4	C18H32O5	5.9295	-	pos	Lipids and lipid-like molecules	Fatty Acyls	346.258	-1.10333	-	Eicosanoids	5.7	5.618	5.636	5.703	5.702	5.614	5.875	5.887	5.856	5.865	5.843	5.895	5.414	5.535	5.503	5.526	5.555	5.588	5.216	5.314	5.296	5.272	5.33	5.289	5.15	5.14	5.163	5.124	5.103	5.225	5.661	5.659	5.659	5.637	5.677	5.659	5.652
pos_2816	metab_1800	M+H-H2O	C8H10O	5.9454	C07112	pos	Benzenoids	Benzene and substituted derivatives	105.07	2.60394	98-85-1	Not Available	5.848	5.851	5.833	5.87	5.863	5.866	5.825	5.836	5.842	5.832	5.835	5.848	5.913	5.969	5.971	5.944	5.974	5.949	5.789	5.789	5.798	5.793	5.788	5.814	5.873	5.846	5.88	5.861	5.875	5.882	5.859	5.865	5.871	5.871	5.858	5.875	5.866
pos_2817	metab_1801	M+H-H2O	C9H20N2O2	5.9454	C01037	pos	Lipids and lipid-like molecules	Fatty Acyls	171.149	-0.262274	-	Fatty acids and conjugates	5.47	5.406	5.429	5.486	5.438	5.436	5.412	5.424	5.411	5.429	5.421	5.384	5.474	5.517	5.523	5.486	5.526	5.481	5.426	5.435	5.434	5.453	5.439	5.452	5.494	5.468	5.514	5.515	5.479	5.534	5.488	5.481	5.489	5.498	5.46	5.485	5.468
pos_2826	metab_1810	M+CH3OH+H	C21H32O4	5.9613	C05478	pos	Lipids and lipid-like molecules	Steroids and steroid derivatives	381.263	-1.45283	566-03-0	Hydroxysteroids	4.644	4.578	4.686	3.907	4.708	4.653	5.135	5.171	5.153	5.042	5.087	5.15	4.142	4.518	4.67	4.136	4.072	4.079	5.78	5.676	5.671	5.701	5.699	5.709	4.448	3.67	3.988	4.358	4.073	4.059	4.828	4.904	4.873	4.872	4.9	4.903	4.875
pos_2828	metab_1812	2M+Na	C12H14N2O2	5.9613	C00978	pos	Organoheterocyclic compounds	Indoles and derivatives	459.202	5.01419	1210-83-9	Hydroxyindoles	4.4	4.401	4.395	4.398	4.396	4.398	4.34	4.343	4.333	4.339	4.343	4.339	4.364	4.367	4.376	4.374	4.368	4.377	4.299	4.3	4.303	4.309	4.298	4.303	4.329	4.325	4.331	4.332	4.329	4.334	5.915	5.905	5.898	5.904	5.907	5.905	5.907
pos_2829	metab_1813	M+Na	C26H37N5O2	5.9613	C08187	pos	Alkaloids and derivatives	Ergoline and derivatives	474.285	1.94812	81409-90-7	Lysergic acids and derivatives	6.299	6.302	6.317	6.308	6.366	6.251	6.28	6.265	6.349	6.294	6.303	6.294	6.369	6.037	6.029	6.055	5.996	6.016	5.811	5.755	5.744	5.793	5.763	5.765	6.029	6.026	6.072	6.015	6.021	6.06	6.046	6.059	6.074	6.055	6.059	6.056	6.058
pos_2835	metab_1819	M+H-H2O	C18H34O5	5.9693	C14833	pos	Lipids and lipid-like molecules	Fatty Acyls	313.237	-0.898369	-	Fatty acids and conjugates	6.455	6.431	6.434	6.457	6.443	6.451	6.788	6.799	6.782	6.8	6.796	6.801	6.514	6.573	6.572	6.555	6.595	6.574	6.239	6.228	6.25	6.253	6.251	6.233	6.172	6.158	6.179	6.168	6.163	6.18	6.609	6.603	6.605	6.608	6.603	6.599	6.601
pos_2837	metab_1820	M+CH3OH+H	C20H30O4	5.9693	C18173	pos	Lipids and lipid-like molecules	Fatty Acyls	367.247	-1.40258	-	Eicosanoids	6.071	6.058	6.048	6.083	6.075	6.081	6.43	6.446	6.425	6.43	6.425	6.423	6.182	6.284	6.293	6.277	6.296	6.303	5.52	5.51	5.537	5.529	5.501	5.577	5.631	5.57	5.581	5.613	5.578	5.644	5.992	5.999	6.014	5.999	6.001	6	6
pos_2839	metab_1822	2M+NH4	C13H14N2O	5.9693	C06536	pos	Alkaloids and derivatives	Harmala alkaloids	446.253	-4.02797	304-21-2	Not Available	6.773	6.781	6.769	6.774	6.838	6.698	6.561	6.504	6.659	6.624	6.563	6.569	6.799	6.271	6.29	6.24	6.299	6.293	6.112	6.084	6.071	6.116	6.037	6.076	6.293	6.251	6.345	6.299	6.283	6.337	6.148	6.179	6.179	6.179	6.174	6.174	6.147
pos_2853	metab_1836	M+ACN+Na	C18H21NO4	5.9852	C08018	pos	Benzenoids	Phenanthrenes and derivatives	379.165	6.7058	76-42-6	Not Available	5.215	5.299	5.301	5.226	5.315	5.373	3.709	3.712	3.702	3.708	3.713	3.708	3.733	3.736	3.745	3.743	3.737	3.747	3.668	3.669	3.673	3.678	3.667	3.672	3.698	3.695	3.7	3.702	3.698	3.703	4.139	4.051	3.743	4.123	4.123	4.051	4.063
pos_2861	metab_1844	M+H-2H2O	C25H35N3O6S	5.9931	C08086	pos	Benzenoids	Benzene and substituted derivatives	470.207	-7.63273	161814-49-9	Benzenesulfonamides	4.286	4.287	4.281	4.284	4.282	4.284	4.226	4.229	4.219	4.225	4.229	4.225	4.25	4.253	4.262	4.26	4.254	4.263	4.185	4.186	4.189	4.195	4.184	4.189	4.215	4.211	4.217	4.218	4.215	4.22	4.306	4.391	4.419	4.386	4.432	4.405	4.427
pos_2866	metab_1849	M+NH4	C21H36O5	6.017	C06872	pos	Lipids and lipid-like molecules	Fatty Acyls	386.29	-1.15172	35700-23-3	Eicosanoids	5.174	5.19	5.218	5.177	5.158	5.298	5.803	5.797	5.773	5.805	5.82	5.789	5.112	5.156	5.19	5.133	5.204	5.114	4.571	4.582	4.633	4.984	4.816	4.606	5.145	5.187	5.2	5.106	5.039	5.135	5.526	5.503	5.498	5.498	5.503	5.517	5.497
pos_2867	metab_1850	M+H	C26H48NO7P	6.017	C04230	pos	Lipids and lipid-like molecules	Glycerophospholipids	518.324	-0.602796	-	Glycerophosphocholines	6.533	6.533	6.539	6.559	6.553	6.581	7.27	7.25	7.257	7.258	7.285	7.245	6.923	6.96	6.962	6.961	6.968	6.958	6.47	6.423	6.483	6.461	6.462	6.466	6.91	6.921	6.913	6.916	6.907	6.937	7.12	7.131	7.137	7.137	7.137	7.137	7.133
pos_2874	metab_1858	M+CH3OH+H	C29H50O8	6.0249	-	pos	Not Available	Not Available	559.384	-1.05022	-	Not Available	5.722	5.702	5.677	5.746	5.686	5.752	6.126	6.11	6.108	6.111	6.123	6.112	6.06	6.084	6.068	6.052	6.101	6.042	6.161	6.137	6.183	6.181	6.109	6.158	5.825	5.842	5.826	5.823	5.819	5.884	6.036	5.989	6.034	6.023	6.029	6.029	6.028
pos_2876	metab_1860	M+Na	C14H24O4	6.0329	-	pos	Lipids and lipid-like molecules	Fatty Acyls	279.159	8.38525	-	Fatty acids and conjugates	5.347	5.312	5.284	5.295	5.33	5.268	5.203	5.188	5.165	5.229	5.095	5.161	5.365	5.315	5.359	5.311	5.31	5.377	5.338	5.287	5.228	5.178	5.296	5.283	5.443	5.285	5.318	5.451	5.318	5.405	5.277	5.276	5.288	5.291	5.309	5.274	5.282
pos_2881	metab_1865	M+H	C16H33NO3	6.0488	-	pos	Lipids and lipid-like molecules	Fatty Acyls	288.253	-0.884799	120-40-1	Fatty amides	5.972	5.929	5.942	5.973	5.953	5.974	3.489	4.096	3.956	4.494	4.083	3.971	4.2	4.743	4.51	4.687	4.695	4.52	4.545	4.623	4.741	4.568	4.326	4.568	4.886	4.85	4.832	4.936	4.821	4.934	5.148	5.146	5.181	5.153	5.153	5.146	5.146
pos_2882	metab_1866	M+CH3OH+H	C20H32O2	6.0488	C21561	pos	Benzenoids	Phenanthrenes and derivatives	337.273	-1.37755	150943-96-7	Hydrophenanthrenes	6.78	6.762	6.748	6.775	6.792	6.788	6.846	6.836	6.82	6.844	6.848	6.819	6.682	6.674	6.669	6.704	6.672	6.692	6.521	6.489	6.483	6.494	6.47	6.497	6.429	6.443	6.44	6.449	6.483	6.445	6.642	6.634	6.637	6.646	6.636	6.644	6.634
pos_2885	metab_1868	M+NH4	C40H56O5	6.0488	-	pos	Lipids and lipid-like molecules	Prenol lipids	634.452	8.67332	256505-53-0	Tetraterpenoids	6.538	6.536	6.537	6.549	6.528	6.563	6.353	6.35	6.331	6.347	6.391	6.32	6.421	6.445	6.471	6.497	6.423	6.455	6.359	6.343	6.399	6.42	6.329	6.379	6.415	6.487	6.45	6.438	6.477	6.464	6.436	6.387	6.428	6.424	6.432	6.416	6.428
pos_2890	metab_1874	M+CH3OH+H	C45H86NO10P	6.0568	C02737	pos	Lipids and lipid-like molecules	Glycerophospholipids	864.624	-9.89304	-	Glycerophosphoserines	5.361	5.412	5.414	5.395	5.383	5.487	4.148	4.15	4.14	4.147	4.151	4.147	4.171	4.175	4.184	4.182	4.176	4.185	4.106	4.108	4.111	4.116	4.106	4.111	4.137	4.133	4.139	4.14	4.136	4.141	5.5	5.445	5.481	5.481	5.532	5.499	5.51
pos_2891	metab_1875	M+H	C10H12	6.0647	C14114	pos	Benzenoids	Tetralins	133.101	1.00475	119-64-2	Not Available	5.119	5.086	5.105	5.066	5.106	5.124	5.282	5.273	5.26	5.283	5.294	5.291	5.112	5.778	5.778	5.749	5.753	5.792	5.772	5.718	5.811	5.765	5.687	5.757	5.699	5.761	5.706	5.71	5.741	5.695	5.577	5.57	5.593	5.574	5.581	5.57	5.569
pos_2894	metab_1877	M+ACN+Na	C20H30O4	6.0647	C05949	pos	Lipids and lipid-like molecules	Fatty Acyls	398.232	5.85836	136696-10-1	Eicosanoids	3.049	2.908	2.618	3.133	3.091	1.616	2.655	3.244	2.99	1.558	2.948	2.699	3.859	3.322	1.594	3.444	3.89	1.595	3.034	3.641	3.804	3.8	3.153	1.523	2.75	3.22	3.429	3.406	3.091	1.553	5.724	5.717	5.722	5.676	5.717	5.677	5.721
pos_2897	metab_1880	M+ACN+H	C16H17NO	6.0727	-	pos	Organoheterocyclic compounds	Pyridines and derivatives	281.165	-0.62759	52704-38-8	Hydropyridines	5.899	5.851	5.88	5.87	5.867	5.881	5.738	5.768	5.736	5.742	5.771	5.733	5.826	5.858	5.852	5.856	5.864	5.834	5.79	5.767	5.798	5.775	5.776	5.804	5.833	5.817	5.828	5.827	5.837	5.846	5.806	5.797	5.799	5.799	5.799	5.797	5.798
pos_2899	metab_1882	M+H	C44H86NO10P	6.0727	C02737	pos	Lipids and lipid-like molecules	Glycerophospholipids	820.598	-9.7517	-	Glycerophosphoserines	5.928	5.978	5.961	5.933	5.956	5.971	4.123	4.126	4.116	4.122	4.126	4.122	4.297	4.15	4.159	4.157	4.151	4.16	4.112	4.083	4.086	4.215	4.081	4.086	4.295	4.108	4.566	4.545	4.894	4.607	5.983	5.94	5.968	5.957	6.047	5.976	5.975
pos_2901	metab_1886	M+NH4	C25H44O6	6.0886	-	pos	Lipids and lipid-like molecules	Glycerolipids	458.347	-1.12118	-	Triradylcglycerols	6.044	6.051	6.036	6.051	6.04	6.062	5.843	5.827	5.817	5.807	5.898	5.782	5.961	5.988	5.983	5.987	5.964	5.957	5.882	5.868	5.893	5.924	5.83	5.933	5.922	5.985	6.002	5.967	5.998	5.978	5.928	5.915	5.921	5.92	5.969	5.94	5.92
pos_2914	metab_1896	M+Na	C26H44O4	6.1285	C15636	pos	Lipids and lipid-like molecules	Steroids and steroid derivatives	443.316	5.58335	459789-99-2	Bile acids, alcohols and derivatives	6.223	6.205	6.205	6.208	6.21	6.215	6.08	6.085	6.079	6.084	6.105	6.046	6.002	5.984	6.006	6.004	5.981	5.98	5.378	5.444	5.399	5.416	5.331	5.479	5.251	5.343	5.31	5.313	5.338	5.228	5.732	5.725	5.729	5.708	5.729	5.733	5.724
pos_2918	metab_1899	2M+H	C18H17FN2O	6.1365	C16609	pos	Benzenoids	Benzene and substituted derivatives	593.275	4.69004	62498-69-5	Phenylbutylamines	3.914	3.915	3.91	3.912	3.911	3.913	5.45	5.437	5.53	5.545	5.576	5.49	4.266	4.868	4.997	5.001	4.762	4.727	5.182	5.138	5.267	5.169	5.177	5.317	4.193	4.516	4.555	4.328	4.541	4.229	4.781	4.871	5.065	5.012	5.011	5.013	4.991
pos_2919	metab_1900	M+Na	C19H34O2	6.1444	C08366	pos	Lipids and lipid-like molecules	Fatty Acyls	317.247	7.04897	738-87-4	Fatty acids and conjugates	5.784	5.766	5.734	5.812	5.772	5.836	5.727	5.722	5.703	5.728	5.757	5.73	5.399	5.504	5.469	5.473	5.434	5.405	4.425	4.424	4.391	4.247	4.405	4.48	4.799	4.876	4.812	4.871	4.846	4.784	5.245	5.21	5.226	5.294	5.292	5.238	5.245
pos_2920	metab_1902	M+CH3OH+H	C22H47NO5	6.1444	C19805	pos	Organic nitrogen compounds	Organonitrogen compounds	438.379	-0.750559	145040-09-1	Amines	5.822	5.854	5.782	5.85	5.839	5.851	5.43	5.452	5.394	5.499	5.517	5.468	5.472	5.528	5.491	5.589	5.531	5.508	5.436	5.443	5.48	5.417	5.4	5.549	5.549	5.556	5.577	5.552	5.597	5.575	5.535	5.56	5.58	5.572	5.573	5.582	5.579
pos_2922	metab_1904	M+H	C44H84NO8P	6.1444	C00157	pos	Lipids and lipid-like molecules	Glycerophospholipids	786.6	-1.48982	-	Glycerophosphocholines	6.343	5.955	5.753	5.898	5.885	5.946	5.607	5.776	5.737	5.713	5.682	5.703	6.488	6.291	6.258	6.261	6.241	6.235	6.19	6.566	6.603	6.611	6.59	6.627	6.512	6.621	6.608	6.645	6.706	6.61	5.483	5.402	5.403	5.412	5.41	5.556	5.474
pos_2928	metab_1910	M+H	C21H44NO7P	6.1684	-	pos	Lipids and lipid-like molecules	Glycerophospholipids	454.292	-1.21142	53862-35-4	Glycerophosphoethanolamines	6.513	6.492	6.451	6.469	6.425	6.494	6.349	6.321	6.358	6.346	6.32	6.325	6.672	6.689	6.685	6.738	6.676	6.671	6.794	6.777	6.756	6.763	6.769	6.781	6.776	6.808	6.779	6.826	6.83	6.766	6.564	6.561	6.568	6.568	6.561	6.582	6.578
pos_2941	metab_1923	M+H	C34H67NO3	6.1999	C00195	pos	Lipids and lipid-like molecules	Sphingolipids	538.519	-1.0451	24696-26-2	Ceramides	4.363	3.85	3.845	4.186	4.522	4.279	3.789	3.792	3.782	3.788	3.793	3.788	3.813	5.524	5.421	5.513	5.508	5.341	4.494	4.329	4.48	4.421	4.469	4.367	5.593	5.705	5.612	5.69	5.73	5.711	5.221	5.169	5.158	5.093	5.116	5.169	5.168
pos_2944	metab_1926	M+H	C33H34N4O3	6.2079	C18064	pos	Not Available	Not Available	535.27	-1.25714	-	Not Available	4.162	3.865	3.804	3.806	3.805	3.807	4.476	4.105	4.429	4.723	4.515	4.112	4.572	4.589	3.947	3.782	4.417	4.37	3.707	3.753	3.712	3.717	3.707	3.711	4.172	4.423	4.137	4.081	4.26	3.777	5.487	5.477	5.474	5.504	5.47	5.471	5.547
pos_2950	metab_1933	M+Na	C42H82NO10P	6.2158	C02737	pos	Lipids and lipid-like molecules	Glycerophospholipids	814.558	1.69721	-	Glycerophosphoserines	6.236	6.181	6.084	6.085	6.096	6.175	6.053	5.976	6.013	6.059	6.004	6.014	5.892	5.896	5.781	5.867	5.847	5.793	5.827	5.805	5.634	5.816	5.772	5.737	5.903	5.899	5.932	6.024	5.998	5.944	6.043	6.02	6.036	6.026	6.027	6.035	6.08
pos_2951	metab_1934	M+H	C28H46O4	6.2238	-	pos	Phenylpropanoids and polyketides	Cinnamic acids and derivatives	447.346	-0.871708	-	Hydroxycinnamic acids and derivatives	5.373	5.298	5.183	5.259	5.22	5.173	5.455	5.363	5.385	5.427	5.387	5.306	5.648	5.566	5.617	5.62	5.596	5.594	4.009	4.01	4.013	4.019	4.008	4.013	4.176	4.035	4.422	4.103	4.324	4.521	5.028	4.955	5.032	4.923	4.976	5.022	4.985
pos_2955	metab_1937	M+Na	C23H43NO3	6.2397	-	pos	Organic acids and derivatives	Carboxylic acids and derivatives	404.315	4.81631	-	Amino acids, peptides, and analogues	5.325	5.284	5.257	5.246	5.289	5.23	5.166	5.209	5.172	5.142	5.147	5.106	5.522	5.45	5.527	5.504	5.384	5.469	4.882	4.851	4.838	4.867	4.845	4.788	4.658	4.782	4.667	4.579	4.734	4.911	4.99	4.962	4.962	4.962	5.016	4.929	5.008
pos_296	metab_1941	M+H-H2O, M+H	C5H12N2O2	0.5127	C00515	pos	Organic acids and derivatives	Carboxylic acids and derivatives	133.097	0.825476	348-66-3	Amino acids, peptides, and analogues	6.448	6.473	6.468	6.452	6.443	6.46	6.38	6.419	6.429	6.417	6.407	6.408	6.636	6.635	6.633	6.606	6.633	6.62	6.869	6.859	6.859	6.844	6.855	6.861	6.665	6.693	6.693	6.68	6.679	6.676	6.541	6.529	6.532	6.552	6.536	6.532	6.531
pos_2965	metab_1947	M+NH4	C41H68O7	6.2951	C00165	pos	Lipids and lipid-like molecules	Fatty Acyls	690.529	-1.32042	-	Fatty acids and conjugates	5.849	5.875	5.848	5.808	5.806	5.823	5.865	5.765	5.784	5.823	5.678	5.813	3.494	3.498	3.969	4.412	4.153	4.313	4.486	3.431	4.648	3.439	4.503	4.569	3.46	3.575	3.461	3.463	3.459	3.464	5.032	5.052	5.086	5.011	5.007	5.011	5.011
pos_2966	metab_1948	M+H-H2O	C28H44O	6.303	C05441	pos	Lipids and lipid-like molecules	Steroids and steroid derivatives	379.336	-0.286705	50-14-6	Vitamin D and derivatives	5.06	5.169	5.139	5.207	5.078	5.098	5.256	5.217	5.291	5.309	5.217	5.299	5.058	4.903	4.96	5.022	4.961	4.987	3.067	3.653	3.072	3.58	3.067	3.072	4.726	4.71	4.292	4.688	4.728	4.403	4.729	4.715	4.746	4.663	4.733	4.722	4.732
pos_297	metab_1951	M+H-H2O, M+H	C6H14N2O2	0.5127	C00047	pos	Organic acids and derivatives	Carboxylic acids and derivatives	147.113	0.197034	10098-89-2;56-87-1	Amino acids, peptides, and analogues	7.249	7.261	7.264	7.254	7.25	7.247	7.06	7.092	7.09	7.087	7.079	7.087	7.323	7.313	7.315	7.302	7.327	7.31	7.219	7.215	7.222	7.206	7.209	7.22	7.168	7.179	7.204	7.173	7.182	7.182	7.189	7.191	7.188	7.209	7.191	7.191	7.183
pos_2970	metab_1952	M+H-2H2O	C9H19N3O4	6.311	-	pos	Organic acids and derivatives	Carboxylic acids and derivatives	198.124	-0.364734	18810-04-3	Amino acids, peptides, and analogues	4.65	4.543	4.46	4.555	4.527	4.479	4.765	4.793	4.754	4.828	4.84	4.68	4.653	4.732	4.676	4.662	4.814	4.769	5.228	5.191	5.245	5.208	5.187	5.246	4.972	4.976	5.043	4.975	4.89	4.945	4.714	4.718	4.76	4.74	4.707	4.698	4.65
pos_2978	metab_1959	M+ACN+H	C21H45O6P	6.319	-	pos	Lipids and lipid-like molecules	Glycerophospholipids	466.329	-0.792509	-	Glycerophosphates	5.29	5.281	5.364	5.234	5.073	5.384	4.524	4.567	4.645	4.535	3.715	4.095	5.545	5.393	5.454	5.491	5.42	5.467	5.762	5.823	5.731	5.779	5.809	5.763	4.997	4.759	4.731	4.971	5.101	4.984	5.333	5.476	5.459	5.423	5.459	5.477	5.476
pos_2979	metab_1960	M+CH3OH+H	C20H34O	6.3267	-	pos	Lipids and lipid-like molecules	Prenol lipids	323.294	-1.344	67814-27-1	Diterpenoids	5.946	5.966	5.963	5.941	5.913	5.955	5.916	5.885	5.893	5.921	5.804	5.915	5.929	5.861	5.893	5.921	5.854	5.891	5.785	5.803	5.769	5.793	5.812	5.777	5.769	5.853	5.77	5.782	5.876	5.804	5.871	5.862	5.863	5.851	5.808	5.879	5.862
pos_2982	metab_1964	M+ACN+H	C6H7N5O	6.3824	-	pos	Organoheterocyclic compounds	Imidazopyrimidines	207.099	-0.61425	-	Purines and purine derivatives	5.672	5.634	5.69	5.629	5.62	5.636	5.606	5.557	5.565	5.617	5.57	5.604	5.614	5.61	5.611	5.612	5.629	5.634	5.504	5.503	5.491	5.52	5.536	5.504	5.533	5.569	5.565	5.54	5.558	5.551	5.563	5.581	5.576	5.567	5.573	5.581	5.592
pos_2983	metab_1965	M+CH3OH+H	C19H32O8	6.3824	-	pos	Lipids and lipid-like molecules	Fatty Acyls	421.24	-8.12262	142235-28-7	Fatty acyl glycosides	5.637	5.644	5.619	5.618	5.572	5.658	5.613	5.539	5.575	5.607	5.586	5.563	5.577	5.548	5.555	5.55	5.6	5.549	5.482	5.464	5.469	5.426	5.553	5.481	5.551	5.573	5.449	5.549	5.556	5.52	5.533	5.56	5.556	5.556	5.56	5.561	5.565
pos_2988	metab_1970	M+H-H2O	C18H32O2	6.398	C01595	pos	Lipids and lipid-like molecules	Fatty Acyls	263.237	-0.865754	506-21-8;60-33-3	Lineolic acids and derivatives	4.98	4.996	4.952	4.863	4.699	4.874	5.203	5.175	5.237	5.242	5.076	5.276	4.89	4.846	4.929	4.922	4.916	4.913	4.712	4.926	4.46	4.963	4.856	4.739	4.931	5.003	4.862	4.992	4.962	5.091	5.033	5.05	5.026	5.054	5.026	5.064	5.049
pos_2989	metab_1971	M+CH3OH+H	C20H32O2	6.398	C14605	pos	Lipids and lipid-like molecules	Steroids and steroid derivatives	337.273	-1.53924	58-19-5	Androstane steroids	6.495	6.489	6.472	6.475	6.421	6.472	6.666	6.661	6.641	6.668	6.605	6.673	6.521	6.46	6.497	6.525	6.484	6.523	6.29	6.309	6.243	6.3	6.326	6.252	6.458	6.487	6.383	6.483	6.471	6.413	6.516	6.534	6.509	6.508	6.508	6.518	6.521
pos_3	metab_1982	M+H, M+K, M+Na, 2M+H, M+H-H2O	C12H15N5O3	1.8511	C01449	pos	Organoheterocyclic compounds	Pyrrolopyrimidines	278.125	-0.563798	72496-59-4	Pyrrolo[2,3-d]pyrimidines	6.792	6.815	6.812	6.801	6.818	6.83	6.848	6.865	6.851	6.857	6.87	6.863	7.154	7.171	7.169	7.158	7.174	7.169	6.807	6.794	6.809	6.794	6.8	6.814	7.19	7.194	7.197	7.189	7.183	7.196	7.244	7.242	7.242	7.242	7.244	7.243	7.244
pos_30	metab_1983	M+NH4, M+Na, M+K, M+H	C14H26O10	2.8368	-	pos	Organic oxygen compounds	Organooxygen compounds	372.186	-1.04009	-	Carbohydrates and carbohydrate conjugates	5.813	5.794	5.802	5.819	5.835	5.788	5.097	5.108	5.043	5.104	5.121	5.149	4.032	4.18	4.377	3.611	4.049	4.019	4.786	4.705	4.774	4.775	4.801	4.794	4.842	4.855	4.838	4.826	4.841	4.904	5.663	5.666	5.649	5.653	5.649	5.643	5.648
pos_3002	metab_1987	M+H	C28H43N	6.4455	-	pos	-	-	394.347	-0.786015	-	-	5.232	5.31	5.354	5.334	5.198	5.387	5.434	5.283	5.34	5.413	5.333	5.346	5.393	5.288	5.334	5.339	5.371	5.336	5.126	5.113	5.142	5.138	5.19	5.163	5.301	5.232	5.227	5.306	5.251	5.246	5.246	5.257	5.232	5.257	5.175	5.234	5.3
pos_3004	metab_1989	M+Na	C32H63NO3	6.4455	C13916	pos	Lipids and lipid-like molecules	Sphingolipids	532.472	3.53914	-	Ceramides	5.502	5.498	5.484	5.456	5.335	5.475	5.484	5.374	5.37	5.446	5.345	5.344	5.59	5.483	5.57	5.619	5.529	5.616	5.391	5.561	5.325	5.414	5.52	5.37	5.604	5.623	5.383	5.681	5.541	5.374	5.431	5.423	5.306	5.368	5.338	5.35	5.416
pos_3012	metab_1998	2M+NH4	C9H19N3O3	6.5487	-	pos	Organic acids and derivatives	Carboxylic acids and derivatives	452.321	4.91386	6366-77-4	Amino acids, peptides, and analogues	5.626	5.609	5.63	5.599	5.644	5.695	5.693	5.625	5.605	5.578	5.671	5.6	5.65	5.614	5.569	5.645	5.613	5.599	5.461	5.472	5.477	5.43	5.477	5.476	5.411	5.467	5.539	5.504	5.528	5.449	5.598	5.562	5.61	5.589	5.595	5.57	5.608
pos_3013	metab_1999	M+H-H2O	C43H76NO8P	6.5487	C04308	pos	Lipids and lipid-like molecules	Glycerophospholipids	748.533	6.68317	-	Glycerophosphoethanolamines	6.924	6.893	6.965	6.901	6.878	6.974	6.956	6.89	7.03	6.894	6.527	6.979	7.008	6.641	6.994	6.982	6.654	7.126	6.766	7.112	6.76	7.053	7.016	6.809	6.906	6.877	6.482	6.937	6.891	6.677	6.819	6.915	6.911	6.833	6.839	6.906	6.944
pos_3018	metab_2004	M+H	C6H13NO3	6.5803	-	pos	-	-	148.097	-0.272779	-	-	5.924	5.897	5.928	5.907	5.875	5.907	5.909	5.903	5.917	5.879	5.809	5.92	5.922	5.892	5.938	5.921	5.861	5.965	5.785	5.782	5.799	5.799	5.824	5.783	5.822	5.806	5.764	5.814	5.806	5.778	5.848	5.871	5.867	5.842	5.856	5.869	5.868
pos_3020	metab_2007	M+Na	C44H78NO8P	6.5883	C00157	pos	Lipids and lipid-like molecules	Glycerophospholipids	802.535	-1.08203	132196-28-2	Glycerophosphocholines	5.612	5.515	5.387	5.873	4.324	5.685	5.381	5.327	5.462	4.946	4.271	5.351	5.966	4.958	5.594	5.574	5.12	5.782	4.227	6.128	4.901	5.958	5.983	4.78	6.459	6.43	5.391	6.41	6.399	5.317	5.801	5.96	5.851	5.778	5.788	5.961	5.958
pos_3021	metab_2008	M+Na	C26H54NO7P	6.6041	C04230	pos	Lipids and lipid-like molecules	Glycerophospholipids	546.353	-0.947791	19420-57-6	Glycerophosphocholines	5.193	5.139	5.402	5.309	4.553	5.263	5.574	5.583	5.625	5.527	4.862	5.548	5.805	4.992	5.596	5.806	4.912	5.627	5.454	5.769	5.176	5.717	5.685	5.1	5.771	5.645	5.073	5.743	5.679	5.104	5.512	5.581	5.512	5.497	5.606	5.459	5.577
pos_3022	metab_2009	M+K	C7H15NO2	6.612	-	pos	Lipids and lipid-like molecules	Fatty Acyls	184.073	-0.647286	-	Fatty acids and conjugates	3.229	3.229	3.224	3.226	3.225	3.227	3.169	3.171	3.161	3.168	3.512	3.299	3.698	3.957	3.68	3.959	4.035	3.423	4.415	4.516	4.598	4.304	4.407	4.486	4.811	4.796	4.721	4.86	4.823	4.748	4.23	4.032	4.089	3.908	4.143	4.232	4.047
pos_3024	metab_2011	M+H	C44H80NO8P	6.62	C00157	pos	Lipids and lipid-like molecules	Glycerophospholipids	782.568	-1.25306	-	Glycerophosphocholines	7.292	7.238	7.255	7.26	7.375	7.261	7.165	7.12	7.11	7.125	7.218	7.154	7.562	7.648	7.509	7.516	7.637	7.553	8.134	8.075	8.1	8.034	8.08	8.103	8.255	8.287	8.275	8.252	8.266	8.272	7.801	7.794	7.793	7.784	7.784	7.784	7.793
pos_3028	metab_2015	M+NH4	C34H64O5	6.6437	C00165	pos	Lipids and lipid-like molecules	Glycerolipids	570.509	-0.770761	-	Diradylglycerols	4.007	4.142	4.189	4.566	4.699	4.586	5.033	4.725	4.619	4.693	5.103	4.718	4.84	4.985	4.87	4.86	4.924	4.746	5.495	5.364	5.416	5.249	5.378	5.373	4.796	4.44	3.938	4.389	4.821	4.534	4.711	4.65	4.812	4.707	4.757	4.662	4.709
pos_3035	metab_2022	M+Na	C37H72O5	6.7229	C00165	pos	Lipids and lipid-like molecules	Glycerolipids	619.529	2.93053	-	Diradylglycerols	5.858	5.802	5.76	5.86	5.86	5.83	5.813	5.816	5.82	5.768	5.929	5.774	5.847	5.893	5.795	5.752	5.926	5.826	5.826	5.79	5.75	5.768	5.822	5.777	5.715	5.764	5.779	5.762	5.669	5.695	5.836	5.836	5.881	5.828	5.836	5.815	5.846
pos_3040	metab_2027	M+CH3OH+H	C39H76NO8P	6.7705	C04308	pos	Lipids and lipid-like molecules	Glycerophospholipids	750.557	-9.66418	-	Glycerophosphoethanolamines	6.489	6.429	6.498	6.484	6.536	6.529	6.503	6.559	6.512	6.554	6.607	6.451	6.534	6.491	6.474	6.385	6.543	6.47	6.399	6.298	6.366	6.357	6.308	6.28	6.418	6.391	6.33	6.41	6.359	6.421	6.424	6.463	6.438	6.374	6.416	6.386	6.426
pos_3044	metab_2031	M+H	C46H84NO8P	6.8099	C00157	pos	Lipids and lipid-like molecules	Glycerophospholipids	810.599	-1.84787	-	Glycerophosphocholines	2.256	2.257	2.252	2.254	2.253	2.255	2.197	2.2	2.19	4.103	2.2	2.196	4.499	4.15	4.234	2.231	4.335	2.234	5.817	5.793	5.788	5.75	5.801	5.866	5.974	6.046	6.039	6.102	6.032	6.114	5.046	4.92	4.952	4.81	4.955	4.919	5.028
pos_3046	metab_2033	M+ACN+H	C10H6O2	6.8653	C02617	pos	Benzenoids	Naphthalenes	200.07	-0.850517	130-15-4	Naphthoquinones	5.727	5.712	5.755	5.722	5.754	5.758	5.76	5.736	5.748	5.724	5.757	5.774	5.741	5.767	5.741	5.751	5.758	5.741	5.647	5.622	5.657	5.617	5.614	5.65	5.669	5.682	5.648	5.652	5.661	5.665	5.732	5.725	5.741	5.726	5.736	5.73	5.725
pos_3049	metab_2036	M+Na	C18H35ClO2	6.9129	-	pos	Lipids and lipid-like molecules	Fatty Acyls	341.222	0.0501584	-	Fatty acids and conjugates	6.726	6.727	6.707	6.719	6.721	6.724	6.7	6.706	6.693	6.712	6.721	6.709	6.704	6.712	6.686	6.693	6.719	6.696	6.63	6.618	6.636	6.594	6.619	6.647	6.629	6.643	6.652	6.636	6.632	6.67	6.698	6.685	6.691	6.685	6.685	6.685	6.688
pos_3058	metab_2045	M+H	C7H17N	7.0471	-	pos	-	-	116.144	1.93726	-	-	7.362	7.357	7.348	7.356	7.358	7.356	7.312	7.317	7.299	7.289	7.36	7.318	7.318	7.364	7.322	7.322	7.363	7.318	7.248	7.243	7.254	7.232	7.225	7.261	7.267	7.256	7.317	7.272	7.267	7.307	7.336	7.324	7.328	7.328	7.328	7.324	7.328
pos_3065	metab_2052	M+ACN+Na	C11H23NOS	7.1494	C14323	pos	Organosulfur compounds	Thiocarbonyl compounds	281.165	-5.40593	2008-41-5	Thiocarbamic acid derivatives	5.654	5.678	5.634	5.654	5.655	5.632	5.66	5.667	5.675	5.633	5.628	5.641	5.669	5.66	5.672	5.668	5.667	5.699	5.541	5.597	5.566	5.564	5.537	5.539	5.616	5.588	5.621	5.604	5.628	5.566	5.677	5.659	5.663	5.663	5.663	5.647	5.636
pos_3066	metab_2053	M+CH3OH+H	C19H32O8	7.1494	-	pos	Lipids and lipid-like molecules	Fatty Acyls	421.24	-7.99853	188305-07-9	Fatty acyl glycosides	5.473	5.474	5.47	5.473	5.439	5.477	5.528	5.491	5.456	5.451	5.473	5.467	5.478	5.448	5.527	5.478	5.484	5.469	5.441	5.501	5.36	5.41	5.414	5.401	5.47	5.484	5.483	5.41	5.433	5.4	5.506	5.455	5.486	5.463	5.455	5.436	5.463
pos_3081	metab_2068	M+Na	C20H32F2O5	7.2686	C13707	pos	Lipids and lipid-like molecules	Fatty Acyls	413.211	1.13042	333963-40-9;136790-76-6	Eicosanoids	6.381	6.375	6.364	6.356	6.342	6.361	6.356	6.392	6.355	6.361	6.298	6.372	6.358	6.315	6.382	6.336	6.335	6.371	6.233	6.274	6.201	6.255	6.238	6.202	6.304	6.282	6.284	6.269	6.292	6.243	6.345	6.342	6.337	6.327	6.346	6.343	6.338
pos_3082	metab_2069	M+CH3OH+H	C22H28F2O5	7.2686	C14479	pos	Lipids and lipid-like molecules	Steroids and steroid derivatives	443.222	-4.65942	2135-17-3	Hydroxysteroids	5.609	5.625	5.567	5.598	5.531	5.575	5.609	5.593	5.579	5.543	5.543	5.62	5.616	5.626	5.579	5.515	5.573	5.566	5.501	5.472	5.421	5.512	5.497	5.425	5.569	5.509	5.532	5.572	5.533	5.466	5.593	5.579	5.569	5.565	5.585	5.596	5.583
pos_3085	metab_2072	M+ACN+H	C30H52N4O5	7.2686	-	pos	Lipids and lipid-like molecules	Steroids and steroid derivatives	590.426	-3.50483	-	Bile acids, alcohols and derivatives	6.354	6.375	6.382	6.36	6.388	6.37	6.38	6.404	6.338	6.371	6.36	6.376	6.362	6.38	6.381	6.373	6.389	6.385	6.294	6.309	6.267	6.266	6.286	6.257	6.298	6.347	6.331	6.338	6.298	6.261	6.385	6.356	6.359	6.332	6.355	6.355	6.384
pos_3088	metab_2074	M+H	C6H11NO2	7.2764	-	pos	Organoheterocyclic compounds	Piperidines	130.086	0.63879	-	Piperidinecarboxylic acids and derivatives	6.789	6.809	6.824	6.827	6.82	6.845	6.767	6.754	6.747	6.756	6.746	6.756	6.856	6.809	6.844	6.845	6.832	6.866	6.748	6.796	6.772	6.819	6.837	6.817	6.88	6.84	6.848	6.864	6.847	6.838	6.653	6.808	6.776	6.807	6.772	6.799	6.797
pos_3089	metab_2075	M+H	C6H13NO3	7.2764	C10144	pos	Organoheterocyclic compounds	Piperidines	148.097	-0.119905	53185-12-9	Not Available	5.687	5.691	5.699	5.716	5.747	5.731	5.689	5.714	5.678	5.692	5.754	5.7	5.74	5.771	5.719	5.745	5.781	5.729	5.704	5.691	5.702	5.648	5.658	5.702	5.681	5.659	5.732	5.711	5.692	5.727	5.733	5.728	5.735	5.735	5.748	5.706	5.735
pos_3092	metab_2079	M+CH3OH+H	C15H26O3	7.2764	-	pos	Organoheterocyclic compounds	Tetrahydrofurans	287.221	-1.19077	72541-09-4	Not Available	5.607	5.603	5.612	5.611	5.59	5.634	5.607	5.635	5.643	5.585	5.521	5.615	5.593	5.587	5.626	5.665	5.559	5.678	5.516	5.563	5.51	5.538	5.538	5.504	5.631	5.561	5.59	5.596	5.577	5.548	5.584	5.595	5.585	5.576	5.576	5.581	5.572
pos_3106	metab_2094	M+ACN+H	C3H5N5	7.2844	-	pos	Organoheterocyclic compounds	Triazines	153.088	-0.252382	-	1,3,5-triazines	4.722	4.688	4.682	4.665	4.763	4.68	4.686	4.701	4.615	4.684	4.749	4.704	4.661	4.764	4.75	4.742	4.783	4.738	4.649	4.692	4.657	4.628	4.628	4.693	4.658	4.704	4.708	4.674	4.727	4.716	4.734	4.662	4.718	4.716	4.753	4.692	4.715
pos_3108	metab_2096	2M+H	C6H5NO	7.2844	C07327	pos	Organoheterocyclic compounds	Pyridines and derivatives	215.081	-0.175454	500-22-1	Pyridine carboxaldehydes	4.556	4.54	4.55	4.51	4.499	4.518	4.483	4.587	4.448	4.48	4.666	4.479	4.521	4.448	4.538	4.484	4.516	4.508	4.426	4.382	4.343	4.427	4.419	4.415	4.478	4.428	4.518	4.512	4.435	4.45	4.532	4.525	4.499	4.553	4.524	4.512	4.554
pos_3134	metab_2121	M+H	C28H48NO7P	7.3003	C04230	pos	Lipids and lipid-like molecules	Glycerophospholipids	542.321	-4.97945	-	Glycerophosphocholines	4.917	4.79	4.814	4.89	5.188	4.915	5.735	5.725	5.668	5.663	5.912	5.677	5.633	5.804	5.668	5.65	5.837	5.697	5.635	5.463	5.706	5.437	5.451	5.657	5.672	5.682	5.894	5.711	5.681	5.891	5.842	5.824	5.842	5.857	5.845	5.826	5.823
pos_3160	metab_2149	M+H-H2O	C7H13NO3	7.3322	C03087	pos	Lipids and lipid-like molecules	Fatty Acyls	142.086	0.0984583	-	Fatty acids and conjugates	6.635	6.652	6.672	6.674	6.661	6.696	6.698	6.692	6.675	6.69	6.675	6.698	6.7	6.685	6.726	6.719	6.718	6.741	6.648	6.706	6.703	6.752	6.786	6.772	6.828	6.786	6.785	6.786	6.767	6.765	6.563	6.7	6.698	6.72	6.709	6.698	6.703
pos_317	metab_2159	M+Na, M+K	C20H19FN4O4	0.5283	-	pos	Organoheterocyclic compounds	Quinolines and derivatives	437.105	6.81867	-	Quinoline carboxylic acids	5.694	5.67	5.717	5.754	5.773	5.711	5.436	5.547	5.454	5.506	5.55	5.552	5.709	5.753	5.757	5.768	5.728	5.72	5.533	5.513	5.554	5.568	5.553	5.561	5.462	5.559	5.558	5.521	5.566	5.573	5.569	5.615	5.551	5.551	5.552	5.547	5.551
pos_3190	metab_2182	M+H	C7H8N4O2	7.8527	C07480	pos	Organoheterocyclic compounds	Imidazopyrimidines	181.072	0.0969457	83-67-0	Purines and purine derivatives	5.166	5.177	5.14	5.13	5.111	5.139	5.139	5.174	5.088	5.138	5.16	5.152	5.156	5.201	5.171	5.154	5.21	5.105	5.07	5.073	5.079	5.07	5.063	5.071	5.121	5.133	5.131	5.116	5.132	5.143	5.154	5.147	5.153	5.147	5.125	5.137	5.152
pos_3191	metab_2183	M+H-H2O	C18H35NO2	7.8527	C06121	pos	Organic oxygen compounds	Organooxygen compounds	280.263	-0.847163	-	Carbonyl compounds	5.963	5.986	5.971	5.991	5.959	5.981	5.892	5.902	5.874	5.91	5.912	5.903	5.887	5.904	5.906	5.9	5.906	5.896	5.825	5.823	5.826	5.849	5.817	5.854	5.825	5.823	5.813	5.796	5.82	5.824	5.918	5.888	5.883	5.883	5.883	5.885	5.882
pos_3192	metab_2184	M+H-H2O	C18H32O3	7.8847	C14767	pos	Lipids and lipid-like molecules	Fatty Acyls	279.232	-0.89865	73543-67-6	Lineolic acids and derivatives	5.606	5.673	5.673	5.714	5.706	5.713	5.791	5.825	5.81	5.835	5.84	5.84	5.568	5.563	5.575	5.589	5.566	5.563	5.675	5.708	5.719	5.73	5.712	5.753	5.533	5.476	5.456	5.427	5.402	5.419	5.544	5.592	5.611	5.592	5.6	5.592	5.599
pos_3211	metab_2206	M+H-2H2O	C7H14O7	7.9887	C06397	pos	Organic oxygen compounds	Organooxygen compounds	175.06	0.192352	1961-73-5	Carbohydrates and carbohydrate conjugates	5.221	5.222	5.233	5.245	5.209	5.232	5.153	5.132	5.139	5.162	5.186	5.165	5.204	5.185	5.175	5.189	5.193	5.214	5.097	5.128	5.095	5.126	5.103	5.144	5.165	5.189	5.171	5.157	5.199	5.173	5.17	5.156	5.21	5.186	5.187	5.192	5.188
pos_3218	metab_2213	M+H	C7H8N4O2	7.9647	C13747	pos	Organoheterocyclic compounds	Imidazopyrimidines	181.072	-0.0623895	611-59-6	Purines and purine derivatives	4.826	4.81	4.822	4.864	4.83	4.839	4.81	4.782	4.823	4.778	4.797	4.821	4.872	4.846	4.825	4.798	4.747	4.92	4.761	4.784	4.757	4.75	4.746	4.812	4.773	4.858	4.79	4.779	4.867	4.833	4.826	4.825	4.826	4.825	4.845	4.826	4.836
pos_3266	metab_2263	M+ACN+H	C6H12O2	7.3402	C01585	pos	Lipids and lipid-like molecules	Fatty Acyls	158.118	-0.100262	142-62-1	Fatty acids and conjugates	7.243	7.272	7.296	7.308	7.313	7.338	7.321	7.316	7.315	7.314	7.304	7.319	7.32	7.323	7.364	7.364	7.371	7.388	7.271	7.287	7.266	7.288	7.295	7.293	7.34	7.338	7.331	7.328	7.315	7.324	7.152	7.32	7.299	7.319	7.298	7.314	7.325
pos_3267	metab_2264	M+H-H2O	C10H15NO	7.3402	-	pos	Benzenoids	Benzene and substituted derivatives	148.112	-0.222949	-	Phenethylamines	5.159	5.221	5.192	5.229	5.271	5.275	5.258	5.269	5.244	5.245	5.239	5.254	5.326	5.347	5.378	5.365	5.406	5.381	5.283	5.286	5.266	5.307	5.282	5.283	5.358	5.327	5.398	5.346	5.331	5.384	5.176	5.268	5.305	5.283	5.281	5.298	5.299
pos_3270	metab_2268	M+H	C6H7N	7.3402	C00292	pos	Benzenoids	Benzene and substituted derivatives	94.0656	4.69332	62-53-3	Aniline and substituted anilines	6.186	6.186	6.19	6.191	6.201	6.197	6.191	6.196	6.169	6.178	6.203	6.196	6.218	6.227	6.208	6.215	6.221	6.217	6.115	6.134	6.132	6.125	6.11	6.139	6.164	6.161	6.179	6.17	6.159	6.178	6.189	6.185	6.185	6.188	6.192	6.187	6.184
pos_3279	metab_2277	M+H	C7H9N	7.3242	C14403	pos	Benzenoids	Benzene and substituted derivatives	108.081	2.90439	95-53-4	Toluenes	5.727	5.741	5.74	5.732	5.759	5.751	5.725	5.737	5.704	5.703	5.729	5.728	5.734	5.742	5.724	5.738	5.759	5.732	5.647	5.659	5.632	5.651	5.646	5.649	5.684	5.673	5.707	5.69	5.667	5.696	5.738	5.722	5.718	5.722	5.722	5.719	5.718
pos_3288	metab_2287	M+H	C13H8O	7.3162	C06712	pos	-	-	181.065	-0.0262205	486-25-9	-	6.079	6.088	6.084	6.087	6.092	6.08	6.054	6.07	6.055	6.064	6.067	6.07	6.048	6.085	6.066	6.051	6.09	6.067	5.995	5.969	5.981	5.996	5.952	5.984	6.017	6.007	6.043	6.011	6.01	6.034	6.066	6.056	6.06	6.056	6.058	6.059	6.053
pos_3312	metab_2315	2M+ACN+H	C13H21NO3	7.3003	C11770	pos	Benzenoids	Benzene and substituted derivatives	520.339	2.67767	18559-94-9	Benzyl alcohols	5.239	5.135	5.194	5.248	5.408	5.248	6.014	6.03	5.987	6.001	6.166	6.006	5.921	6.028	5.959	5.941	6.103	5.942	5.845	5.691	5.87	5.686	5.739	5.842	5.968	5.954	6.134	5.979	5.968	6.142	6.107	6.073	6.1	6.118	6.098	6.085	6.1
pos_3338	metab_2343	M+H	C8H13NO3	7.2923	-	pos	-	-	172.096	-4.02687	-	-	5.699	5.734	5.725	5.731	5.754	5.736	5.685	5.708	5.696	5.711	5.696	5.685	5.726	5.74	5.746	5.711	5.737	5.734	5.715	5.746	5.733	5.767	5.757	5.797	5.817	5.82	5.817	5.779	5.836	5.831	5.7	5.719	5.733	5.722	5.741	5.715	5.732
pos_3340	metab_2346	M+H	C6H12N4	7.2923	-	pos	Organoheterocyclic compounds	Triazinanes	141.113	0.0836591	100-97-0	1,3,5-triazinanes	6.082	6.062	6.072	6.074	6.092	6.092	6.078	6.099	6.096	6.067	6.061	6.092	6.087	6.071	6.104	6.094	6.079	6.098	5.981	5.994	5.978	5.984	5.971	5.988	6.023	6.028	6.034	6.033	6.03	6.038	6.065	6.076	6.062	6.064	6.061	6.065	6.064
pos_3357	metab_2363	M+H	C10H20N2O3	7.2844	-	pos	-	-	217.155	-0.361751	-	-	4.632	4.584	4.649	4.621	4.66	4.644	4.633	4.633	4.663	4.623	4.626	4.631	4.684	4.663	4.631	4.674	4.665	4.633	4.599	4.569	4.639	4.528	4.568	4.613	4.578	4.571	4.641	4.601	4.606	4.62	4.663	4.639	4.65	4.657	4.655	4.676	4.606
pos_3360	metab_2367	M+H	C6H15NO3	7.2844	C06771	pos	Organic nitrogen compounds	Organonitrogen compounds	150.112	0.109294	102-71-6	Amines	5.67	5.697	5.721	5.713	5.757	5.72	5.699	5.717	5.705	5.706	5.75	5.725	5.759	5.791	5.743	5.771	5.801	5.764	5.707	5.66	5.714	5.67	5.676	5.687	5.697	5.701	5.752	5.712	5.681	5.756	5.739	5.732	5.732	5.755	5.733	5.726	5.738
pos_3365	metab_2372	M+H-H2O	C39H68O5	7.2764	C00165	pos	Lipids and lipid-like molecules	Glycerolipids	599.503	-1.01745	-	Diradylglycerols	4.947	4.8	4.729	4.663	4.976	4.671	4.438	4.344	4.223	4.164	4.742	4.498	4.314	4.45	4.334	4.643	4.394	4.471	5.504	5.215	5.597	5.22	5.272	5.545	5.385	5.421	5.78	5.415	5.448	5.695	5.017	4.962	4.973	4.939	4.972	4.984	4.934
pos_3374	metab_2382	M+ACN+H	C19H39NO3	7.2764	-	pos	Lipids and lipid-like molecules	Fatty Acyls	371.326	-1.47823	126127-31-9	Fatty amides	5.331	5.281	5.297	5.293	5.461	5.382	5.413	5.444	5.443	5.419	5.523	5.451	5.177	5.321	5.183	5.216	5.316	5.179	4.664	4.302	4.423	4.258	4.201	4.281	5.378	5.362	5.535	5.411	5.386	5.485	5.237	5.232	5.253	5.252	5.336	5.257	5.229
pos_3377	metab_2385	M+H	C18H34O4	7.2764	C14828	pos	Lipids and lipid-like molecules	Fatty Acyls	315.253	-1.02341	125356-86-7	Fatty acids and conjugates	5.919	5.886	5.916	5.865	5.878	5.893	5.898	5.906	5.918	5.898	5.873	5.921	5.931	5.888	5.922	5.926	5.907	5.943	5.816	5.875	5.816	5.816	5.846	5.82	5.899	5.877	5.874	5.886	5.874	5.858	5.869	5.885	5.887	5.883	5.887	5.882	5.883
pos_3382	metab_2391	M+H-H2O	C7H16N4O2	7.2764	-	pos	Organic acids and derivatives	Carboxylic acids and derivatives	171.124	-0.261093	-	Amino acids, peptides, and analogues	5.291	5.301	5.271	5.3	5.316	5.304	5.309	5.336	5.315	5.311	5.303	5.33	5.328	5.317	5.347	5.336	5.322	5.316	5.248	5.231	5.253	5.236	5.222	5.252	5.283	5.24	5.27	5.286	5.274	5.295	5.299	5.318	5.304	5.302	5.306	5.29	5.299
pos_3390	metab_2399	M+H-2H2O	C27H37FO6	7.2686	-	pos	Lipids and lipid-like molecules	Steroids and steroid derivatives	441.243	-1.94437	-	Hydroxysteroids	5.751	5.749	5.722	5.73	5.719	5.726	5.767	5.77	5.746	5.725	5.709	5.744	5.719	5.742	5.786	5.721	5.734	5.8	5.672	5.642	5.623	5.68	5.649	5.588	5.729	5.708	5.678	5.719	5.726	5.647	5.753	5.739	5.737	5.722	5.745	5.746	5.717
pos_3402	metab_2409	M+ACN+H	C10H6O2	7.1651	C14783	pos	Benzenoids	Naphthalenes	200.07	-0.72921	524-42-5	Naphthoquinones	5.308	5.351	5.358	5.347	5.339	5.353	5.346	5.345	5.329	5.334	5.34	5.382	5.355	5.356	5.359	5.362	5.374	5.391	5.234	5.311	5.282	5.247	5.222	5.243	5.327	5.299	5.337	5.316	5.329	5.319	5.329	5.327	5.338	5.321	5.357	5.316	5.326
pos_3405	metab_2412	M+H	C13H24N6O4	7.1572	-	pos	Organic acids and derivatives	Carboxylic acids and derivatives	329.193	-1.22916	-	Amino acids, peptides, and analogues	5.456	5.494	5.477	5.446	5.489	5.464	5.433	5.478	5.463	5.466	5.468	5.49	5.489	5.498	5.528	5.495	5.526	5.537	5.407	5.429	5.421	5.42	5.417	5.417	5.499	5.468	5.483	5.433	5.481	5.446	5.48	5.456	5.472	5.472	5.468	5.468	5.438
pos_3408	metab_2415	M+H	C44H84NO8P	7.1416	C00157	pos	Lipids and lipid-like molecules	Glycerophospholipids	786.599	-1.68878	-	Glycerophosphocholines	5.238	4.818	4.984	5.046	5.203	5.157	5.062	5.157	4.932	4.574	5.221	4.914	5.816	5.903	5.912	5.835	5.886	5.85	6.429	6.406	6.466	6.377	6.396	6.394	6.488	6.481	6.625	6.478	6.532	6.525	5.845	5.83	5.84	5.854	5.824	5.816	5.695
pos_3410	metab_2418	M+H	C4H11N	7.1098	-	pos	Organic nitrogen compounds	Organonitrogen compounds	74.097	7.41213	109-73-9	Amines	6.377	6.476	6.37	6.184	6.107	5.92	5.884	5.881	5.871	5.864	5.91	5.875	5.873	5.897	5.877	5.872	5.896	5.872	5.792	5.755	5.805	5.762	5.746	5.789	5.836	5.822	5.842	5.819	5.825	5.844	6.111	5.95	5.905	5.903	5.904	5.901	5.9
pos_3415	metab_2423	M+NH4	C6H12	7.0551	C11249	pos	Hydrocarbons	Saturated hydrocarbons	102.128	4.11038	110-82-7	Cycloalkanes	8.514	8.518	8.512	8.514	8.513	8.514	8.481	8.48	8.469	8.466	8.504	8.483	8.496	8.523	8.498	8.502	8.521	8.501	8.417	8.407	8.42	8.401	8.397	8.417	8.461	8.455	8.484	8.463	8.462	8.477	8.497	8.49	8.491	8.493	8.492	8.487	8.489
pos_3418	metab_2426	M+H-H2O	C8H17NO	7.0391	-	pos	Organoheterocyclic compounds	Piperidines	126.128	1.20576	-	Not Available	4.759	4.945	4.83	4.858	4.875	4.796	4.682	4.786	4.703	4.684	4.75	4.737	4.858	4.88	4.836	4.862	4.833	4.914	4.839	4.821	4.918	4.874	4.847	4.914	4.923	4.866	4.817	4.848	4.841	4.936	4.796	4.722	4.815	4.793	4.896	4.739	4.838
pos_3422	metab_2431	M+ACN+H	C6H12O	7.0156	C08492	pos	Lipids and lipid-like molecules	Fatty Acyls	142.123	0.0518535	928-96-1	Fatty alcohols	6.048	6.043	6.063	6.053	6.078	6.056	6.03	6.044	6.017	6.017	6.07	6.045	6.076	6.097	6.076	6.092	6.093	6.089	5.983	5.984	6	5.986	5.952	5.999	6.015	6.01	6.05	6.011	6.019	6.05	6.048	6.045	6.049	6.045	6.054	6.045	6.047
pos_3425	metab_2434	M+ACN+Na	C17H25NO2	6.9524	C18795	pos	Organoheterocyclic compounds	Isoindoles and derivatives	339.206	7.01092	-	Isoindolines	6.152	6.172	6.174	6.17	6.19	6.183	6.162	6.171	6.15	6.152	6.172	6.142	6.165	6.184	6.161	6.172	6.174	6.153	6.071	6.065	6.054	6.042	6.054	6.072	6.105	6.069	6.088	6.07	6.096	6.094	6.159	6.158	6.149	6.13	6.152	6.15	6.151
pos_3448	metab_2456	M+H-H2O	C37H68O5	6.7229	C00165	pos	Lipids and lipid-like molecules	Fatty Acyls	575.503	-1.25562	-	Lineolic acids and derivatives	4.545	4.408	4.456	4.285	4.797	4.336	3.936	3.834	3.824	3.83	3.834	3.83	4.749	4.492	4.834	4.968	5.064	4.643	5.536	5.467	5.597	5.41	5.471	5.59	5.45	5.537	5.639	5.485	5.391	5.684	4.585	4.58	4.578	4.321	4.582	4.482	4.584
pos_3449	metab_2457	M+CH3OH+H	C20H34O	6.7149	-	pos	Lipids and lipid-like molecules	Prenol lipids	323.294	-1.3103	10207-79-1	Diterpenoids	5.984	5.974	5.958	6.003	6.08	5.968	5.96	5.972	5.949	5.95	6.084	5.994	5.986	6.061	5.961	6.02	6.085	5.984	5.961	5.895	5.963	5.888	5.943	5.965	5.911	5.938	5.933	5.903	5.912	5.959	6.008	6.001	6.034	5.991	6.001	5.951	6.011
pos_3456	metab_2464	M+Na	C44H80NO8P	6.6437	C00157	pos	Lipids and lipid-like molecules	Glycerophospholipids	804.551	-1.11684	-	Glycerophosphocholines	6.887	6.853	6.866	6.854	6.703	6.85	6.739	6.693	6.66	6.706	6.544	6.711	7.188	7.021	7.16	7.159	7.02	7.194	7.289	7.618	7.215	7.6	7.594	7.213	7.781	7.761	7.357	7.775	7.749	7.374	7.281	7.326	7.3	7.3	7.333	7.327	7.328
pos_3462	metab_2470	2M+ACN+Na	C13H21NO3	6.612	C07053	pos	Benzenoids	Phenols	542.321	2.60627	530-08-5	Benzenediols	5.251	5.231	5.286	5.329	4.366	5.158	6.327	6.317	6.355	6.351	6.036	6.358	6.217	5.826	6.24	6.182	5.815	6.232	5.267	5.983	5.263	5.969	5.954	5.112	6.301	6.237	5.68	6.316	6.25	5.689	6.228	6.244	6.225	6.222	6.293	6.274	6.272
pos_3464	metab_2472	M+H-H2O	C8H17NO	6.612	-	pos	Lipids and lipid-like molecules	Fatty Acyls	126.128	1.17422	-	Fatty amides	4.514	4.359	4.542	4.538	4.674	4.333	4.505	4.443	4.373	4.323	4.713	4.336	4.647	4.591	4.636	4.637	4.617	4.52	4.552	4.389	4.524	4.365	4.484	4.369	4.478	4.338	4.642	4.474	4.673	4.51	4.511	4.385	4.487	4.503	4.484	4.481	4.448
pos_3467	metab_2475	M+H	C43H78NO8P	6.5724	C04308	pos	Lipids and lipid-like molecules	Glycerophospholipids	768.553	-1.27856	-	Glycerophosphoethanolamines	4.16	4.161	4.156	4.158	4.156	4.158	4.1	4.103	4.093	4.099	4.103	4.099	4.478	4.701	4.161	4.27	4.674	4.137	5.743	5.583	5.578	5.516	5.655	5.622	6.497	6.528	6.491	6.486	6.53	6.495	5.497	5.595	5.469	5.471	5.416	5.441	5.471
pos_3471	metab_2480	M+H	C30H52O4	6.5645	C21782	pos	Lipids and lipid-like molecules	Steroids and steroid derivatives	477.391	-5.48458	-	Cucurbitacins	6.477	6.373	6.58	6.427	6.161	6.489	6.533	6.451	6.611	6.532	6.195	6.576	6.416	6.266	6.484	6.403	6.218	6.472	5.853	6.357	5.785	6.328	6.38	5.781	6.311	6.39	5.572	6.409	6.397	5.59	6.169	6.3	6.245	6.264	6.214	6.308	6.348
pos_3480	metab_2488	M+Na	C21H39O7P	6.5327	-	pos	Lipids and lipid-like molecules	Glycerophospholipids	457.232	-0.892395	-	Glycerophosphates	5.683	5.614	5.62	5.652	5.415	5.685	6.143	6.099	6.096	6.106	5.818	6.17	5.701	5.387	5.657	5.525	5.316	5.568	4.132	5.209	4.013	5.377	5.128	4.013	5.586	5.513	4.483	5.551	5.545	4.044	5.656	5.743	5.669	5.791	5.748	5.723	5.713
pos_3486	metab_2494	M+CH3OH+H	C14H19NO2	6.4534	C07196	pos	Organic nitrogen compounds	Organonitrogen compounds	266.175	-1.1026	113-45-1	Amines	5.101	5.22	5.154	5.104	5.111	5.13	5.163	5.094	5.123	5.202	5.172	5.157	5.2	5.125	5.161	5.204	5.215	5.172	5.076	5.112	5.117	5.097	5.065	5.1	5.132	5.109	5.171	5.144	5.13	5.15	5.131	5.082	5.114	5.16	5.123	5.094	5.135
pos_3488	metab_2496	M+Na	C38H73NO8	6.4455	C02686	pos	Lipids and lipid-like molecules	Sphingolipids	694.525	2.5395	148347-41-5	Glycosphingolipids	6.078	6.117	6.167	6.13	6.046	6.145	6.09	6.06	5.989	6.097	5.965	6.063	6.172	6.048	6.122	6.182	6.093	6.207	5.97	6.159	6.035	6.039	6.144	5.978	6.22	6.237	6.06	6.272	6.156	6.121	6.056	6.068	5.995	6.074	6.048	6.04	6.063
pos_3498	metab_2505	M+H-H2O	C18H36O5	6.4375	C19621	pos	Lipids and lipid-like molecules	Fatty Acyls	315.253	-1.03743	17705-68-9	Fatty acids and conjugates	6.434	6.429	6.44	6.445	6.414	6.437	6.437	6.45	6.444	6.441	6.375	6.441	6.467	6.413	6.444	6.451	6.412	6.466	6.33	6.321	6.316	6.326	6.329	6.339	6.364	6.38	6.363	6.36	6.378	6.37	6.411	6.405	6.404	6.413	6.414	6.415	6.413
pos_3512	metab_2521	M+H	C21H34O4	6.398	C15368	pos	Lipids and lipid-like molecules	Steroids and steroid derivatives	351.253	-1.14934	603-99-6	Pregnane steroids	4.938	4.838	4.896	4.858	4.715	4.814	4.837	4.892	4.837	4.933	4.85	4.951	4.87	4.675	4.913	4.794	4.783	5.016	4.606	4.641	4.35	4.763	4.725	4.566	4.58	4.696	4.425	4.771	4.82	4.606	4.69	4.685	4.704	4.708	4.534	4.584	4.814
pos_3517	metab_2525	M+H-2H2O	C39H72O8	6.3903	-	pos	Not Available	Not Available	633.508	-1.56624	-	Not Available	4.953	4.647	4.979	5.025	4.618	4.817	5.193	5.334	5.143	5.415	5.244	5.363	5.098	4.734	5.102	4.968	4.921	5.086	5.28	5.326	5.218	5.366	5.361	5.172	4.684	4.671	4.513	4.702	4.616	4.117	4.766	4.877	4.842	4.865	4.826	4.841	4.93
pos_3519	metab_2527	M+H-2H2O	C28H38O5	6.3903	C00828	pos	Lipids and lipid-like molecules	Prenol lipids	419.261	6.09706	56973-41-2	Quinone and hydroquinone lipids	7.179	7.176	7.169	7.176	7.18	7.178	7.147	7.158	7.144	7.14	7.173	7.153	7.16	7.18	7.157	7.161	7.177	7.162	7.059	7.068	7.064	7.034	7.067	7.068	7.099	7.085	7.088	7.085	7.097	7.084	7.149	7.137	7.14	7.137	7.133	7.133	7.132
pos_3523	metab_2532	2M+H	C6H14NO4+	6.3903	-	pos	Organoheterocyclic compounds	Piperidines	329.193	2.83836	-	Not Available	5.527	5.548	5.541	5.473	5.546	5.558	5.484	5.479	5.459	5.505	5.444	5.518	5.557	5.506	5.559	5.531	5.537	5.555	5.384	5.435	5.401	5.418	5.445	5.396	5.466	5.458	5.353	5.474	5.453	5.462	5.467	5.492	5.481	5.478	5.458	5.474	5.489
pos_3524	metab_2533	M+ACN+H	C5H5N5	6.3903	-	pos	Organoheterocyclic compounds	Imidazopyrimidines	177.088	-0.527654	-	Purines and purine derivatives	6.238	6.237	6.236	6.223	6.179	6.224	6.196	6.156	6.158	6.204	6.137	6.184	6.205	6.177	6.175	6.191	6.219	6.193	6.107	6.089	6.083	6.089	6.114	6.082	6.135	6.166	6.119	6.144	6.154	6.132	6.137	6.166	6.166	6.162	6.16	6.161	6.179
pos_3526	metab_2535	M+ACN+Na	C26H44O3	6.3824	-	pos	Lipids and lipid-like molecules	Steroids and steroid derivatives	468.345	-0.0319117	-	Vitamin D and derivatives	4.92	4.541	4.831	4.595	4.424	4.688	5.026	4.79	4.963	4.868	4.472	4.999	5.259	5.097	5.18	5.242	4.856	5.264	5.214	5.438	5.226	5.47	5.476	5.29	4.661	4.666	4.137	4.665	4.507	3.976	5.149	5.167	5.141	5.078	5.142	5.216	5.289
pos_3530	metab_2540	M+H-2H2O	C19H26O2	6.3824	C20217	pos	Lipids and lipid-like molecules	Prenol lipids	251.179	-0.780291	24274-48-4	Monoterpenoids	4.885	4.929	4.95	4.884	4.811	4.859	4.645	4.818	4.75	4.761	4.763	4.808	4.66	4.661	4.577	4.603	4.602	4.651	4.853	4.805	4.835	4.938	4.867	4.851	4.401	4.396	4.41	4.277	4.461	4.309	4.467	4.46	4.537	4.46	4.453	4.486	4.511
pos_3534	metab_2544	M+H-H2O	C8H17NO	6.3506	-	pos	Organoheterocyclic compounds	Pyrrolidines	126.128	1.1353	-	Not Available	4.362	4.528	4.388	4.524	3.957	4.407	4.232	4.386	4.362	4.437	4.125	4.447	4.237	4.425	4.116	4.458	4.081	4.356	4.132	4.511	3.98	4.223	4.283	4.35	4.092	4.443	4.274	4.436	4.259	4.459	4.376	4.218	4.406	4.336	4.42	4.286	4.373
pos_3541	metab_2551	M+CH3OH+H	C43H76NO8P	6.311	C04308	pos	Lipids and lipid-like molecules	Glycerophospholipids	798.563	-1.98098	-	Glycerophosphoethanolamines	6.076	6.058	6.056	6.041	5.986	6.074	5.885	5.789	5.77	5.824	5.592	5.85	5.885	5.831	5.889	5.912	5.772	5.701	6.415	6.495	6.435	6.453	6.497	6.466	6.061	6.203	6.037	6.102	6.183	6.069	6.11	6.139	6.112	6.102	6.049	6.114	6.113
pos_3543	metab_2552	M+Na	C37H66O5	6.311	C00165	pos	Lipids and lipid-like molecules	Fatty Acyls	613.482	2.72394	-	Lineolic acids and derivatives	5.841	5.794	5.652	5.692	5.675	5.786	5.917	5.878	5.91	5.872	5.749	5.867	5.815	5.746	5.827	5.811	5.641	5.692	5.016	5.175	4.982	5.117	5.006	4.828	4.718	4.585	3.947	4.219	4.648	4.863	5.283	5.346	5.274	5.164	5.293	5.298	5.361
pos_3546	metab_2555	M+H-H2O	C20H41NO2	6.311	-	pos	Organic oxygen compounds	Organooxygen compounds	310.31	-1.09788	-	Alcohols and polyols	5.635	5.675	5.687	5.654	5.529	5.601	5.621	5.526	5.622	5.585	5.497	5.52	5.667	5.543	5.668	5.682	5.612	5.637	5.612	5.683	5.598	5.659	5.71	5.639	5.452	5.503	5.455	5.542	5.477	5.456	5.582	5.576	5.517	5.565	5.563	5.564	5.607
pos_3548	metab_2557	M+NH4	C5H7NO3	6.311	C04281	pos	Organic acids and derivatives	Carboxylic acids and derivatives	147.076	-0.0873121	-	Amino acids, peptides, and analogues	4.876	4.896	4.845	4.87	4.898	4.831	4.571	4.651	4.488	4.673	4.705	4.649	4.788	4.805	4.702	4.666	4.687	4.716	4.994	4.98	4.995	4.937	4.986	5.034	4.813	4.788	4.858	4.816	4.843	4.878	4.937	4.9	4.97	4.908	4.906	4.9	4.862
pos_3558	metab_2566	M+H	C23H48NO7P	6.2633	C04230	pos	Lipids and lipid-like molecules	Glycerophospholipids	482.324	-0.661682	-	Glycerophosphocholines	6.054	5.985	6.007	5.95	5.909	5.971	6.144	6.084	6.101	6.15	6.061	6.126	6.138	6.076	6.137	6.166	6.094	6.145	6.37	6.391	6.306	6.337	6.407	6.336	6.424	6.478	6.342	6.452	6.468	6.405	6.204	6.22	6.22	6.212	6.197	6.213	6.237
pos_3563	metab_2571	M+H	C28H54NO7P	6.2477	C04230	pos	Lipids and lipid-like molecules	Glycerophospholipids	548.371	-0.97329	-	Glycerophosphocholines	5.495	5.532	5.519	5.488	5.4	5.437	6.053	6.015	6.041	6.074	5.992	6.059	5.994	5.922	5.963	5.997	5.909	5.93	6.239	6.235	6.192	6.223	6.249	6.215	6.164	6.235	6.167	6.223	6.228	6.182	6.187	6.187	6.187	6.131	6.179	6.185	6.207
pos_3564	metab_2572	M+H	C24H50NO7P	6.2477	C04230	pos	Lipids and lipid-like molecules	Glycerophospholipids	496.339	-0.776966	17364-16-8	Glycerophosphocholines	6.887	6.859	6.85	6.845	6.806	6.864	7.032	7.002	7.023	7.027	6.986	7.014	7.155	7.132	7.139	7.17	7.121	7.135	7.356	7.361	7.322	7.343	7.359	7.346	7.2	7.237	7.174	7.23	7.235	7.193	7.132	7.13	7.124	7.124	7.124	7.13	7.171
pos_3566	metab_2574	M+H-2H2O	C33H58O7	6.2397	-	pos	Lipids and lipid-like molecules	Prenol lipids	531.404	-0.736023	97671-94-8	Sesterterpenoids	5.506	5.327	5.306	5.203	5.196	5.303	5.441	5.473	5.45	5.465	5.372	5.304	5.394	5.317	5.337	5.232	5.281	5.352	4.525	4.628	4.27	3.984	4.493	4.281	3.764	4.485	3.766	3.767	4.015	3.987	4.743	4.713	4.713	4.713	4.714	4.694	4.692
pos_357	metab_2578	M+H, M+CH3OH+H	C6H6O4	1.0414	C14516	pos	Organoheterocyclic compounds	Pyrans	143.034	0.310354	501-30-4	Pyranones and derivatives	5.893	5.876	5.882	5.891	5.846	5.83	5.858	5.852	5.839	5.86	5.86	5.82	5.934	5.894	5.904	5.911	5.912	5.899	5.781	5.801	5.825	5.805	5.829	5.796	5.866	5.865	5.827	5.884	5.82	5.868	5.869	5.832	5.866	5.861	5.865	5.869	5.846
pos_3570	metab_2579	M+H	C26H52NO7P	6.2238	C04230	pos	Lipids and lipid-like molecules	Glycerophospholipids	522.355	-0.933848	-	Glycerophosphocholines	6.916	6.889	6.881	6.875	6.837	6.887	7.464	7.447	7.467	7.466	7.43	7.444	7.644	7.632	7.64	7.671	7.623	7.626	7.229	7.233	7.196	7.208	7.225	7.224	7.099	7.143	7.079	7.123	7.128	7.105	7.414	7.418	7.423	7.418	7.409	7.428	7.446
pos_3574	metab_2583	M+H	C4H5N3O	6.2238	C00380	pos	Organoheterocyclic compounds	Diazines	112.051	1.72861	71-30-7	Pyrimidines and pyrimidine derivatives	4.814	4.742	4.757	4.768	4.714	4.72	4.339	4.319	4.424	4.416	4.424	4.421	4.474	4.545	4.488	4.514	4.535	4.491	4.604	4.61	4.455	4.568	4.508	4.541	4.489	4.364	4.593	4.395	4.276	4.417	4.657	4.593	4.557	4.599	4.552	4.583	4.599
pos_3584	metab_2592	M+H-2H2O	C23H35NO4	6.2079	-	pos	Organic acids and derivatives	Carboxylic acids and derivatives	354.246	7.63168	-	Amino acids, peptides, and analogues	5.516	5.547	5.448	5.476	5.439	5.473	3.944	4.377	4.297	4.508	4.118	3.554	4.4	4.252	4.466	4.48	4.408	3.633	4.107	3.738	4.177	3.822	4.144	4.105	5.593	5.573	5.563	5.633	5.626	5.577	5.027	4.905	4.906	4.908	4.879	4.882	4.798
pos_3585	metab_2593	M+H	C28H44O3	6.1999	C22112	pos	Lipids and lipid-like molecules	Steroids and steroid derivatives	429.336	-0.474144	-	Cholestane steroids	6.146	6.148	6.109	6.135	6.08	6.124	6.04	6.018	6.025	6.066	5.99	6.014	5.937	5.925	5.978	5.966	5.941	5.948	4.788	4.757	4.719	4.524	4.464	4.822	5.14	5.295	5.115	5.219	5.238	5.197	5.602	5.602	5.612	5.602	5.594	5.607	5.606
pos_359	metab_2598	M+H-H2O, M+H	C9H15N3O4	1.0494	-	pos	Organic acids and derivatives	Carboxylic acids and derivatives	212.103	-0.28554	-	Amino acids, peptides, and analogues	6.23	6.219	6.225	6.201	6.199	6.205	6.384	6.384	6.39	6.388	6.388	6.407	6.307	6.319	6.299	6.281	6.301	6.28	6.248	6.307	6.235	6.27	6.283	6.245	6.487	6.477	6.473	6.46	6.427	6.468	6.412	6.405	6.407	6.398	6.415	6.407	6.404
pos_3594	metab_2603	M+H-2H2O	C28H42O3	6.1919	-	pos	Lipids and lipid-like molecules	Steroids and steroid derivatives	391.299	-1.45255	276864-98-3	Ergostane steroids	6.21	6.221	6.18	6.207	6.186	6.241	5.94	5.922	5.961	5.916	5.944	5.905	5.888	5.899	5.859	5.901	5.885	5.851	5.363	5.35	5.357	5.345	5.377	5.364	5.097	5.229	5.161	5.21	5.171	5.193	5.61	5.608	5.59	5.608	5.603	5.639	5.572
pos_3597	metab_2606	M+NH4	C16H28O2	6.1843	-	pos	Phenylpropanoids and polyketides	Macrolides and analogues	270.243	-0.991506	123-69-3	Not Available	4.735	4.808	4.73	4.743	4.905	4.942	4.313	4.21	4.58	4.71	4.505	4.253	3.84	3.427	3.435	3.741	3.965	3.786	4.224	4.073	4.369	4.289	4.482	4.212	3.418	3.385	3.414	3.55	3.388	3.446	4.575	4.596	4.589	4.582	4.452	4.678	4.595
pos_3599	metab_2607	M+NH4	C23H40N2O4	6.1843	-	pos	Organic acids and derivatives	Carboxylic acids and derivatives	426.336	8.60926	-	Amino acids, peptides, and analogues	5.842	5.792	5.74	5.821	5.767	5.836	5.932	5.956	5.946	5.975	5.946	5.937	5.831	5.859	5.79	5.846	5.813	5.799	4.76	4.651	4.718	4.591	4.768	4.821	4.962	4.889	4.851	4.971	5.06	5.013	5.495	5.463	5.432	5.495	5.468	5.488	5.521
pos_36	metab_2608	M+H+Na, M+H, M+2Na, M+2H	C50H65N9O13	3.7708	-	pos	Organic acids and derivatives	Carboxylic acids and derivatives	500.742	-1.47893	-	Amino acids, peptides, and analogues	3.729	3.668	3.886	4	3.56	4.166	1.763	1.765	1.755	1.762	1.766	1.761	5.865	5.853	5.841	5.854	5.847	5.824	3.434	3.327	3.362	3.587	3.508	1.847	3.434	3.367	3.836	3.383	3.972	3.716	4.52	4.428	4.404	4.338	4.401	4.432	4.401
pos_3600	metab_2610	M+H-H2O	C27H42O4	6.1843	C04715	pos	Lipids and lipid-like molecules	Steroids and steroid derivatives	413.305	0.515795	6811-35-4	Furospirostanes and derivatives	5.639	5.717	5.693	5.753	5.709	5.715	5.751	5.739	5.745	5.719	5.734	5.709	5.455	5.472	5.446	5.437	5.466	5.353	4.4	4.467	4.838	4.46	4.601	4.781	4.254	4.653	4.523	4.83	4.751	4.529	5.156	5.161	5.111	5.144	5.244	5.163	5.188
pos_3610	metab_2621	M+CH3OH+H	C28H44O2	6.1684	C08211	pos	Lipids and lipid-like molecules	Steroids and steroid derivatives	445.367	-0.962688	54573-75-0	Vitamin D and derivatives	6.177	6.156	6.154	6.143	6.155	6.163	5.966	5.976	5.992	5.994	5.979	5.957	6.148	6.156	6.143	6.178	6.139	6.135	4.888	4.788	4.871	4.797	4.881	4.787	5.821	5.862	5.861	5.869	5.905	5.843	6.068	6.05	6.038	6.042	6.059	6.084	6.058
pos_3615	metab_2625	M+H	C23H46NO7P	6.1604	-	pos	-	-	480.308	-0.3705	-	-	6.185	6.185	6.135	6.16	6.158	6.207	6.171	6.165	6.186	6.185	6.155	6.154	6.551	6.593	6.583	6.622	6.58	6.562	6.282	6.246	6.231	6.222	6.23	6.291	6.277	6.323	6.277	6.329	6.325	6.269	6.271	6.29	6.29	6.296	6.29	6.296	6.324
pos_3617	metab_2627	M+ACN+Na	C20H44NO2+	6.1604	-	pos	Organic oxygen compounds	Organooxygen compounds	394.352	-2.57455	-	Alcohols and polyols	5.41	5.505	5.396	5.454	5.39	5.548	4.876	4.964	5.057	5.001	5.085	4.923	4.861	5.052	4.972	5.105	4.995	4.834	5.012	5.057	5.097	5.048	5.024	5.085	5.051	5.206	5.195	5.177	5.179	5.208	5.094	5.05	5.099	5.087	5.099	5.111	5.138
pos_3620	metab_2631	M+Na	C24H50NO6P	6.1524	-	pos	Lipids and lipid-like molecules	Glycerophospholipids	502.33	6.21663	-	Glycerophosphocholines	4.524	4.091	4.425	4.419	4.092	4.078	5.561	5.564	5.607	5.655	5.492	5.501	5.316	5.302	5.334	5.395	5.375	5.273	5.169	5.094	5.18	5.203	5.16	5.187	5.372	5.54	5.498	5.521	5.408	5.496	5.542	5.527	5.552	5.527	5.59	5.527	5.523
pos_3622	metab_2633	M+H	C20H37NO2	6.1524	C13828	pos	Organic nitrogen compounds	Organonitrogen compounds	324.289	-1.57141	68171-52-8	Amines	5.996	5.983	5.989	6.002	5.973	6.016	5.507	5.486	5.46	5.531	5.523	5.536	5.69	5.644	5.7	5.69	5.694	5.655	5.86	5.834	5.855	5.803	5.846	5.885	5.508	5.543	5.506	5.575	5.551	5.571	5.576	5.568	5.565	5.565	5.584	5.565	5.565
pos_3627	metab_2638	M+CH3OH+H	C27H34N2O9	6.1444	C03470	pos	Lipids and lipid-like molecules	Prenol lipids	563.265	9.3275	20824-29-7	Terpene glycosides	5.938	5.947	5.876	5.912	5.896	5.949	5.42	5.509	5.505	5.464	5.435	5.436	5.362	5.338	5.203	5.252	5.161	5.093	4.991	4.924	5.046	4.911	4.744	4.989	5.929	5.944	5.856	5.898	6.018	5.994	5.82	5.789	5.789	5.789	5.789	5.78	5.779
pos_3628	metab_2639	2M+H	C12H21N3O2	6.1444	-	pos	Organoheterocyclic compounds	Diazines	479.333	-1.33407	-	Pyrimidines and pyrimidine derivatives	5.36	5.352	5.412	5.446	5.408	5.474	5.162	5.108	5.179	5.136	5.217	5.207	5.38	5.425	5.386	5.466	5.405	5.339	5.281	5.169	5.296	5.191	5.283	5.247	5.179	5.279	5.284	5.226	5.37	5.259	5.147	5.23	5.197	5.25	5.23	5.239	5.237
pos_3633	metab_2645	M+K	C24H46N4O3	6.1365	-	pos	Not Available	Not Available	477.319	-3.34902	-	Not Available	5.283	5.254	5.232	5.349	5.22	5.32	5.199	5.152	5.145	5.127	5.133	5.218	5.194	5.265	5.29	5.251	5.225	5.246	5.194	5.135	5.132	5.058	5.164	5.231	5.155	5.141	5.121	5.164	5.173	5.182	5.175	5.157	5.128	5.165	5.16	5.215	5.156
pos_3634	metab_2646	M+ACN+H	C33H64O3	6.1285	-	pos	Lipids and lipid-like molecules	Fatty Acyls	550.519	-1.60853	97191-41-8	Fatty alcohols	6.284	6.253	6.194	6.232	6.229	6.236	5.484	5.436	5.379	5.457	5.451	5.317	3.894	3.897	3.911	3.904	4.386	3.907	3.829	3.83	3.833	3.839	3.828	3.833	5.679	5.778	5.722	5.748	5.832	5.738	5.265	5.22	5.269	5.309	5.258	5.246	5.232
pos_3635	metab_2647	M+H	C42H82NO8P	6.1285	C00157	pos	Lipids and lipid-like molecules	Glycerophospholipids	760.578	-8.72765	-	Glycerophosphocholines	5.818	5.694	5.687	5.681	5.717	5.757	4.547	4.718	4.547	4.962	4.46	4.716	5.418	5.61	5.596	5.423	5.503	5.309	4.957	5.431	5.474	5.531	5.392	5.543	5.485	5.379	4.914	5.071	5.235	5.295	5.692	5.704	5.707	5.707	5.721	5.747	5.721
pos_3640	metab_2652	M+H	C25H52NO7P	6.1285	C04230	pos	Lipids and lipid-like molecules	Glycerophospholipids	510.357	4.02884	50930-23-9	Glycerophosphocholines	5.335	5.304	5.305	5.352	5.31	5.352	5.555	5.563	5.526	5.549	5.619	5.506	5.749	5.79	5.769	5.839	5.741	5.682	5.244	5.215	5.207	5.112	5.126	5.322	3.753	3.98	3.917	3.756	3.753	4.142	5.222	5.214	5.196	5.233	5.216	5.222	5.177
pos_3642	metab_2654	M+ACN+H	C20H36O3	6.1285	-	pos	Lipids and lipid-like molecules	Prenol lipids	366.3	-1.12704	-	Diterpenoids	6.098	6.106	6.064	6.091	6.071	6.137	5.164	5.128	5.094	5.156	5.139	5.148	5.721	5.772	5.739	5.772	5.764	5.708	5.803	5.782	5.809	5.77	5.785	5.84	5.727	5.7	5.719	5.726	5.742	5.687	5.491	5.492	5.498	5.492	5.498	5.539	5.475
pos_3644	metab_2656	M+H	C44H86NO9P	6.1205	-	pos	Not Available	Not Available	804.603	-9.96512	-	Not Available	5.19	5.246	5.128	5.091	5.198	5.099	4.212	4.215	4.205	4.211	4.216	4.211	4.236	4.239	4.248	4.246	4.24	4.25	4.171	4.298	4.176	4.181	4.17	4.175	4.201	4.198	4.203	4.205	4.201	4.206	4.789	5.215	5.294	5.315	5.296	5.297	5.294
pos_3655	metab_2668	M+H-H2O	C36H61NO5	6.1125	-	pos	Not Available	Not Available	570.457	8.79718	-	Not Available	6.147	6.096	6.053	6.108	6.107	6.125	5.793	5.754	5.761	5.822	5.855	5.766	5.825	5.866	5.862	5.874	5.866	5.85	5.741	5.769	5.8	5.749	5.771	5.865	5.882	5.879	5.825	5.852	5.928	5.884	5.848	5.796	5.865	5.861	5.895	5.874	5.861
pos_3656	metab_2669	M+K	C23H46O4	6.1125	C03820	pos	Lipids and lipid-like molecules	Glycerolipids	425.305	4.57023	-	Diradylglycerols	6.532	6.506	6.522	6.521	6.528	6.549	6.424	6.401	6.385	6.414	6.411	6.407	6.363	6.384	6.395	6.395	6.379	6.364	6.011	5.989	6.012	6.002	5.998	6.01	5.763	5.762	5.777	5.821	5.779	5.768	6.087	6.138	6.143	6.138	6.139	6.144	6.143
pos_3657	metab_2670	M+H-2H2O	C23H42O7	6.1125	-	pos	Not Available	Not Available	395.279	-0.715257	-	Not Available	4.639	4.374	4.225	4.383	4.586	4.503	5.065	5.216	5.05	5.12	5.148	5.07	4.661	4.549	4.613	4.646	4.58	4.812	5.856	5.817	5.822	5.81	5.799	5.884	4.763	4.668	4.867	4.618	4.52	4.682	4.834	4.957	4.961	4.961	4.968	4.988	4.989
pos_366	metab_2673	M+NH4, M+K	C18H32O16	1.1285	C08243	pos	Organic oxygen compounds	Organooxygen compounds	522.203	-0.655897	597-12-6	Carbohydrates and carbohydrate conjugates	6.634	6.65	6.626	6.653	6.629	6.649	6.447	6.45	6.456	6.443	6.454	6.443	6.555	6.525	6.552	6.54	6.531	6.536	6.155	6.19	6.143	6.187	6.187	6.154	6.204	6.204	6.234	6.192	6.215	6.261	6.491	6.454	6.501	6.47	6.483	6.479	6.481
pos_3661	metab_2675	M+NH4	C23H49N2O5P	6.1045	C03640	pos	Lipids and lipid-like molecules	Sphingolipids	482.368	-7.35289	1670-26-4	Phosphosphingolipids	5.748	5.837	5.746	5.757	5.784	5.794	2.126	2.128	2.118	2.125	2.129	2.125	3.882	4.351	2.161	3.998	2.154	2.163	4.203	2.086	2.089	3.916	2.084	4.188	3.823	2.111	4.041	2.118	2.115	2.12	5.115	5.098	5.118	5.167	5.066	5.091	5.105
pos_3663	metab_2677	M+H	C15H22	6.1045	C09649	pos	Lipids and lipid-like molecules	Prenol lipids	203.179	-0.020838	4176-17-4	Sesquiterpenoids	3.253	3.254	3.249	3.276	3.25	3.252	3.201	4.061	4.166	3.958	3.998	4.096	3.943	3.928	4.06	3.786	4.174	4.253	3.152	3.153	3.157	3.162	3.151	3.156	3.182	3.179	3.385	3.186	3.182	3.267	4.111	4.065	4.066	4.09	3.866	4.089	4.067
pos_3666	metab_2679	M+Na	C30H53N3O3	6.0965	-	pos	Not Available	Not Available	526.394	-6.85803	-	Not Available	5.835	5.84	5.819	5.854	5.782	5.862	0.05027	0.05055	0.04945	3.833	3.981	0.05014	1.582	4.199	3.933	3.862	3.913	3.823	0.04593	0.04606	0.0464	0.04695	0.04586	0.04636	0.04908	0.04867	0.04926	0.04942	0.04903	2.746	5.201	5.129	5.187	5.143	5.181	5.181	5.18
pos_3668	metab_2681	M+NH4	C23H40O5	6.0965	-	pos	Not Available	Not Available	414.321	-0.871036	-	Not Available	5.706	5.724	5.672	5.669	5.722	5.732	5.531	5.608	5.472	5.553	5.638	5.538	5.63	5.615	5.603	5.567	5.605	5.539	5.364	5.346	5.365	5.39	5.35	5.416	5.433	5.479	5.448	5.449	5.471	5.453	5.483	5.429	5.5	5.476	5.476	5.469	5.468
pos_3673	metab_2687	M+ACN+H	C21H41O7P	6.0886	-	pos	Lipids and lipid-like molecules	Glycerophospholipids	478.292	-0.802491	-	Glycerophosphates	7.069	7.076	7.071	7.069	7.056	7.096	7.059	7.053	7.051	7.072	7.063	7.053	7.136	7.131	7.145	7.159	7.122	7.135	7.152	7.148	7.148	7.171	7.125	7.153	7.222	7.244	7.216	7.24	7.291	7.213	7.114	7.104	7.116	7.112	7.114	7.122	7.115
pos_368	metab_2693	M+H-H2O, M+H	C6H8O4	1.0334	C01757	pos	Organic acids and derivatives	Keto acids and derivatives	145.05	0.232462	-	Medium-chain keto acids and derivatives	7.371	7.384	7.4	7.409	7.409	7.406	7.367	7.364	7.347	7.363	7.368	7.349	7.394	7.389	7.396	7.382	7.41	7.383	7.389	7.419	7.427	7.444	7.448	7.471	7.433	7.422	7.417	7.396	7.386	7.41	7.291	7.358	7.369	7.373	7.362	7.379	7.363
pos_3680	metab_2694	2M+NH4	C18H34N2O4	6.0727	-	pos	Organic acids and derivatives	Carboxylic acids and derivatives	702.534	-5.54296	-	Amino acids, peptides, and analogues	5.974	5.888	5.85	5.91	5.879	5.947	5.518	5.554	5.553	5.654	5.61	5.567	5.494	5.564	5.685	5.555	5.506	5.532	5.697	5.663	5.8	5.731	5.713	5.785	5.577	5.549	5.591	5.593	5.721	5.569	5.66	5.499	5.649	5.634	5.696	5.635	5.633
pos_3681	metab_2695	M+Na	C34H70NO7P	6.0727	-	pos	Lipids and lipid-like molecules	Glycerophospholipids	658.474	-6.24633	-	Glycerophosphoethanolamines	5.779	5.767	5.691	5.779	5.795	5.782	3.805	3.859	3.751	3.909	3.75	3.688	3.619	3.623	3.646	3.613	3.675	3.558	3.688	3.904	3.862	3.88	3.623	3.832	3.75	3.945	3.957	3.747	3.964	3.793	5.248	5.143	5.269	5.271	5.269	5.27	5.242
pos_3683	metab_2697	M+ACN+H	C19H39O7P	6.0727	C04036	pos	Lipids and lipid-like molecules	Glycerophospholipids	452.277	-0.549763	-	Glycerophosphates	4.991	4.775	4.899	4.794	4.883	4.705	5.638	5.593	5.597	5.566	5.638	5.567	6.05	6.046	6.049	6.048	6.016	6.037	3.81	4.466	4.32	4.554	4.492	4.729	4.843	4.797	4.879	4.931	4.894	4.633	5.358	5.378	5.392	5.385	5.385	5.382	5.377
pos_3688	metab_2699	M+CH3OH+H	C33H49NO5	6.0647	-	pos	Lipids and lipid-like molecules	Steroids and steroid derivatives	572.394	-0.409065	-	Bile acids, alcohols and derivatives	4.391	4.42	4.387	4.541	4.785	4.871	4.999	4.754	4.918	4.895	4.862	5.004	4.316	6.178	6.227	6.195	6.105	6.187	6.186	6.166	6.239	6.235	6.162	6.195	6.257	6.358	6.279	6.315	6.363	6.192	5.894	5.877	5.896	5.887	5.894	5.887	5.886
pos_3692	metab_2703	2M+ACN+Na	C10H11NO2	6.0647	-	pos	Organoheterocyclic compounds	Indoles and derivatives	418.176	5.87766	154-02-9	Hydroxyindoles	4.867	4.868	4.863	4.865	4.864	4.866	4.808	4.81	4.8	4.807	4.811	4.807	4.831	4.835	4.843	4.841	4.836	4.845	4.766	4.768	4.771	4.776	4.766	4.77	4.797	4.793	4.798	4.8	4.796	4.801	5.279	5.232	5.341	5.265	5.269	5.266	5.273
pos_3694	metab_2705	M+Na	C16H33NO	6.0647	-	pos	Lipids and lipid-like molecules	Fatty Acyls	278.248	8.53662	629-54-9	Fatty amides	5.716	5.72	5.713	5.736	5.741	5.766	5.553	5.557	5.548	5.574	5.524	5.547	5.743	5.721	5.689	5.709	5.747	5.704	5.726	5.702	5.745	5.677	5.677	5.696	5.639	5.604	5.616	5.596	5.616	5.662	5.681	5.676	5.691	5.673	5.669	5.675	5.676
pos_3695	metab_2706	M+H-H2O	C15H24O2	6.0647	C17493	pos	Lipids and lipid-like molecules	Prenol lipids	219.174	-0.175263	13657-68-6	Sesquiterpenoids	4.649	4.657	4.701	4.715	4.759	4.722	5.511	5.495	5.464	5.491	5.509	5.519	5.505	5.529	5.501	5.498	5.535	5.551	3.864	3.941	4.066	4.161	4.172	3.952	4.093	4.167	4.256	4.327	4.063	4.063	4.711	4.839	4.846	4.839	4.847	4.834	4.846
pos_3696	metab_2707	M+H	C10H12O	6.0647	C06577	pos	Lipids and lipid-like molecules	Prenol lipids	149.096	0.111587	122-03-2	Monoterpenoids	4.495	4.52	4.6	4.687	4.668	4.648	4.719	4.767	4.684	4.719	4.735	4.747	4.567	5.66	5.634	5.612	5.605	5.676	5.651	5.587	5.679	5.618	5.562	5.634	5.61	5.65	5.599	5.611	5.638	5.578	5.394	5.404	5.419	5.403	5.406	5.406	5.403
pos_370	metab_2711	M+Na, M+ACN+H	C10H17NO4	1.1997	-	pos	Organic acids and derivatives	Carboxylic acids and derivatives	257.149	-0.565404	-	Amino acids, peptides, and analogues	5.972	5.956	5.939	5.985	5.96	5.954	6.058	6.07	6.065	6.065	6.063	6.07	5.768	5.713	5.717	5.731	5.744	5.724	5.754	5.761	5.789	5.776	5.771	5.763	5.889	5.908	5.921	5.906	5.885	5.917	5.93	5.915	5.913	5.919	5.919	5.923	5.938
pos_3700	metab_2712	M+K	C25H37N3O5	6.0568	-	pos	Organoheterocyclic compounds	Azolidines	498.238	3.4291	-	Imidazolidines	4.472	4.473	4.468	4.47	4.469	4.471	4.412	4.415	4.405	4.411	4.416	4.411	4.436	4.439	4.448	4.446	4.44	4.449	4.371	4.372	4.376	4.381	4.37	4.375	4.401	4.398	4.403	4.405	4.401	4.406	4.73	4.603	4.748	4.72	4.831	4.73	4.752
pos_3703	metab_2715	M+Na	C17H32O2	6.0568	C12100	pos	Lipids and lipid-like molecules	Fatty Acyls	291.232	7.82386	4277-62-7	Fatty acids and conjugates	5.302	5.317	5.297	5.272	5.293	5.321	5.351	5.332	5.314	5.33	5.355	5.358	5.225	5.197	5.232	5.214	5.135	5.231	5.229	5.213	5.194	5.19	5.203	5.214	4.999	4.956	4.997	5.006	4.995	5.086	5.254	5.251	5.253	5.253	5.257	5.21	5.216
pos_3707	metab_2718	2M+NH4	C14H23NO5	6.0488	-	pos	Organoheterocyclic compounds	Azepanes	588.353	6.09982	-	Not Available	5.104	5.105	5.1	5.102	5.101	5.103	5.044	5.047	5.037	5.044	5.048	5.043	5.068	5.994	5.966	5.971	5.889	5.965	6.098	6.035	6.142	6.093	6.025	6.094	5.777	5.868	5.835	5.807	5.864	5.731	5.086	5.37	5.37	5.372	5.396	5.374	5.416
pos_3708	metab_2719	2M+ACN+H	C12H24O3	6.0488	C08317	pos	Organic acids and derivatives	Hydroxy acids and derivatives	474.379	0.023852	505-95-3	Medium-chain hydroxy acids and derivatives	5.489	5.428	5.345	5.459	5.38	5.525	6.022	6.018	6.029	6.038	6.074	6.043	5.597	5.716	5.681	5.659	5.701	5.647	5.603	5.585	5.624	5.599	5.503	5.614	5.336	5.396	5.353	5.383	5.452	5.416	5.713	5.669	5.699	5.715	5.724	5.698	5.705
pos_3715	metab_2727	M+H-H2O	C6H8O2	6.0488	C08502	pos	Organoheterocyclic compounds	Pyrans	95.0495	3.58555	10048-32-5	Pyranones and derivatives	4.961	4.946	4.985	4.954	4.976	5.006	5.047	5.017	5.003	5.007	5.026	5.029	4.986	4.981	4.962	4.946	4.957	4.961	4.874	4.869	4.873	4.879	4.857	4.865	4.821	4.814	4.846	4.828	4.859	4.824	4.923	4.928	4.925	4.925	4.928	4.925	4.928
pos_3716	metab_2728	M+H-H2O	C35H67NO4	6.0408	-	pos	Lipids and lipid-like molecules	Sphingolipids	548.503	-0.686297	-	Ceramides	7.068	7.043	7.073	7.051	7.039	7.089	6.338	6.27	6.249	6.243	6.274	6.207	5.049	4.957	5.149	5.203	5.007	5.083	3.857	3.843	3.846	3.852	3.841	3.846	6.458	6.502	6.486	6.488	6.537	6.503	6.217	6.165	6.187	6.165	6.179	6.165	6.164
pos_3717	metab_2729	M+Na	C26H50NO7P	6.0408	-	pos	-	-	542.322	0.419122	-	-	5.254	5.134	5.012	4.957	4.921	5.17	6.328	6.276	6.286	6.306	6.31	6.292	6.116	6.12	6.113	6.115	6.087	6.107	5.728	5.685	5.716	5.771	5.695	5.721	6.097	6.122	6.031	6.093	6.115	6.091	6.309	6.309	6.316	6.301	6.312	6.312	6.311
pos_3718	metab_2730	M+H	C16H24O7	6.0408	-	pos	Organic acids and derivatives	Keto acids and derivatives	329.159	-1.19462	-	Medium-chain keto acids and derivatives	5.386	5.299	5.342	5.307	5.397	5.378	5.227	5.236	5.236	5.209	5.28	5.23	5.414	5.417	5.394	5.427	5.448	5.445	5.363	5.357	5.324	5.288	5.312	5.349	5.484	5.411	5.405	5.46	5.404	5.434	5.379	5.357	5.423	5.38	5.38	5.387	5.386
pos_3723	metab_2736	2M+ACN+H	C22H34O4	6.0329	-	pos	Lipids and lipid-like molecules	Steroids and steroid derivatives	766.53	6.93921	110612-29-8	Steroid lactones	6.046	6.025	6.055	6.112	6.06	6.046	5.84	5.795	5.765	5.829	5.843	5.763	5.89	5.909	5.948	6.016	5.977	5.926	5.855	5.839	5.875	5.936	5.79	5.912	5.93	6.05	5.986	5.973	5.96	5.999	5.933	5.834	5.959	5.942	5.937	5.925	5.925
pos_3727	metab_2740	M+CH3OH+H	C18H30O2	6.0329	C06427	pos	Lipids and lipid-like molecules	Fatty Acyls	311.258	-1.51432	463-40-1	Lineolic acids and derivatives	5.615	5.576	5.483	5.597	5.558	5.601	5.948	5.974	5.948	5.962	5.975	5.964	5.929	5.941	5.966	5.948	5.95	5.962	5.768	5.705	5.767	5.725	5.701	5.734	5.569	5.538	5.568	5.534	5.527	5.545	5.891	5.883	5.907	5.88	5.902	5.882	5.879
pos_3728	metab_2741	M+H	C8H7NS2	6.0329	C10910	pos	Organoheterocyclic compounds	Benzothiazoles	182.009	-0.504212	-	Not Available	4.979	4.922	4.915	4.938	4.936	4.95	4.938	4.943	4.896	4.943	4.928	4.909	5.104	5.035	5.026	5.028	5.052	5.077	4.959	4.982	4.916	4.903	4.926	4.972	5.063	4.997	5.059	5.093	5.073	5.038	4.996	4.994	4.986	5.002	5.031	4.988	4.991
pos_3729	metab_2742	M+H	C12H18O	6.0329	-	pos	Organic oxygen compounds	Organooxygen compounds	179.143	-0.306394	132925-10-1	Ethers	5.488	5.473	5.49	5.506	5.554	5.562	5.552	5.536	5.49	5.514	5.532	5.504	5.345	5.304	5.301	5.3	5.329	5.325	5.061	5.036	4.986	5	4.997	5.003	4.878	4.876	4.918	4.918	4.894	4.926	5.268	5.282	5.311	5.282	5.265	5.282	5.277
pos_3730	metab_2744	M+NH4	C39H54O5	6.0249	-	pos	Lipids and lipid-like molecules	Prenol lipids	620.436	8.55236	-	Triterpenoids	5.943	5.901	5.887	5.908	5.847	5.923	5.764	5.794	5.732	5.839	5.909	5.789	5.912	5.978	5.956	5.985	5.958	5.937	5.898	5.896	5.937	5.908	5.875	5.908	6.014	6.016	5.966	5.959	5.944	6.049	5.922	5.861	5.91	5.9	5.952	5.911	5.919
pos_3733	metab_2747	M+ACN+H	C25H36O4	6.0249	-	pos	Lipids and lipid-like molecules	Prenol lipids	442.295	-1.37411	-	Sesterterpenoids	5.999	5.996	5.986	5.985	6.021	6.028	6.293	6.264	6.282	6.27	6.325	6.272	6.123	6.176	6.179	6.185	6.183	6.172	5.794	5.726	5.807	5.765	5.748	5.757	5.578	5.576	5.545	5.558	5.506	5.579	6.047	6.04	6.064	6.044	6.044	6.04	6.029
pos_3738	metab_2752	M+CH3OH+H	C20H22N2	6.0249	C07774	pos	Organoheterocyclic compounds	Benzocycloheptapyridines	323.212	0.379712	3964-81-6	Not Available	5.949	5.9	5.926	5.94	5.934	5.958	5.843	5.868	5.835	5.856	5.846	5.878	5.912	5.988	5.969	5.954	5.961	5.978	5.871	5.862	5.885	5.849	5.84	5.851	5.945	5.954	5.98	5.949	5.962	5.979	5.921	5.926	5.93	5.903	5.929	5.926	5.928
pos_3742	metab_2757	M+CH3OH+H	C27H47NO5	6.017	-	pos	Lipids and lipid-like molecules	Fatty Acyls	498.379	-0.365599	-	Fatty acid esters	5.477	5.48	5.36	5.501	5.465	5.412	5.873	5.865	5.901	5.884	5.932	5.872	5.466	5.407	5.449	5.42	5.395	5.466	5.997	5.964	6.012	6.028	5.972	6	5.223	5.237	5.202	5.167	5.209	5.336	5.642	5.648	5.655	5.639	5.655	5.661	5.647
pos_3745	metab_2760	M+H	C5H14NO4P	6.017	C00588	pos	Organic nitrogen compounds	Organonitrogen compounds	184.073	-0.377326	3616-04-4;107-73-3	Quaternary ammonium salts	5.687	5.676	5.664	5.691	5.67	5.708	6.327	6.319	6.314	6.349	6.34	6.316	6.256	6.261	6.259	6.263	6.249	6.254	5.859	5.818	5.825	5.835	5.81	5.855	6.025	6.072	6.042	6.05	6.068	6.043	6.244	6.24	6.25	6.261	6.24	6.241	6.231
pos_375	metab_2765	M+H, M+NH4	C9H8O4	1.2633	C01405	pos	Benzenoids	Benzene and substituted derivatives	198.076	-0.295382	50-78-2	Benzoic acids and derivatives	6.731	6.727	6.717	6.697	6.696	6.69	6.318	6.318	6.305	6.317	6.311	6.304	6.621	6.615	6.609	6.589	6.592	6.533	6.664	6.69	6.691	6.685	6.684	6.676	6.542	6.507	6.46	6.493	6.519	6.536	6.557	6.525	6.526	6.526	6.526	6.513	6.512
pos_3757	metab_2772	M+H	C30H59NO3	6.0011	C00195	pos	Lipids and lipid-like molecules	Sphingolipids	482.456	-0.88668	74713-60-3	Ceramides	5.216	5.221	5.083	5.222	5.284	5.118	5.3	5.279	5.24	5.336	5.395	5.24	5.113	5.732	5.604	5.689	5.787	5.674	4.899	4.914	4.958	4.739	4.987	4.741	5.617	5.677	5.613	5.641	5.64	5.763	5.349	5.238	5.359	5.358	5.373	5.394	5.38
pos_3759	metab_2774	2M+NH4	C9H19N3O3	6.0011	C05341	pos	Organic acids and derivatives	Peptidomimetics	452.321	5.05266	-	Hybrid peptides	6.381	6.361	6.367	6.406	6.388	6.374	6.231	6.231	6.222	6.218	6.261	6.215	6.341	6.369	6.371	6.378	6.385	6.378	6.268	6.245	6.273	6.264	6.233	6.292	6.379	6.388	6.392	6.384	6.381	6.389	6.344	6.311	6.336	6.333	6.336	6.345	6.329
pos_376	metab_2775	M+NH4, M+H	C12H11NO3	1.1917	-	pos	Benzenoids	Benzene and substituted derivatives	235.108	-0.849547	-	Phenoxyacetic acid derivatives	6.119	6.105	6.117	6.129	6.11	6.115	6.175	6.189	6.183	6.176	6.18	6.186	5.822	5.852	5.803	5.821	5.842	5.823	5.742	5.729	5.752	5.726	5.759	5.739	5.989	5.96	5.984	6.006	5.968	6.006	6.023	6.012	6.016	6.018	6.035	6.019	6.015
pos_3771	metab_2786	M+H	C29H55N9O8	5.9931	-	pos	Organic acids and derivatives	Carboxylic acids and derivatives	658.424	-0.492282	-	Amino acids, peptides, and analogues	6.683	6.639	6.658	6.669	6.679	6.668	6.803	6.793	6.783	6.786	6.803	6.78	6.437	6.482	6.472	6.48	6.487	6.467	6.297	6.269	6.288	6.278	6.25	6.307	6.649	6.693	6.663	6.646	6.658	6.707	6.703	6.694	6.696	6.701	6.696	6.701	6.696
pos_3781	metab_2796	M+H-2H2O	C12H20O2	5.9931	C09863	pos	Lipids and lipid-like molecules	Prenol lipids	161.132	-0.111662	115-95-7	Monoterpenoids	5.119	5.123	5.14	5.145	5.152	5.197	5.251	5.247	5.215	5.269	5.259	5.243	5.071	5.039	5.074	5.068	5.062	5.094	4.893	4.922	4.865	4.887	4.883	4.916	4.71	4.535	4.734	4.717	4.698	4.69	5.054	5.012	5.054	5.054	5.064	5.05	5.062
pos_3782	metab_2797	2M+Na	C18H30N4O3	5.9852	-	pos	Organic acids and derivatives	Carboxylic acids and derivatives	723.452	-1.60196	-	Amino acids, peptides, and analogues	4.539	4.697	4.792	4.69	4.965	4.753	5.388	5.379	5.36	5.146	5.366	5.186	5.065	5.424	5.317	5.454	5.415	5.242	6.352	6.304	6.373	6.345	6.298	6.349	5.03	5.339	5.246	5.131	5.071	5.375	5.219	5.333	5.461	5.555	5.489	5.462	5.487
pos_3791	metab_2805	M+H	C19H38N2O3	5.9852	-	pos	-	-	343.295	-1.31924	-	-	5.337	5.143	5.237	5.304	5.354	5.233	4.922	4.925	4.947	4.874	4.832	4.894	4.623	4.817	4.75	4.664	4.781	4.9	4.68	4.559	4.615	4.602	4.542	4.639	5.243	5.101	5.192	5.218	5.151	5.205	5.186	5.162	5.192	5.168	5.179	5.168	5.032
pos_3803	metab_2817	M+H-H2O	C28H40O4	5.9772	-	pos	Lipids and lipid-like molecules	Prenol lipids	423.286	-6.7434	-	Quinone and hydroquinone lipids	5.673	5.639	5.674	5.772	5.721	5.779	5.927	5.92	5.902	5.914	5.935	5.893	5.487	5.631	5.584	5.606	5.58	5.533	5.371	5.29	5.303	5.347	5.333	5.328	5.134	4.985	4.993	5.099	5.014	5.07	5.686	5.679	5.686	5.679	5.679	5.692	5.685
pos_3804	metab_2818	M+CH3OH+H	C20H32O4	5.9772	C04686	pos	Lipids and lipid-like molecules	Fatty Acyls	369.263	-1.09302	35687-86-6	Eicosanoids	6.041	6.014	5.991	6.048	6.02	6.033	6.271	6.3	6.251	6.282	6.29	6.274	6.088	6.17	6.162	6.132	6.169	6.156	5.653	5.629	5.608	5.628	5.56	5.594	5.679	5.631	5.65	5.666	5.621	5.71	5.995	5.994	5.983	5.987	5.991	6.006	5.987
pos_3810	metab_2824	M+H-H2O	C9H14O	5.9772	C14743	pos	Organic oxygen compounds	Organooxygen compounds	121.101	1.47699	78-59-1	Carbonyl compounds	5.441	5.45	5.438	5.457	5.467	5.437	5.451	5.453	5.454	5.471	5.47	5.433	5.449	5.418	5.375	5.398	5.396	5.382	5.354	5.29	5.327	5.291	5.32	5.341	5.267	5.309	5.308	5.296	5.331	5.321	5.419	5.414	5.418	5.412	5.412	5.414	5.402
pos_3824	metab_2836	M+H	C15H20O5	5.9693	-	pos	Lipids and lipid-like molecules	Prenol lipids	281.138	-0.766775	83551-03-5	Terpene lactones	6.323	6.355	6.356	6.322	6.4	6.288	6.247	6.188	6.351	6.285	6.252	6.267	6.4	5.739	5.726	5.685	5.748	5.693	5.546	5.524	5.532	5.533	5.532	5.543	5.628	5.619	5.666	5.625	5.647	5.656	5.611	5.605	5.604	5.595	5.568	5.6	5.599
pos_3832	metab_2845	M+H-2H2O	C7H10O2	5.9693	C12101	pos	Organic acids and derivatives	Carboxylic acids and derivatives	91.0547	3.39299	636-82-8	Carboxylic acids	5.901	5.925	5.932	5.91	5.95	5.912	5.931	5.907	5.942	5.924	5.918	5.929	5.938	5.857	5.859	5.828	5.851	5.849	5.751	5.716	5.76	5.735	5.716	5.734	5.731	5.753	5.736	5.72	5.752	5.734	5.757	5.756	5.758	5.758	5.758	5.758	5.755
pos_3833	metab_2846	M+ACN+H	C33H42N8O10S2	5.9613	-	pos	Organic acids and derivatives	Carboxylic acids and derivatives	816.28	-0.902813	-	Amino acids, peptides, and analogues	5.76	5.689	5.731	5.714	5.651	5.724	7.189	7.207	7.173	7.182	7.198	7.184	6.782	6.87	6.855	6.808	6.863	6.861	5.586	5.583	5.622	5.568	5.596	5.632	5.108	4.96	5.243	5.02	5.029	5.085	6.717	6.708	6.709	6.708	6.692	6.712	6.707
pos_3837	metab_2848	M+NH4	C26H34O6	5.9613	C16931	pos	Lipids and lipid-like molecules	Steroids and steroid derivatives	460.269	-0.648358	470-37-1	Steroid lactones	7.353	7.433	7.465	7.333	7.394	7.266	7.109	7.02	7.132	7.045	7.091	7.095	7.314	6.708	6.688	6.699	6.646	6.698	6.443	6.489	6.505	6.492	6.452	6.523	6.724	6.762	6.727	6.712	6.741	6.731	6.633	6.603	6.586	6.596	6.596	6.565	6.605
pos_3844	metab_2856	M+H	C18H15OP	5.9613	-	pos	-	-	279.093	-0.878271	-	-	6.275	6.247	6.234	6.278	6.284	6.266	6.214	6.225	6.224	6.229	6.238	6.209	6.259	6.316	6.325	6.306	6.306	6.316	6.231	6.229	6.242	6.236	6.215	6.239	6.297	6.283	6.305	6.31	6.306	6.315	6.286	6.274	6.279	6.278	6.282	6.287	6.281
pos_3846	metab_2858	M+Na	C10H16O3	5.9613	-	pos	Lipids and lipid-like molecules	Prenol lipids	207.099	-2.08887	402593-42-4	Monoterpenoids	5.618	5.57	5.613	5.614	5.632	5.605	5.54	5.551	5.547	5.565	5.534	5.556	5.604	5.651	5.635	5.643	5.651	5.6	5.557	5.558	5.545	5.556	5.553	5.542	5.619	5.619	5.632	5.619	5.637	5.641	5.591	5.581	5.589	5.584	5.591	5.585	5.594
pos_3847	metab_2859	M+H	C8H12	5.9613	C19310	pos	Hydrocarbons	Unsaturated hydrocarbons	109.101	2.7714	100-40-3	Olefins	5.582	5.562	5.555	5.57	5.582	5.584	5.729	5.725	5.698	5.717	5.715	5.716	5.539	5.561	5.553	5.57	5.608	5.578	5.55	5.534	5.555	5.544	5.518	5.548	5.349	5.342	5.354	5.362	5.341	5.384	5.578	5.582	5.586	5.584	5.584	5.585	5.581
pos_3848	metab_2860	M+NH4	C36H69O12P	5.9533	-	pos	Not Available	Not Available	742.488	2.38776	-	Not Available	6.28	6.28	6.361	6.3	6.374	6.256	6.705	6.579	6.783	6.665	6.68	6.667	6.648	5.915	5.919	5.92	5.893	5.862	4.83	4.206	4.473	4.215	4.562	4.234	5.427	5.477	5.428	5.36	5.461	5.467	5.767	5.726	5.765	5.765	5.776	5.749	5.759
pos_3854	metab_2867	M+NH4	C13H22O2	5.9533	-	pos	Lipids and lipid-like molecules	Prenol lipids	228.196	-0.477867	80-27-3	Monoterpenoids	6.269	6.24	6.248	6.284	6.272	6.268	6.18	6.201	6.168	6.192	6.196	6.198	6.313	6.395	6.402	6.383	6.419	6.413	6.357	6.362	6.357	6.359	6.359	6.36	6.359	6.331	6.363	6.357	6.36	6.37	6.345	6.358	6.364	6.362	6.364	6.364	6.361
pos_3859	metab_2871	M+NH4	C34H66O3	5.9454	-	pos	Lipids and lipid-like molecules	Fatty Acyls	540.535	-0.900542	-	Fatty acid esters	5.792	5.781	5.881	5.871	5.977	5.903	5.893	5.808	5.883	5.802	5.898	5.909	6.36	5.315	4.619	4.967	4.812	4.741	4.89	4.621	4.714	4.111	4.551	4.103	3.982	4.508	3.984	3.986	4.316	3.987	4.035	4.027	4.028	4.249	4.027	4.034	4.027
pos_3865	metab_2878	M+H-2H2O	C12H24O6	5.9454	-	pos	Lipids and lipid-like molecules	Fatty Acyls	229.143	-0.399572	59080-45-4	Fatty acyl glycosides	5.382	5.347	5.332	5.397	5.377	5.396	5.594	5.653	5.599	5.611	5.636	5.627	5.447	5.531	5.535	5.528	5.563	5.506	4.961	4.915	4.888	4.94	4.94	4.955	4.985	4.853	4.945	4.801	4.892	4.956	5.302	5.279	5.3	5.294	5.29	5.295	5.265
pos_3867	metab_2880	M+H	C8H8O	5.9454	C06758	pos	Benzenoids	Benzene and substituted derivatives	121.065	1.44026	104-87-0	Benzoyl derivatives	5.427	5.395	5.402	5.425	5.413	5.405	5.362	5.394	5.376	5.387	5.406	5.405	5.503	5.55	5.581	5.558	5.59	5.559	5.397	5.379	5.39	5.39	5.38	5.388	5.473	5.472	5.513	5.48	5.494	5.498	5.44	5.46	5.46	5.46	5.46	5.465	5.463
pos_388	metab_2891	M+H, M+Na	C8H15NO4	1.6059	-	pos	-	-	190.107	-0.399548	-	-	5.541	5.497	5.559	5.481	5.5	5.546	5.817	5.791	5.781	5.808	5.82	5.792	5.749	5.732	5.756	5.71	5.753	5.787	5.712	5.7	5.704	5.726	5.742	5.734	5.903	5.86	5.906	5.868	5.858	5.896	5.817	5.798	5.81	5.81	5.811	5.82	5.818
pos_3889	metab_2898	M+ACN+H	C17H34O3	5.9056	-	pos	Lipids and lipid-like molecules	Fatty Acyls	328.284	-1.12906	83797-45-9	Fatty alcohols	7.197	7.178	7.175	7.193	7.194	7.185	7.521	7.522	7.513	7.527	7.533	7.522	7.424	7.475	7.463	7.458	7.479	7.472	6.622	6.566	6.591	6.59	6.578	6.592	7.14	7.154	7.165	7.139	7.158	7.159	7.362	7.359	7.353	7.355	7.355	7.353	7.352
pos_389	metab_2899	M+H, M+ACN+H	C11H18N2O8	1.6139	-	pos	Organic acids and derivatives	Carboxylic acids and derivatives	348.14	-1.49962	-	Tetracarboxylic acids and derivatives	5.026	5.05	4.998	4.927	4.991	5.051	5.117	5.049	5.065	5.052	5.056	5.069	4.813	4.89	4.932	4.889	4.862	4.858	5.847	5.872	5.871	5.864	5.837	5.869	4.887	4.99	4.941	4.929	4.887	4.831	5.322	5.303	5.321	5.315	5.309	5.29	5.323
pos_3896	metab_2904	M+NH4	C22H44O2	5.8976	C08281	pos	Lipids and lipid-like molecules	Fatty Acyls	358.368	-1.14171	112-85-6	Fatty acids and conjugates	6.345	6.446	6.225	6.411	6.256	6.324	6.13	6.365	6.401	6.563	6.632	6.132	6.162	5.232	4.683	4.164	4.778	4.534	4.981	5.05	5.134	5.068	4.996	5.105	4.781	4.811	4.812	4.665	4.81	4.96	5.153	5.253	5.216	5.273	5.233	5.233	5.134
pos_39	metab_2908	M+Na, M+K, M+H, M+H-H2O	C25H26O6	3.235	-	pos	Phenylpropanoids and polyketides	Neoflavonoids	445.161	-2.39086	30563-62-3	Prenylated neoflavonoids	6.212	6.244	6.213	6.221	6.221	6.212	6.725	6.743	6.737	6.737	6.749	6.715	6.44	6.449	6.428	6.425	6.424	6.418	6.602	6.604	6.588	6.599	6.593	6.603	6.646	6.624	6.645	6.633	6.643	6.648	6.687	6.682	6.695	6.682	6.682	6.683	6.679
pos_3906	metab_2916	M+NH4	C20H40O2	5.8817	C06425	pos	Lipids and lipid-like molecules	Fatty Acyls	330.336	-1.38411	506-30-9	Fatty acids and conjugates	6.638	6.728	6.498	6.672	6.598	6.711	6.381	6.613	6.647	6.813	6.877	6.378	6.407	5.453	5.196	5.228	5.268	5.16	5.227	5.186	5.288	5.254	5.342	5.291	5.334	5.303	5.279	5.142	5.374	5.348	5.497	5.503	5.502	5.502	5.502	5.49	5.487
pos_3910	metab_2920	M+NH4	C19H32O	5.8817	-	pos	Lipids and lipid-like molecules	Steroids and steroid derivatives	294.279	-0.615478	1224-92-6	Androstane steroids	6.282	6.281	6.278	6.286	6.29	6.291	5.99	5.993	6	5.996	5.995	6.009	6.364	6.394	6.39	6.395	6.399	6.404	6.385	6.358	6.39	6.372	6.374	6.381	5.881	5.889	5.897	5.868	5.864	5.882	6.066	6.067	6.057	6.065	6.059	6.057	6.058
pos_3914	metab_2923	2M+NH4	C9H18N4O4	5.8738	C04137	pos	Organic acids and derivatives	Carboxylic acids and derivatives	510.299	-0.23852	34522-32-2	Amino acids, peptides, and analogues	3.966	4.101	4.596	4.583	4.666	4.476	5.714	5.722	5.629	5.703	5.711	5.718	3.93	3.934	4.008	3.94	4.649	4.479	4.967	4.905	5.016	4.882	4.947	4.9	5.88	5.899	5.925	5.868	5.888	5.921	5.682	5.684	5.639	5.694	5.728	5.675	5.674
pos_3917	metab_2926	M+Na	C26H43NO	5.8738	-	pos	Organoheterocyclic compounds	Indoles and derivatives	408.324	1.39929	-	Hydroxyindoles	6.331	6.343	6.301	6.317	6.296	6.301	6.431	6.435	6.443	6.446	6.451	6.416	6.542	6.572	6.558	6.546	6.533	6.491	5.735	5.722	5.744	5.691	5.724	5.699	6.007	6.048	6.068	6.022	6.042	6.04	6.209	6.2	6.175	6.164	6.176	6.163	6.162
pos_3923	metab_2931	M+ACN+H	C22H38N6O7	5.8658	-	pos	Organic acids and derivatives	Carboxylic acids and derivatives	540.31	-8.31846	-	Amino acids, peptides, and analogues	5.933	5.937	5.929	5.96	5.914	5.974	6.725	6.759	6.718	6.722	6.732	6.72	5.998	6.03	6.051	5.995	5.986	6.033	5.942	5.949	5.984	5.941	5.949	5.975	5.789	5.797	5.855	5.792	5.76	5.833	6.325	6.325	6.325	6.31	6.32	6.321	6.32
pos_3925	metab_2933	M+NH4	C20H40O4	5.8658	C11317	pos	Lipids and lipid-like molecules	Fatty Acyls	362.326	-1.55665	61909-81-7	Fatty alcohols	5.694	5.695	5.658	5.751	5.747	5.714	5.728	5.726	5.745	5.723	5.792	5.721	5.802	5.36	5.375	5.333	5.432	5.435	5.075	5.062	5.155	5.087	5.124	5.129	5.188	5.225	5.196	5.129	5.16	5.171	5.283	5.269	5.238	5.234	5.248	5.225	5.247
pos_3930	metab_2938	2M+ACN+H	C6H14O	5.8658	C00854	pos	Lipids and lipid-like molecules	Fatty Acyls	246.243	-0.806743	111-27-3	Fatty alcohols	5.385	5.326	5.316	5.299	5.393	5.354	5.337	5.319	5.34	5.367	5.301	5.323	5.341	4.914	4.91	4.889	4.911	4.88	4.894	4.95	4.999	4.921	4.982	4.92	4.931	4.885	4.916	4.871	4.84	4.901	4.95	4.993	4.962	4.962	4.97	4.976	4.915
pos_3937	metab_2945	M+ACN+Na	C17H27NO2	5.8578	-	pos	Benzenoids	Benzene and substituted derivatives	341.222	7.58789	-	Benzoic acids and derivatives	5.578	5.603	5.58	5.635	5.613	5.625	5.521	5.58	5.592	5.579	5.573	5.53	5.594	5.556	5.572	5.585	5.563	5.605	5.538	5.525	5.558	5.471	5.465	5.498	5.481	5.493	5.562	5.535	5.596	5.52	5.593	5.579	5.579	5.579	5.556	5.551	5.578
pos_3949	metab_2955	M+Na	C20H22O6	5.8178	C17508	pos	Organoheterocyclic compounds	Naphthopyrans	381.133	5.8459	471-54-5	Not Available	5.044	5.084	5.127	5.02	5.107	5.058	4.713	4.308	4.258	4.4	4.593	4.575	5.191	5.214	5.01	4.994	4.87	5.082	4.366	4.233	4.295	3.973	4.03	4.004	5.118	5.179	5.107	5.274	5.235	5.084	5.199	5.133	5.201	5.116	5.085	5.117	5.131
pos_395	metab_2956	M+H-H2O, M+ACN+Na	C15H25N3O4	1.6378	-	pos	Organic acids and derivatives	Carboxylic acids and derivatives	375.198	-6.59105	-	Amino acids, peptides, and analogues	5.682	5.652	5.633	5.605	5.596	5.663	5.513	5.461	5.511	5.554	5.485	5.519	5.768	5.801	5.798	5.819	5.827	5.821	5.544	5.53	5.499	5.523	5.511	5.519	5.366	5.385	5.412	5.424	5.374	5.452	5.628	5.576	5.587	5.58	5.58	5.587	5.579
pos_3954	metab_2961	M+H-H2O	C20H34O6	5.8098	C05961	pos	Lipids and lipid-like molecules	Fatty Acyls	353.23	-7.42598	58962-34-8	Eicosanoids	6.97	6.969	6.962	6.966	6.964	6.969	7.003	7.01	6.998	7.007	7.005	6.99	6.726	6.801	6.785	6.795	6.798	6.796	6.647	6.629	6.644	6.64	6.633	6.626	6.423	6.447	6.464	6.45	6.449	6.461	6.875	6.885	6.867	6.867	6.867	6.859	6.85
pos_3960	metab_2968	M+H-H2O	C14H20O6	5.8019	-	pos	Organic oxygen compounds	Organooxygen compounds	267.122	-0.750231	18997-54-1	Carbohydrates and carbohydrate conjugates	5.405	5.476	5.466	5.459	5.44	5.436	5.391	5.413	5.38	5.351	5.374	5.421	5.467	5.485	5.458	5.46	5.463	5.458	5.348	5.325	5.351	5.351	5.342	5.325	5.363	5.384	5.343	5.376	5.367	5.375	5.436	5.428	5.425	5.419	5.44	5.419	5.407
pos_3969	metab_2977	M+CH3OH+H	C15H26O2	5.794	C16773	pos	Organoheterocyclic compounds	Oxanes	271.227	-1.06731	22567-36-8	Not Available	4.991	4.967	4.931	5.002	4.883	5.04	4.904	4.889	4.92	4.944	4.939	4.863	4.945	4.965	4.916	4.906	5.01	4.915	4.968	4.906	4.955	4.985	4.935	4.98	4.887	4.872	4.91	4.933	4.863	4.868	4.967	4.999	4.964	4.964	4.957	4.958	4.945
pos_397	metab_2978	M+H-H2O, M+H	C10H16N2O5	1.6616	-	pos	Organic acids and derivatives	Carboxylic acids and derivatives	227.103	-0.53	53411-63-5	Amino acids, peptides, and analogues	5.958	5.967	5.983	5.985	5.969	5.996	5.963	5.97	5.97	5.957	5.974	5.982	5.875	5.914	5.902	5.887	5.908	5.911	6.019	6.013	5.994	6.009	5.999	6.002	5.745	5.732	5.763	5.724	5.724	5.751	6.008	6.011	6.01	6.011	6.013	6.014	6.01
pos_398	metab_2989	M+H-H2O, M+H	C10H19N3O4	1.6696	-	pos	-	-	246.145	-0.851469	-	-	5.326	5.295	5.294	5.338	5.294	5.312	4.641	4.389	4.694	4.619	4.586	4.726	4.653	4.851	4.926	4.753	4.901	4.921	4.862	4.863	4.843	4.718	4.773	4.758	3.99	4.247	4.402	4.1	4.258	3.892	4.734	4.755	4.651	4.76	4.727	4.746	4.655
pos_3989	metab_2998	M+ACN+H	C29H40N2O9	5.7623	C11222	pos	Phenylpropanoids and polyketides	Macrolactams	602.31	5.15874	30562-34-6	Not Available	4.708	4.766	4.761	4.647	4.662	4.838	5.549	5.484	5.542	5.58	5.492	5.477	4.922	4.683	4.789	4.792	4.678	4.854	5.392	5.329	5.393	5.398	5.37	5.369	5.182	5.198	5.261	5.268	5.203	5.149	5.468	5.492	5.46	5.449	5.449	5.448	5.448
pos_399	metab_2999	M+H-H2O, M+CH3OH+H	C16H18N2OS	1.6774	-	pos	Organoheterocyclic compounds	Indoles and derivatives	319.15	8.25995	-	Tryptamines and derivatives	5.799	5.758	5.819	5.826	5.838	5.854	6.106	6.144	6.177	6.15	6.172	6.17	5.56	5.599	5.562	5.595	5.648	5.761	6.208	6.002	6.031	6.058	6.018	6.117	6.256	6.29	6.416	6.298	6.256	6.262	6.082	6.103	6.104	6.107	6.108	6.11	6.131
pos_3992	metab_3002	2M+ACN+H	C11H11NO2	5.7623	C07437	pos	Organoheterocyclic compounds	Pyrrolidines	420.191	-1.28967	86-34-0	Phenylpyrrolidines	3.951	3.952	3.947	3.949	3.948	3.95	3.892	3.894	3.884	3.891	3.895	3.89	3.915	3.919	3.927	3.925	3.92	3.929	3.85	3.851	3.855	3.86	3.849	3.854	3.881	3.877	3.882	3.884	3.88	3.885	5.579	5.591	5.572	5.572	5.552	5.572	5.565
pos_3993	metab_3003	M+NH4	C20H40O3	5.7623	-	pos	Lipids and lipid-like molecules	Fatty Acyls	346.331	-1.05231	9004-99-3	Fatty acid esters	5.84	5.92	5.806	5.872	5.893	5.928	5.759	5.874	5.905	5.992	5.969	5.8	5.785	4.844	4.769	4.845	4.741	4.713	4.585	4.497	4.598	4.571	4.626	4.654	4.596	4.633	4.496	4.604	4.739	4.639	4.841	4.839	4.827	4.827	4.766	4.858	4.839
pos_3997	metab_3007	M+H	C23H36O7	5.7543	-	pos	Not Available	Not Available	425.251	-6.24972	-	Not Available	5.688	5.681	5.646	5.635	5.637	5.655	5.566	5.53	5.536	5.531	5.517	5.582	5.556	5.593	5.512	5.53	5.571	5.588	4.81	4.879	4.899	4.885	4.922	4.82	5.108	5.125	5.106	5.067	5.129	5.059	5.297	5.313	5.319	5.289	5.326	5.299	5.278
pos_3998	metab_3008	M+H-2H2O	C24H32O4S	5.7543	C07310	pos	Lipids and lipid-like molecules	Steroids and steroid derivatives	381.192	8.25779	19000	Steroid lactones	3.512	3.513	3.854	3.836	3.596	3.757	3.453	3.455	3.445	3.452	3.456	3.451	3.476	3.48	3.545	3.486	3.481	3.49	3.411	3.462	3.504	3.421	3.411	3.416	3.442	3.438	3.443	3.445	3.441	3.446	4.42	4.43	4.468	4.414	4.429	4.458	4.285
pos_400	metab_3011	M+ACN+H, 2M+Na	C6H8O2	1.6933	-	pos	Organoheterocyclic compounds	Heteroaromatic compounds	154.086	0.124305	-	Not Available	5.725	5.729	5.741	5.715	5.752	5.747	5.657	5.657	5.626	5.682	5.646	5.647	5.621	5.634	5.613	5.588	5.627	5.63	5.696	5.718	5.708	5.734	5.734	5.737	6.161	6.134	6.131	6.12	6.155	6.147	5.715	5.736	5.74	5.74	5.735	5.747	5.735
pos_4011	metab_3023	2M+ACN+H	C11H17NO2	5.7385	-	pos	Organic oxygen compounds	Organooxygen compounds	432.285	-1.47593	-	Alcohols and polyols	4.988	5.022	5.115	5.02	4.944	5.073	5.499	5.562	5.554	5.52	5.49	5.522	5.332	5.34	5.369	5.368	5.352	5.327	4.293	3.84	4.396	4.533	4.11	4.478	4.217	3.63	4.389	4.344	4.073	4.22	5.19	5.183	5.183	5.154	5.236	5.183	5.17
pos_4012	metab_3024	M+NH4	C18H32O3	5.7385	C14762	pos	Lipids and lipid-like molecules	Fatty Acyls	314.269	-0.685592	29623-28-7	Lineolic acids and derivatives	5.721	5.712	5.739	5.726	5.723	5.688	5.544	5.587	5.564	5.558	5.544	5.548	5.759	5.785	5.775	5.789	5.778	5.768	4.951	4.883	4.936	4.88	4.849	4.924	5.471	5.499	5.474	5.491	5.481	5.49	5.481	5.493	5.474	5.474	5.447	5.475	5.473
pos_4014	metab_3026	M+H	C14H31NO	5.7385	-	pos	-	-	230.248	-0.426442	-	-	5.511	5.545	5.502	5.542	5.549	5.544	5.393	5.442	5.483	5.54	5.513	5.398	5.458	6.182	6.172	6.182	6.189	6.128	6.058	6.069	6.07	6.077	6.064	6.05	6.223	6.182	6.168	6.18	6.209	6.266	6.005	6.009	5.998	6	5.992	5.998	5.999
pos_4017	metab_3028	M+H-2H2O	C25H38N2O6S	5.7306	-	pos	Lipids and lipid-like molecules	Fatty Acyls	459.228	-6.0211	-	Eicosanoids	5.052	5.165	5.114	5.151	5.21	5.142	5.901	5.922	5.902	5.907	5.938	5.891	5.108	5.068	5.087	5.158	5.026	5.065	5.347	5.402	5.373	5.396	5.428	5.44	5.352	5.339	5.347	5.271	5.334	5.327	5.724	5.723	5.711	5.694	5.714	5.716	5.71
pos_402	metab_3030	M+H-H2O, M+H	C7H8O	1.7171	C01468	pos	Benzenoids	Phenols	91.0547	4.16694	106-44-5	Cresols	5.891	5.912	5.894	5.898	5.907	5.917	5.69	5.685	5.672	5.689	5.689	5.662	6.13	6.164	6.157	6.15	6.158	6.156	5.901	5.898	5.914	5.909	5.921	5.911	6.062	6.061	6.062	6.042	6.066	6.066	5.939	5.931	5.936	5.915	5.934	5.934	5.943
pos_4022	metab_3032	M+CH3OH+H	C14H20O3	5.7306	-	pos	Lipids and lipid-like molecules	Prenol lipids	269.174	-3.44005	163135-94-2	Sesquiterpenoids	4.893	4.891	4.932	4.924	4.895	4.862	5.141	5.103	5.129	5.177	5.12	5.123	4.98	5.006	4.992	5.018	5.004	5.023	4.53	4.542	4.532	4.566	4.524	4.534	4.573	4.606	4.64	4.542	4.485	4.514	4.77	4.773	4.794	4.773	4.773	4.774	4.687
pos_4025	metab_3035	2M+NH4	C10H20O2	5.7226	C02904	pos	Lipids and lipid-like molecules	Prenol lipids	362.326	-1.49278	42822-86-6;565-50-4;91739-72-9	Monoterpenoids	5.892	5.938	5.879	5.884	5.922	5.878	5.915	5.905	5.921	5.912	5.936	5.921	5.97	5.622	5.621	5.627	5.607	5.616	5.281	5.245	5.323	5.269	5.249	5.311	5.365	5.401	5.37	5.351	5.396	5.387	5.485	5.502	5.489	5.484	5.46	5.478	5.477
pos_4029	metab_3039	2M+ACN+Na	C12H20O4	5.7146	C16308	pos	Lipids and lipid-like molecules	Fatty Acyls	520.29	4.16071	6402-36-4	Fatty acids and conjugates	4.845	4.937	5.005	5.047	5.036	5.077	5.505	5.512	5.513	5.454	5.529	5.538	4.771	4.757	4.882	4.776	4.775	4.938	4.257	4.297	4.243	4.356	4.058	3.523	3.532	3.468	3.687	3.475	3.472	3.477	4.972	5.096	5.1	5.138	5.135	5.131	5.116
pos_403	metab_3040	M+H-H2O, M+H	C8H8O2	1.7171	C05613	pos	Benzenoids	Benzene and substituted derivatives	119.049	1.75224	104-57-4	Benzyloxycarbonyls	6.076	6.084	6.092	6.085	6.106	6.091	5.849	5.846	5.829	5.835	5.846	5.823	6.323	6.361	6.346	6.347	6.357	6.343	6.117	6.105	6.101	6.096	6.098	6.102	6.256	6.253	6.254	6.239	6.249	6.26	6.126	6.123	6.123	6.121	6.121	6.11	6.12
pos_4034	metab_3045	M+ACN+Na	C25H40N2O6S	5.7068	C05951	pos	Lipids and lipid-like molecules	Fatty Acyls	560.276	-0.274457	73836-78-9	Eicosanoids	5.142	5.223	5.206	5.141	5.172	5.148	5.696	5.723	5.675	5.749	5.734	5.738	5.288	5.291	5.355	5.317	5.316	5.333	5.374	5.296	5.329	5.371	5.287	5.355	4.801	4.837	4.964	4.788	5.015	4.797	5.413	5.409	5.41	5.366	5.41	5.388	5.413
pos_4036	metab_3047	M+K	C29H43FO2	5.7068	-	pos	Lipids and lipid-like molecules	Steroids and steroid derivatives	481.288	1.26122	-	Vitamin D and derivatives	4.527	4.616	4.554	4.704	4.694	4.602	4.694	4.745	4.728	4.689	4.705	4.707	4.083	4.44	4.265	4.196	3.945	4.329	4.063	4.428	4.379	4.488	4.44	4.402	3.563	3.753	3.352	4.014	3.926	3.983	4.553	4.628	4.602	4.603	4.628	4.716	4.628
pos_4041	metab_3053	M+ACN+Na	C18H38N6O4	5.6988	-	pos	Organic acids and derivatives	Carboxylic acids and derivatives	466.31	-4.18129	-	Amino acids, peptides, and analogues	3.287	3.757	3.605	3.808	3.837	3.44	4.847	4.849	4.821	4.807	4.824	4.828	3.253	3.534	3.043	3.432	3.937	3.295	2.586	2.588	2.591	3.254	2.586	2.59	4.952	4.845	4.862	4.804	4.928	4.909	4.669	4.658	4.605	4.64	4.662	4.641	4.761
pos_4042	metab_3054	M+Na	C25H45NO6	5.6988	-	pos	Lipids and lipid-like molecules	Fatty Acyls	478.309	-9.75346	-	Fatty acid esters	5.062	5.056	5.012	4.993	5.05	5.077	5.865	5.86	5.832	5.873	5.888	5.872	5.073	5.055	5.085	5.022	5.034	5.076	5.123	5.065	5.113	5.008	5.152	5.171	4.779	4.773	4.863	4.902	4.798	4.829	5.438	5.43	5.431	5.434	5.437	5.431	5.457
pos_4056	metab_3068	M+ACN+H	C27H40N2O4	5.6828	-	pos	Organic acids and derivatives	Carboxylic acids and derivatives	498.336	6.93725	-	Amino acids, peptides, and analogues	4.551	4.585	4.584	4.656	4.82	4.798	4.663	4.499	4.66	4.279	4.501	4.533	4.712	4.832	4.719	4.823	4.83	4.84	5.862	5.721	5.752	5.727	5.796	5.797	4.831	4.851	5.007	4.847	4.925	4.805	5.024	5.376	5.453	5.402	5.406	5.441	5.429
pos_4072	metab_3085	M+ACN+H	C21H38O4	5.6669	-	pos	Lipids and lipid-like molecules	Fatty Acyls	396.31	-0.982507	-	Fatty alcohols	4.929	4.909	4.915	4.98	4.889	4.897	5.374	5.409	5.417	5.414	5.388	5.408	4.709	4.746	4.69	4.674	4.74	4.759	4.71	4.628	4.719	4.693	4.652	4.722	3.929	4.011	4.109	4.121	4.104	4.228	4.996	4.989	4.989	4.995	5	4.99	5
pos_4075	metab_3087	M+NH4	C14H28O2	5.6669	-	pos	Lipids and lipid-like molecules	Fatty Acyls	246.243	-0.647383	2724-57-4	Fatty acids and conjugates	5.721	5.764	5.725	5.727	5.763	5.748	5.756	5.75	5.767	5.787	5.786	5.787	5.717	5.257	5.28	5.27	5.244	5.219	5.123	5.092	5.152	5.122	5.154	5.153	5.196	5.152	5.161	5.127	5.197	5.194	5.312	5.315	5.306	5.306	5.306	5.297	5.302
pos_4077	metab_3088	M+CH3OH+H	C19H32O8	5.6589	-	pos	Lipids and lipid-like molecules	Prenol lipids	421.24	-9.08118	126176-78-1	Terpene glycosides	5.609	5.608	5.591	5.615	5.57	5.623	5.513	5.559	5.53	5.525	5.543	5.535	5.557	5.586	5.513	5.515	5.604	5.586	5.292	5.309	5.319	5.351	5.346	5.373	5.502	5.443	5.466	5.471	5.434	5.447	5.51	5.503	5.503	5.498	5.505	5.5	5.502
pos_4081	metab_3093	M+H	C17H14O7	5.6589	C10193	pos	-	-	331.081	-1.04039	520-32-1	-	1.786	1.786	1.781	1.783	1.782	1.784	4.003	4.068	4.049	4.13	4.04	3.823	1.75	1.753	3.486	1.76	1.754	1.763	6.032	6.013	6.035	6.042	6.033	6.04	3.833	1.712	1.718	1.719	1.716	1.721	4.71	4.657	4.648	4.657	4.679	4.648	4.627
pos_4091	metab_3103	M+H	C19H39N5O7	5.643	C01918	pos	Organic oxygen compounds	Organooxygen compounds	450.296	8.38227	11097-82-8	Carbohydrates and carbohydrate conjugates	4.72	4.831	4.784	4.816	4.901	4.796	5.135	5.181	5.208	5.183	5.163	5.227	5.122	5.145	5.19	5.115	5.09	5.122	5.066	4.975	5.034	5.041	5.04	5.025	4.318	4.238	4.077	4.081	4.216	4.123	5.128	5.109	5.096	5.108	5.098	5.099	5.097
pos_4092	metab_3104	M+H-H2O	C19H28O10	5.643	-	pos	Organic oxygen compounds	Organooxygen compounds	399.162	-6.06444	-	Carbohydrates and carbohydrate conjugates	1.893	1.894	1.889	3.375	2.181	1.891	4.815	4.807	4.771	4.819	4.768	4.849	4.9	4.922	4.86	4.915	4.861	4.945	3.4	3.608	3.843	3.69	3.737	3.207	3.19	3.184	3.244	3.527	3.4	3.596	4.612	4.592	4.591	4.647	4.591	4.586	4.591
pos_4093	metab_3105	M+Na	C20H25N3O3	5.643	-	pos	Alkaloids and derivatives	Ergoline and derivatives	378.181	5.88736	-	Lysergic acids and derivatives	4.271	1.79	1.785	2.591	2.387	1.788	1.731	1.733	1.724	1.73	1.734	1.73	5.754	4.966	4.649	4.199	3.501	3.208	3.96	2.874	2.934	2.532	3.157	2.853	1.72	1.716	1.722	1.723	1.72	1.725	6.065	6.04	6.028	6.016	6.026	6.016	6.015
pos_4098	metab_3109	2M+ACN+H	C16H17NO3	5.627	C11785	pos	Alkaloids and derivatives	Morphinans	584.274	-3.35433	466-97-7	Not Available	4.459	4.137	3.937	4.119	4.008	4.122	5.442	5.484	5.5	5.494	5.538	5.526	3.628	3.542	4.019	4.038	4.111	3.904	3.474	3.596	3.5	3.484	3.473	3.478	4.122	3.661	4.295	3.629	3.955	3.958	4.836	4.898	4.843	4.829	4.861	4.764	4.842
pos_4099	metab_3110	M+Na	C25H47NO7	5.627	-	pos	Lipids and lipid-like molecules	Fatty Acyls	496.32	-9.24309	-	Fatty acid esters	5.27	5.298	5.326	5.322	5.234	5.276	6.16	6.188	6.197	6.2	6.191	6.184	5.332	5.312	5.299	5.265	5.267	5.316	5.452	5.322	5.353	5.358	5.353	5.424	5.374	5.239	5.382	5.314	5.302	5.354	5.724	5.717	5.717	5.733	5.718	5.717	5.719
pos_41	metab_3111	M+H-2H2O, M+H-H2O, M+NH4, M+H	C18H30O4	5.9533	C04785	pos	Lipids and lipid-like molecules	Fatty Acyls	293.211	-1.09381	67597-26-6	Lineolic acids and derivatives	7.048	7.036	7.048	7.05	7.057	7.055	7.176	7.183	7.152	7.172	7.182	7.177	6.807	6.857	6.84	6.843	6.865	6.87	6.829	6.806	6.823	6.813	6.815	6.818	6.413	6.365	6.368	6.406	6.387	6.406	6.931	6.937	6.939	6.939	6.943	6.937	6.936
pos_4100	metab_3113	M+Na	C25H47NO6	5.627	-	pos	Lipids and lipid-like molecules	Fatty Acyls	480.325	-9.70694	-	Fatty acid esters	5.95	5.913	5.948	5.943	5.937	5.933	6.448	6.472	6.485	6.502	6.504	6.469	5.938	5.953	5.927	5.957	5.936	5.952	6.263	6.183	6.194	6.221	6.214	6.19	5.888	5.859	5.894	5.889	5.812	5.86	6.286	6.295	6.294	6.323	6.276	6.295	6.329
pos_4101	metab_3114	2M+Na	C10H15N5O	5.627	C02029	pos	Organoheterocyclic compounds	Imidazopyrimidines	465.242	-6.7807	37789-32-5;23599-75-9	Purines and purine derivatives	4.877	4.816	4.789	4.837	4.789	4.799	5.526	5.52	5.547	5.553	5.55	5.556	4.8	4.873	4.815	4.837	4.859	4.723	5.228	5.201	5.214	5.229	5.192	5.266	4.776	4.685	4.739	4.831	4.697	4.79	5.325	5.318	5.317	5.318	5.318	5.355	5.324
pos_4105	metab_3118	2M+Na	C19H26N2O5	5.619	-	pos	Organic acids and derivatives	Carboxylic acids and derivatives	747.362	6.65174	-	Amino acids, peptides, and analogues	4.569	3.8	4.064	4.391	4.654	4.098	5.276	5.267	5.269	5.235	5.338	5.316	3.889	4.002	2.816	3.629	2.809	4.047	2.739	2.741	2.744	2.75	2.739	2.744	2.77	2.766	4.102	2.773	2.769	2.774	4.688	4.998	5.054	5.066	5.131	5.085	5.126
pos_4109	metab_3122	M+H	C42H30O9	5.611	-	pos	Phenylpropanoids and polyketides	2-arylbenzofuran flavonoids	679.195	-1.65198	-	Not Available	3.993	3.79	3.703	3.705	3.987	3.705	4.871	4.452	4.439	4.232	4.318	4.565	4.787	4.779	4.728	4.71	4.929	4.568	3.606	3.607	3.61	3.616	3.605	3.61	3.636	3.632	3.638	3.639	3.636	3.641	5.143	5.149	5.16	5.148	5.148	5.135	5.028
pos_4111	metab_3125	2M+ACN+H	C8H17N3O2	5.611	-	pos	Organic acids and derivatives	Carboxylic acids and derivatives	416.3	6.36354	-	Amino acids, peptides, and analogues	5.117	5.112	5.114	5.12	5.081	5.102	4.944	4.816	4.869	4.893	4.841	4.852	4.725	4.542	4.721	4.726	4.667	4.711	4.581	4.528	4.621	4.607	4.54	4.572	4.138	4.15	4.047	4.263	4.139	4.355	4.819	4.793	4.786	4.768	4.798	4.808	4.786
pos_4113	metab_3127	M+K	C21H34O	5.611	-	pos	Benzenoids	Phenols	341.222	-7.03506	501-26-8	1-hydroxy-4-unsubstituted benzenoids	5.83	5.849	5.83	5.832	5.829	5.825	5.827	5.835	5.833	5.85	5.85	5.829	5.823	5.833	5.828	5.84	5.824	5.818	5.743	5.707	5.708	5.717	5.71	5.715	5.773	5.757	5.785	5.754	5.765	5.772	5.822	5.818	5.814	5.826	5.818	5.794	5.806
pos_4117	metab_3130	M+H-2H2O	C22H22O11	5.603	C17762	pos	Phenylpropanoids and polyketides	Flavonoids	427.107	9.36815	-	Flavonoid glycosides	3.203	3.204	3.199	3.201	3.2	3.202	3.143	3.146	3.136	3.142	3.147	3.142	3.167	3.17	3.179	3.177	3.171	3.18	3.102	3.103	3.107	3.112	3.101	3.106	3.132	3.129	3.134	3.136	3.132	3.137	4.251	4.27	4.257	4.241	4.243	4.253	4.321
pos_4119	metab_3131	M+ACN+H	C15H22O3	5.603	C09711	pos	Organic oxygen compounds	Organooxygen compounds	292.19	-1.05078	100288-36-6	Alcohols and polyols	1.787	2.348	2.504	3.111	3.414	3.148	3.415	3.529	3.221	1.727	3.331	1.727	1.751	1.857	1.763	1.761	1.755	1.764	4.801	4.74	4.692	4.74	4.708	4.729	2.977	3.024	1.719	1.72	1.717	1.722	3.422	3.549	3.443	3.44	3.51	3.353	3.494
pos_4120	metab_3133	M+H	C9H16N2O6	5.603	-	pos	Organic acids and derivatives	Carboxylic acids and derivatives	249.107	-3.76283	5652-48-2	Amino acids, peptides, and analogues	4.918	4.965	4.943	4.92	4.916	4.945	4.619	4.692	4.647	4.713	4.715	4.633	4.528	4.538	4.562	4.575	4.539	4.5	4.575	4.602	4.611	4.628	4.606	4.561	4.767	4.783	4.792	4.794	4.777	4.763	4.734	4.775	4.754	4.754	4.793	4.76	4.743
pos_4123	metab_3135	M+NH4	C20H29NO5S	5.595	C19904	pos	Phenylpropanoids and polyketides	Macrolides and analogues	413.212	2.62405	76343-94-7	Not Available	5.771	5.758	5.763	5.813	5.795	5.774	5.701	5.72	5.716	5.73	5.693	5.726	5.786	5.78	5.782	5.784	5.759	5.81	5.693	5.694	5.692	5.646	5.706	5.712	5.774	5.766	5.778	5.809	5.778	5.779	5.748	5.774	5.774	5.774	5.759	5.734	5.773
pos_4125	metab_3137	M+H	C20H30O6	5.595	C05950	pos	Lipids and lipid-like molecules	Fatty Acyls	367.209	-7.41019	80434-82-8	Fatty acids and conjugates	6.265	6.256	6.244	6.252	6.263	6.268	6.177	6.172	6.172	6.18	6.19	6.159	6.162	6.173	6.169	6.175	6.172	6.169	5.754	5.743	5.763	5.742	5.737	5.734	5.732	5.707	5.732	5.74	5.705	5.699	6.076	6.072	6.061	6.068	6.061	6.062	6.061
pos_4126	metab_3138	M+Na	C21H24	5.595	-	pos	Benzenoids	Benzene and substituted derivatives	299.177	0.0984932	-	Phenylpropanes	5.282	5.279	5.295	5.315	5.281	5.28	5.225	5.257	5.214	5.203	5.158	5.175	5.329	5.362	5.361	5.329	5.327	5.328	5.229	5.178	5.184	5.215	5.195	5.186	5.142	5.117	5.178	5.124	5.136	5.168	5.224	5.246	5.239	5.209	5.186	5.217	5.208
pos_413	metab_3141	M+H-H2O, M+H	C27H36O13	1.7958	-	pos	Lignans, neolignans and related compounds	Lignan glycosides	569.221	-3.27899	105279-10-5	Not Available	6.046	5.996	5.985	6.016	5.925	5.966	6.311	6.305	6.299	6.293	6.292	6.292	5.563	5.585	5.658	5.577	5.528	5.596	7.143	7.117	7.144	7.17	7.141	7.158	6.412	6.442	6.421	6.426	6.456	6.453	6.47	6.453	6.429	6.444	6.449	6.471	6.452
pos_4131	metab_3143	M+K	C27H51NO4	5.587	-	pos	Lipids and lipid-like molecules	Fatty Acyls	492.343	-4.61295	-	Fatty acid esters	4.944	4.938	4.896	4.976	4.841	4.929	5.631	5.66	5.658	5.676	5.68	5.638	5.042	5.007	4.98	4.944	5.028	4.959	5.383	5.343	5.369	5.394	5.347	5.315	4.892	4.753	4.868	4.8	4.808	4.82	5.265	5.232	5.224	5.242	5.224	5.225	5.228
pos_416	metab_3166	M+H, M+CH3OH+H	C21H19FN6O2	1.8114	-	pos	Phenylpropanoids and polyketides	Macrolactams	439.192	7.68895	-	Not Available	5.208	5.361	5.326	5.247	5.327	5.366	5.469	5.406	5.435	5.368	5.481	5.457	5.29	5.179	5.079	5.003	5.137	5.304	4.762	4.955	4.567	4.656	4.369	4.844	4.933	5.004	5.172	5.175	5.133	5.235	5.311	5.313	5.303	5.312	5.313	5.259	5.251
pos_4177	metab_3179	M+NH4	C33H41O21+	5.443	-	pos	Phenylpropanoids and polyketides	Flavonoids	791.253	6.37253	-	Flavonoid glycosides	6.35	6.386	6.343	6.357	6.365	6.357	6.061	6.061	6.099	6.081	6.051	6.052	6.019	6.026	5.997	6.014	5.982	5.993	6.055	6.09	6.019	6.07	6.003	6.055	6.55	6.55	6.572	6.555	6.544	6.576	6.348	6.328	6.328	6.32	6.328	6.326	6.324
pos_418	metab_3182	M+H-H2O, M+H	C11H15N5O3	1.7958	-	pos	Organoheterocyclic compounds	Imidazopyrimidines	248.114	-0.696756	-	Purines and purine derivatives	6.198	6.194	6.204	6.194	6.211	6.201	6.368	6.338	6.36	6.341	6.354	6.374	6.027	6.086	6.044	6.02	6.034	6.047	6.906	6.913	6.909	6.915	6.905	6.906	6.466	6.462	6.482	6.473	6.467	6.46	6.452	6.455	6.452	6.452	6.455	6.441	6.454
pos_4188	metab_3188	M+K	C20H25NO2	5.355	-	pos	Lipids and lipid-like molecules	Steroids and steroid derivatives	350.15	-6.71623	-	Oxosteroids	3.891	3.892	3.887	3.889	3.888	3.89	3.832	3.834	3.824	3.831	3.835	3.831	3.855	3.859	3.867	3.865	3.86	3.869	3.79	3.792	3.795	3.8	3.79	3.794	3.821	3.817	3.822	3.824	3.82	3.825	5.118	5.05	5.052	5.014	5.034	4.999	5.009
pos_4190	metab_3190	M+H-2H2O	C23H30N2O2	5.339	C20438	pos	Alkaloids and derivatives	Ergoline and derivatives	331.217	-0.49387	-	Clavines and derivatives	5.642	5.617	5.619	5.613	5.627	5.595	5.63	5.62	5.618	5.607	5.62	5.62	5.596	5.608	5.59	5.609	5.608	5.611	5.492	5.508	5.492	5.482	5.49	5.524	5.576	5.534	5.588	5.572	5.518	5.576	5.623	5.607	5.606	5.607	5.597	5.602	5.582
pos_4193	metab_3192	M+CH3OH+H	C18H37N5O8	5.307	-	pos	Organic acids and derivatives	Carboxylic acids and derivatives	484.301	8.15179	-	Amino acids, peptides, and analogues	5.498	5.454	5.472	5.506	5.457	5.504	5.281	5.258	5.325	5.268	5.254	5.308	5.091	5.107	5.087	5.09	5.104	5.012	4.504	4.23	4.304	4.386	4.475	4.247	3.358	3.355	3.36	3.362	3.358	3.363	5.027	5.03	5.037	5.026	5.03	5.064	5.03
pos_4194	metab_3193	M+NH4	C33H41O21+	5.299	-	pos	Phenylpropanoids and polyketides	Flavonoids	791.253	6.31942	-	Flavonoid glycosides	6.326	6.309	6.335	6.325	6.34	6.353	6.038	6.04	6.02	6.043	6.053	6.04	5.941	5.95	5.97	5.948	5.993	5.993	6.073	6.028	6.056	6.032	6.063	6.015	6.477	6.481	6.487	6.523	6.484	6.479	6.301	6.304	6.305	6.3	6.288	6.291	6.281
pos_4196	metab_3195	M+H-H2O	C14H22N2O3	5.283	C11696	pos	Benzenoids	Benzene and substituted derivatives	249.157	-9.36486	6673-35-4	Anilides	4.521	4.563	4.511	4.623	4.425	4.596	4.485	4.464	4.434	4.477	4.56	4.536	4.603	4.464	4.448	4.498	4.595	4.594	4.542	4.425	4.428	4.476	4.369	4.461	4.486	4.474	4.545	4.472	4.522	4.487	4.491	4.588	4.519	4.537	4.527	4.537	4.526
pos_42	metab_3197	M+H-H2O, M+Na, M+ACN+H, M+H-2H2O	C18H34O4	5.9931	C19620	pos	Lipids and lipid-like molecules	Fatty Acyls	297.242	-0.944797	-	Fatty acids and conjugates	7.133	7.102	7.105	7.119	7.126	7.13	7.407	7.42	7.403	7.421	7.428	7.421	7.095	7.162	7.164	7.145	7.166	7.169	7.119	7.097	7.117	7.097	7.094	7.111	6.828	6.787	6.808	6.826	6.808	6.831	7.273	7.272	7.274	7.273	7.274	7.273	7.272
pos_4214	metab_3211	M+K	C47H71NO12	5.179	C16907	pos	Organoheterocyclic compounds	Azaspirodecane derivatives	880.455	-6.5284	214899-21-5	Not Available	3.377	3.378	3.372	3.375	3.373	3.375	3.317	3.32	3.31	3.316	3.32	3.316	3.733	3.344	3.353	3.351	3.345	3.354	5.021	4.939	4.845	4.92	5.009	4.953	3.306	3.302	3.308	3.309	3.306	3.311	4.249	4.261	4.31	4.198	4.242	4.292	4.227
pos_4217	metab_3212	M+H	C8H16NO9P	5.163	C04256	pos	Organic oxygen compounds	Organooxygen compounds	302.066	6.86875	6866-69-9	Carbohydrates and carbohydrate conjugates	5.002	5.009	4.973	5.007	5.002	5.031	4.817	4.794	4.736	4.812	4.815	4.834	4.83	4.875	4.82	4.901	4.893	4.881	4.105	4.126	4.148	4.251	4.115	4.217	4.72	4.66	4.704	4.717	4.715	4.752	4.864	4.884	4.86	4.86	4.868	4.863	4.853
pos_422	metab_3215	M+H-H2O, M+ACN+Na	C26H30O15	1.8511	-	pos	Phenylpropanoids and polyketides	Flavonoids	646.169	-9.64407	-	Flavonoid glycosides	5.091	5.142	5.135	5.14	5.217	5.011	5.475	5.491	5.465	5.454	5.632	5.449	5.071	5.155	5.214	5.145	5.077	5.089	5.348	5.335	5.431	5.394	5.434	5.372	5.525	5.569	5.492	5.516	5.474	5.511	5.519	5.498	5.511	5.418	5.464	5.499	5.498
pos_4222	metab_3217	M+ACN+Na	C16H18N2O3	5.147	C11819	pos	Organoheterocyclic compounds	Benzopyrans	350.15	7.2381	94470-67-4	1-benzopyrans	4.118	4.118	4.113	4.115	4.114	4.116	4.058	4.06	4.05	4.057	4.061	4.057	4.081	4.085	4.094	4.092	4.086	4.095	4.016	4.018	4.021	4.026	4.016	4.021	4.047	4.043	4.048	4.05	4.046	4.051	4.321	4.226	4.207	4.092	4.205	4.163	4.16
pos_4226	metab_3220	M+NH4	C14H28O3	5.131	-	pos	Lipids and lipid-like molecules	Fatty Acyls	262.237	-0.805412	-	Fatty alcohols	5.433	5.473	5.447	5.43	5.504	5.458	5.531	5.499	5.524	5.498	5.544	5.524	5.462	4.745	4.654	4.48	4.653	4.629	4.517	4.521	4.419	4.371	4.459	4.411	4.476	4.512	4.573	4.355	4.566	4.594	4.81	4.758	4.758	4.748	4.726	4.759	4.769
pos_4227	metab_3221	M+Na	C15H16O2	5.131	C13624	pos	Benzenoids	Benzene and substituted derivatives	251.103	-5.6123	29348	Diphenylmethanes	1.123	1.123	1.119	1.121	2.962	1.121	2.275	1.567	3.158	2.499	3.423	2.598	2.526	2.738	2.748	3.133	2.873	2.851	3.02	2.76	3.089	2.823	2.882	2.972	2.785	2.742	2.886	2.711	3.39	2.996	4.026	4.232	4.23	4.263	4.315	4.225	4.249
pos_4230	metab_3224	M+H-2H2O	C14H22ClN3O2	5.115	C07868	pos	Benzenoids	Phenol ethers	264.127	1.64414	364-62-5	Aminophenyl ethers	4.077	4.053	4.017	3.997	3.993	3.999	4.1	4.033	4.145	4.13	4.012	4.094	4.066	4.238	4.092	4.076	3.951	4.139	4.598	4.504	4.559	4.593	4.612	4.591	4.214	4.159	4.226	4.149	4.07	4.091	4.151	4.133	4.133	4.135	4.122	4.118	4.122
pos_4238	metab_3230	M+ACN+Na	C19H32N2O14	5.051	-	pos	Benzenoids	Naphthalenes	576.197	-7.66977	-	Naphthoquinones	5.514	5.558	5.472	5.475	5.471	5.462	5.294	5.268	5.264	5.259	5.294	5.273	5.265	5.236	5.244	5.233	5.196	5.193	5.113	5.203	5.113	5.19	5.246	5.186	5.884	5.869	5.83	5.857	5.865	5.885	5.487	5.48	5.476	5.49	5.477	5.476	5.479
pos_4244	metab_3237	M+H-2H2O	C11H11F3N2O4	5.035	C14204	pos	Benzenoids	Benzene and substituted derivatives	257.055	7.47216	-	Trifluoromethylbenzenes	4.79	4.789	4.801	4.791	4.815	4.776	4.43	4.409	4.423	4.39	4.378	4.359	4.572	4.541	4.601	4.619	4.614	4.577	4.649	4.599	4.669	4.644	4.668	4.592	4.366	4.327	4.402	4.383	4.338	4.402	4.611	4.608	4.618	4.608	4.608	4.609	4.586
pos_4249	metab_3242	M+H+Na	C46H78O17P2	5.003	-	pos	Not Available	Not Available	494.233	-1.34495	-	Not Available	4.787	4.771	4.79	4.7	4.852	4.839	4.618	4.728	4.802	4.829	4.828	4.69	4.632	4.651	4.721	4.671	4.693	4.614	5.251	5.186	5.225	5.174	5.237	5.212	4.549	4.517	4.549	4.449	4.426	4.544	4.842	4.832	4.841	4.773	4.843	4.843	4.832
pos_4252	metab_3246	M+K	C8H16O2	4.9789	C06423	pos	Lipids and lipid-like molecules	Fatty Acyls	183.078	0.131005	124-07-2;124-07-2;74-81-7	Fatty acids and conjugates	3.284	3.126	3.221	3.652	3.668	3.769	3.672	3.584	3.606	3.703	3.658	3.28	5.85	5.853	5.857	5.862	5.851	5.864	6.155	6.15	6.156	6.152	6.156	6.15	3.943	3.946	3.881	4.055	3.905	4.008	5.573	5.657	5.662	5.681	5.683	5.687	5.685
pos_4255	metab_3249	M+NH4	C13H21NO10	4.9709	C04016	pos	Organic oxygen compounds	Organooxygen compounds	369.152	3.7219	18529-63-0	Carbohydrates and carbohydrate conjugates	4.872	4.938	4.897	4.903	4.886	4.871	3.119	3.121	3.111	3.118	3.122	3.117	3.142	3.146	3.154	3.152	3.147	3.156	3.077	3.078	3.188	3.087	3.076	3.081	3.108	3.104	3.109	3.111	3.107	3.112	3.569	3.641	3.467	3.519	3.578	3.562	3.152
pos_4264	metab_3256	M+ACN+Na	C13H20N2O	4.9149	-	pos	Organic acids and derivatives	Carboxylic acids and derivatives	284.175	9.55264	-	Amino acids, peptides, and analogues	3.865	2.966	3.678	3.714	3.677	3.607	3.592	3.758	3.069	3.764	3.762	3.833	3.823	3.102	3.687	3.668	2.138	3.666	2.069	3.025	3.367	3.288	3.427	3.068	3.64	3.38	3.527	3.175	3.051	2.999	4.056	4.095	4.065	3.917	4.04	4.051	4.065
pos_4265	metab_3257	M+H-H2O	C13H16N2O2	4.9149	C07617	pos	Benzenoids	Benzene and substituted derivatives	215.118	-0.286248	125-84-8	Aniline and substituted anilines	2.814	2.815	2.81	2.812	2.811	2.813	3.412	3.483	3.269	3.507	3.211	3.39	2.778	2.781	2.79	2.788	2.84	2.792	2.713	2.863	2.718	2.723	2.712	2.717	2.743	2.74	2.745	2.747	2.903	2.748	3.111	3.143	3.216	3.147	3.211	3.194	3.024
pos_4271	metab_3263	M+H-2H2O	C23H27FN4O3	4.8669	C21516	pos	Organoheterocyclic compounds	Pyridopyrimidines	391.193	1.36802	144598-75-4	Not Available	4.861	4.799	4.879	4.888	4.8	4.814	4.754	4.757	4.805	4.751	4.745	4.797	4.544	4.53	4.528	4.588	4.584	4.514	5.007	5.019	5.031	5.036	5.017	5.069	4.697	4.71	4.702	4.732	4.743	4.698	4.888	4.844	4.844	4.844	4.838	4.823	4.844
pos_4277	metab_3267	M+NH4	C10H6O3	4.8429	C03840	pos	Benzenoids	Naphthalenes	192.065	-0.408113	481-39-0	Naphthoquinones	4.993	5.012	4.998	5.023	5.008	5.005	4.881	4.897	4.891	4.873	4.881	4.897	4.848	4.901	4.907	4.893	4.9	4.887	4.873	4.898	4.924	4.903	4.88	4.899	5.119	5.152	5.13	5.114	5.14	5.132	5.028	5.001	5.033	5.02	5.024	5.025	5.02
pos_4282	metab_3272	M+H	C12H10N4O2	4.8189	C01727	pos	Organoheterocyclic compounds	Pteridines and derivatives	243.088	-0.563865	1086-80-2	Alloxazines and isoalloxazines	4.724	4.717	4.79	4.909	4.804	4.833	4.361	4.353	4.457	4.497	4.43	4.476	4.865	4.915	4.965	4.886	5.011	5.076	5.073	4.89	4.867	4.879	4.823	4.942	4.714	4.811	4.96	4.855	4.745	4.859	4.474	4.653	4.792	4.828	4.829	4.825	4.847
pos_4293	metab_3283	M+K	C18H31N	4.7709	-	pos	Benzenoids	Benzene and substituted derivatives	300.207	-5.52607	-	Phenethylamines	4.176	4.22	4.279	4.234	4.244	4.242	4.138	4.171	4.173	4.118	4.21	4.098	4.312	4.284	4.203	4.194	4.208	4.24	3.979	4.083	4.231	4.038	3.954	4.17	4.045	4.081	4.117	4.117	4.233	4.112	3.881	4.196	4.039	4.195	4.173	4.196	4.194
pos_4295	metab_3285	M+2Na	C23H30O6	4.7629	C16766	pos	Organoheterocyclic compounds	Pyrans	224.092	1.60664	25425-12-1	Pyranones and derivatives	4.068	3.968	4.079	3.984	4.134	3.919	4.047	4	4.051	4.056	4.052	4.093	4.113	4.178	4.117	4.145	4.15	4.13	3.873	4.125	4.164	4.19	4.098	4.133	4.163	4.156	4.077	4.008	4.172	3.974	4.173	4.178	4.164	4.201	4.165	4.166	4.165
pos_43	metab_3290	M+H, M+Na, M+H-H2O, M+H-2H2O	C18H30O3	6.0408	C04780	pos	Lipids and lipid-like molecules	Fatty Acyls	295.227	-0.795776	204135-86-4	Eicosanoids	7.664	7.653	7.663	7.667	7.693	7.693	7.822	7.812	7.785	7.813	7.813	7.801	7.524	7.503	7.498	7.517	7.518	7.54	7.357	7.34	7.31	7.32	7.33	7.324	7.034	7.001	7.01	7.051	7.021	7.037	7.56	7.555	7.555	7.568	7.555	7.556	7.554
pos_4300	metab_3292	M+ACN+H	C18H17NO6	4.7229	-	pos	Organic acids and derivatives	Carboxylic acids and derivatives	385.139	-1.38623	124027-56-1	Amino acids, peptides, and analogues	5.539	5.575	5.563	5.576	5.558	5.556	5.244	5.261	5.261	5.236	5.24	5.307	5.198	5.154	5.157	5.176	5.162	5.147	5.35	5.351	5.361	5.365	5.35	5.346	5.752	5.767	5.734	5.756	5.757	5.76	5.57	5.565	5.577	5.558	5.573	5.556	5.562
pos_4304	metab_3296	M+NH4	C9H11N5O3	4.7149	-	pos	Organoheterocyclic compounds	Imidazopyrimidines	255.12	0.437343	31701-90-3	Purines and purine derivatives	5.025	5.03	5.016	5.064	5.055	5.097	4.512	4.581	4.588	4.571	4.534	4.47	4.892	4.883	4.885	4.89	4.891	4.918	4.81	4.814	4.793	4.761	4.833	4.803	4.294	4.281	4.291	4.219	4.245	4.106	4.759	4.759	4.766	4.759	4.759	4.775	4.762
pos_4309	metab_3301	M+H-H2O	C8H18N2O2	4.6909	C05545	pos	Organic acids and derivatives	Carboxylic acids and derivatives	157.134	0.0234482	-	Amino acids, peptides, and analogues	4.644	4.634	4.672	4.647	4.658	4.626	4.659	4.644	4.632	4.634	4.651	4.632	4.63	4.587	4.626	4.617	4.617	4.648	4.443	4.527	4.492	4.499	4.483	4.514	4.582	4.612	4.57	4.579	4.544	4.559	4.615	4.608	4.605	4.611	4.605	4.609	4.604
pos_4353	metab_3346	M+ACN+H	C16H14O5	4.4429	C00786	pos	Phenylpropanoids and polyketides	Isoflavonoids	328.118	-1.2175	57462-46-1;158112-50-6	O-methylated isoflavonoids	5.705	5.709	5.695	5.699	5.713	5.683	5.413	5.43	5.427	5.419	5.4	5.414	5.346	5.355	5.335	5.335	5.324	5.318	5.505	5.494	5.515	5.519	5.484	5.482	5.875	5.877	5.852	5.869	5.875	5.874	5.735	5.738	5.727	5.727	5.719	5.723	5.727
pos_4360	metab_3352	M+ACN+H	C9H11NO	4.3869	-	pos	Organoheterocyclic compounds	Pyrrolizines	191.118	-0.621014	55041-87-7	Not Available	3.553	3.649	3.896	3.895	4.018	4.056	4.058	4.063	4.028	3.961	4.034	3.952	4.283	4.241	4.269	4.296	4.272	4.225	4.337	4.376	4.305	4.412	4.382	4.378	4.49	4.456	4.453	4.441	4.445	4.446	4.242	4.319	4.314	4.315	4.331	4.261	4.34
pos_4375	metab_3368	M+H-H2O	C10H11NO4	4.3149	C05596	pos	Organic acids and derivatives	Carboxylic acids and derivatives	192.065	-0.34716	28116-23-6	Amino acids, peptides, and analogues	5.156	5.16	5.15	5.181	5.169	5.177	5.037	5.018	5.005	5.012	5.018	5.012	4.999	5.021	5.009	5.018	5.022	4.992	5.04	4.971	4.992	4.985	5.008	5.02	5.282	5.285	5.293	5.288	5.291	5.299	5.151	5.176	5.173	5.172	5.176	5.176	5.172
pos_4379	metab_3372	M+2Na-H	C19H24O3	4.2909	C03958	pos	Organic acids and derivatives	Carboxylic acids and derivatives	345.144	1.49165	-	Amino acids, peptides, and analogues	5.23	5.287	5.255	5.269	5.271	5.267	5.11	4.996	5.048	5.005	5.044	4.998	4.881	4.92	4.981	4.922	4.918	4.948	5.042	5.011	5.007	4.981	4.975	5.033	5.152	5.174	5.15	5.173	5.181	5.174	5.201	5.174	5.172	5.157	5.176	5.173	5.162
pos_439	metab_3380	M+H-H2O, 2M+3H2O+2H	C11H16N2O5	1.9459	-	pos	Nucleosides, nucleotides, and analogues	Pyrimidine nucleosides	239.102	-0.59486	-	Pyrimidine 2''-deoxyribonucleosides	5.275	5.305	5.271	5.3	5.24	5.289	4.746	4.703	4.74	4.777	4.708	4.79	5.168	5.168	5.199	5.197	5.168	5.182	5.269	5.237	5.225	5.216	5.15	5.193	4.556	4.353	4.672	4.566	4.62	4.596	4.848	4.856	4.87	4.869	4.776	4.856	4.855
pos_4400	metab_3393	M+ACN+Na	C23H28O5	4.1949	-	pos	Lipids and lipid-like molecules	Prenol lipids	448.207	-5.63955	135247-97-1	Sesquiterpenoids	4.967	4.997	5.114	5.129	5.112	5.187	4.953	4.921	4.88	5.037	5.006	4.986	4.842	4.86	4.911	4.857	4.911	4.85	4.834	4.792	4.765	4.759	4.749	4.829	5.389	5.407	5.378	5.348	5.386	5.364	4.972	5.198	5.195	5.216	5.2	5.196	5.237
pos_4401	metab_3394	M+CH3OH+H	C15H23N5O7	4.1949	-	pos	Organic oxygen compounds	Organooxygen compounds	418.197	9.1328	-	Carbohydrates and carbohydrate conjugates	5.533	5.5	5.546	5.49	5.507	5.545	5.314	5.278	5.287	5.309	5.292	5.311	5.013	5.107	5.057	5.059	5.054	5.032	5.049	4.957	4.971	4.909	4.951	4.988	5.522	5.54	5.534	5.496	5.558	5.546	5.541	5.504	5.504	5.494	5.481	5.499	5.493
pos_4403	metab_3396	M+H-H2O	C8H9NO3	4.1949	C00250	pos	Organoheterocyclic compounds	Pyridines and derivatives	150.055	1.01289	66-72-8	Pyridine carboxaldehydes	5.111	5.112	5.132	5.119	5.117	5.145	4.942	4.899	4.896	4.911	4.939	4.907	4.865	4.877	4.858	4.864	4.87	4.816	4.979	4.962	4.94	4.935	4.915	4.952	5.215	5.218	5.229	5.228	5.24	5.22	5.131	5.13	5.132	5.126	5.143	5.133	5.132
pos_4405	metab_3398	M+2Na	C43H81N2O9P	4.1788	-	pos	Not Available	Not Available	423.274	3.0492	-	Not Available	6.161	6.176	6.182	6.173	6.177	6.187	4.555	4.588	4.499	4.485	4.557	4.577	4.392	4.284	4.181	4.302	4.34	4.183	4.115	4.065	4.24	4.049	4.139	4.201	4.521	4.348	4.411	4.223	4.234	4.501	5.287	5.333	5.28	5.276	5.298	5.271	5.238
pos_4409	metab_3402	M+ACN+Na	C8H10N2S	4.1628	C07665	pos	Organoheterocyclic compounds	Pyridines and derivatives	230.073	4.6891	536-33-4	Not Available	3.306	3.379	3.299	3.154	3.21	3.416	3.018	3.232	3.186	3.26	3.409	2.972	3.221	3.342	3.37	3.52	3.327	3.273	3.047	2.82	2.475	2.319	2.233	2.961	2.981	2.792	3.072	3.095	2.985	3.199	4.023	3.978	3.867	3.895	3.88	3.867	3.867
pos_4412	metab_3405	M+CH3OH+H	C10H11N3O	4.1468	-	pos	Organoheterocyclic compounds	Pyridines and derivatives	222.124	-0.722135	-	Hydropyridines	1.833	1.834	1.829	2.695	1.83	1.832	1.775	1.777	1.767	1.774	1.778	1.773	1.798	1.801	2.93	1.808	1.802	1.811	1.734	1.735	1.738	1.744	1.733	1.738	1.764	2.942	1.765	2.669	1.763	1.768	4.458	4.449	4.451	4.447	4.442	4.418	4.397
pos_4417	metab_3408	2M+ACN+Na	C12H14O2	4.1148	C17854	pos	Organoheterocyclic compounds	Benzofurans	444.216	3.57766	3413-15-8	Benzofuranones	3.956	3.943	4.058	3.928	4.027	4.086	5.252	5.203	5.24	5.268	5.262	5.217	3.476	3.953	3.625	3.644	3.436	3.822	4.148	4.218	3.651	3.925	4.39	4.187	3.36	3.511	3.362	3.364	3.36	3.807	4.605	4.587	4.604	4.617	4.623	4.583	4.61
pos_4420	metab_3411	M+Na	C31H45N3O8	4.1068	-	pos	Phenylpropanoids and polyketides	Macrolactams	610.308	-4.02069	-	Not Available	4.417	4.418	4.412	4.415	4.413	4.415	4.357	4.36	4.35	4.356	4.36	4.356	4.381	4.384	4.393	4.391	4.385	4.394	5.131	5.131	5.107	5.193	5.147	4.974	4.346	4.342	4.348	4.349	4.346	4.351	4.866	4.868	4.859	4.908	4.859	4.846	4.869
pos_4422	metab_3412	M+H+Na	C43H75N2O8P	4.0988	-	pos	Not Available	Not Available	401.262	0.667292	-	Not Available	6.193	6.211	6.216	6.197	6.204	6.207	4.617	4.717	4.653	4.636	4.561	4.696	4.474	4.259	4.381	4.344	4.381	4.432	4.226	3.594	4.178	4.08	4.244	3.831	4.505	4.494	4.559	4.487	4.497	4.481	5.352	5.322	5.328	5.333	5.328	5.327	5.321
pos_4429	metab_3419	M+H	C8H15NO3	4.0748	C02710	pos	Organic acids and derivatives	Carboxylic acids and derivatives	174.112	0.000215241	1188-21-2	Amino acids, peptides, and analogues	4.89	4.918	4.898	4.88	4.919	4.897	4.684	4.645	4.634	4.649	4.662	4.682	5.329	5.305	5.315	5.344	5.308	5.323	4.85	4.82	4.838	4.842	4.889	4.869	4.913	4.918	4.915	4.919	4.923	4.916	4.746	4.79	4.79	4.798	4.798	4.79	4.798
pos_4431	metab_3422	2M+Na	C10H11NO2	4.0668	-	pos	Organoheterocyclic compounds	Indoles and derivatives	377.145	-5.54043	-	Indoles	5.425	5.415	5.368	5.348	5.353	5.341	4.638	4.71	4.657	4.669	4.669	4.661	5.345	5.369	5.348	5.356	5.333	5.271	5.187	5.25	5.301	5.262	5.245	5.164	5.062	5.081	4.94	5.01	5.119	5.093	5.159	5.108	5.089	5.109	5.098	5.088	5.084
pos_4440	metab_3429	M+Na	C22H29N7O5	4.0108	C01610	pos	Nucleosides, nucleotides, and analogues	Purine nucleosides	494.216	8.97046	53-79-2	Purine 3''-deoxyribonucleosides	2.469	2.47	2.465	2.467	2.466	2.468	4.217	4.087	4.263	4.409	4.349	4.398	2.433	2.437	2.445	2.444	2.438	2.447	5.7	5.671	5.662	5.662	5.669	5.709	2.399	2.395	2.401	2.402	2.398	2.403	4.864	4.866	4.818	4.87	4.9	4.787	4.827
pos_4444	metab_3433	2M+3H2O+2H	C27H40O7	4.0028	-	pos	Lipids and lipid-like molecules	Prenol lipids	490.289	0.964388	95311-96-9	Triterpenoids	3.395	4.235	4.13	3.867	4.294	3.996	3.336	3.568	3.937	3.702	3.343	4.056	4.515	4.572	4.591	4.431	4.491	4.198	5.48	5.455	5.419	5.442	5.461	5.492	3.325	3.321	3.531	3.897	4.341	4.156	4.471	4.526	4.441	4.288	4.11	4.43	4.464
pos_4448	metab_3437	M+H	C9H17NO2	3.9868	-	pos	-	-	172.133	-0.32549	-	-	5.937	5.938	5.947	5.955	5.954	5.959	5.847	5.852	5.843	5.847	5.852	5.846	5.933	5.957	5.939	5.949	5.955	5.957	5.781	5.782	5.797	5.8	5.782	5.806	5.772	5.779	5.784	5.778	5.784	5.786	5.875	5.903	5.903	5.903	5.906	5.903	5.903
pos_4450	metab_3440	M+CH3OH+H	C8H13NO3	3.9788	-	pos	Organic acids and derivatives	Carboxylic acids and derivatives	204.123	0.444047	-	Amino acids, peptides, and analogues	5.138	5.138	5.113	5.144	5.142	5.108	4.179	4.24	4.198	4.244	4.321	4.192	5.239	5.248	5.243	5.286	5.214	5.252	4.545	4.444	4.541	4.562	4.511	4.59	4.657	4.608	4.614	4.686	4.642	4.708	4.67	4.69	4.696	4.689	4.69	4.696	4.727
pos_4454	metab_3444	M+ACN+H	C16H14O5	3.9628	C09833	pos	Phenylpropanoids and polyketides	Flavonoids	328.118	-1.18715	2957-21-3	O-methylated flavonoids	5.721	5.715	5.722	5.705	5.705	5.72	5.463	5.464	5.462	5.482	5.457	5.464	5.35	5.407	5.398	5.369	5.411	5.36	5.402	5.369	5.371	5.359	5.382	5.39	5.844	5.818	5.841	5.834	5.842	5.865	5.747	5.724	5.724	5.721	5.721	5.721	5.723
pos_4456	metab_3446	M+H	C7H6O2	3.9628	C06202	pos	Organic oxygen compounds	Organooxygen compounds	123.044	1.42546	32912	Carbonyl compounds	4.534	4.512	4.55	4.55	4.487	4.514	4.321	4.298	4.313	4.296	4.321	4.317	4.283	4.294	4.261	4.317	4.286	4.271	4.174	4.25	4.204	4.142	4.212	4.107	4.647	4.63	4.652	4.624	4.639	4.659	4.537	4.527	4.534	4.514	4.531	4.524	4.517
pos_4457	metab_3447	M+H-H2O	C7H9NO2	3.9628	C12110	pos	Organic acids and derivatives	Carboxylic acids and derivatives	122.06	1.26544	87980-11-8	Amino acids, peptides, and analogues	4.693	4.698	4.744	4.722	4.681	4.691	4.653	4.594	4.643	4.631	4.639	4.626	4.611	4.675	4.608	4.642	4.646	4.643	4.557	4.574	4.541	4.581	4.587	4.627	4.826	4.796	4.803	4.79	4.79	4.826	4.71	4.705	4.719	4.719	4.719	4.72	4.718
pos_4464	metab_3455	M+ACN+Na	C20H37N3O14	3.9228	-	pos	Organic oxygen compounds	Organooxygen compounds	607.239	-7.25866	-	Carbohydrates and carbohydrate conjugates	5.746	5.775	5.768	5.745	5.763	5.789	5.315	5.337	5.357	5.269	5.361	5.253	5.36	5.317	5.391	5.294	5.283	5.298	4.736	4.67	4.824	4.643	4.657	4.632	5.916	5.887	5.916	5.892	5.902	5.915	5.582	5.575	5.568	5.568	5.535	5.576	5.567
pos_4465	metab_3456	M+CH3OH+H	C12H19N3O7S	3.9228	C14871	pos	Organic acids and derivatives	Carboxylic acids and derivatives	382.128	0.92047	-	Amino acids, peptides, and analogues	2.605	2.606	2.6	2.603	2.601	2.603	2.545	2.548	2.538	3.091	2.548	2.544	2.569	2.572	2.581	2.579	2.573	2.582	2.504	2.505	2.509	2.514	2.503	2.508	2.534	2.53	2.536	2.537	2.534	2.539	4.25	4.223	4.243	4.222	4.24	4.243	4.057
pos_4469	metab_3460	M+CH3OH+H	C14H17NS2	3.9148	-	pos	Organoheterocyclic compounds	Heteroaromatic compounds	296.113	-4.30463	524-84-5	Not Available	5.08	5.083	5.097	5.086	5.064	5.07	3.087	3.09	3.08	3.086	3.091	3.086	3.111	3.114	3.123	3.121	3.115	3.124	3.046	3.047	3.051	3.056	3.045	3.05	3.908	3.709	3.551	4.07	3.707	3.846	4.245	4.237	4.224	4.035	4.223	4.23	4.218
pos_4473	metab_3465	2M+NH4	C13H24N2O2	3.9068	-	pos	Organic acids and derivatives	Carboxylic acids and derivatives	498.401	-0.874186	-	Amino acids, peptides, and analogues	5.448	5.302	5.444	5.269	5.122	4.764	4.837	4.933	4.901	5.024	4.944	4.955	4.817	4.58	4.763	4.804	4.728	4.779	4.605	4.596	4.608	4.593	4.415	4.421	4.879	4.85	4.844	4.837	4.855	4.839	5.07	4.928	4.843	4.839	4.84	4.884	4.769
pos_4479	metab_3471	M+H	C17H31N3O4	3.8828	-	pos	-	-	342.238	-1.123	-	-	4.903	4.886	4.885	4.907	4.896	4.944	4.358	4.402	4.44	4.334	4.379	4.333	5.077	5.104	5.081	5.111	5.075	5.107	5.268	5.264	5.281	5.242	5.233	5.235	4.634	4.735	4.725	4.678	4.727	4.662	4.741	4.754	4.792	4.777	4.777	4.777	4.77
pos_448	metab_3472	M+Na, M+ACN+H	C8H17NO3	1.9937	-	pos	Organic acids and derivatives	Carboxylic acids and derivatives	217.155	-0.629272	-	Amino acids, peptides, and analogues	5.659	5.695	5.685	5.692	5.676	5.691	5.328	5.24	5.27	5.286	5.286	5.319	5.343	5.425	5.432	5.421	5.402	5.315	5.24	5.258	5.275	5.253	5.271	5.279	5.527	5.499	5.483	5.485	5.485	5.459	5.253	5.249	5.265	5.275	5.266	5.275	5.285
pos_4480	metab_3473	M+ACN+H	C8H14O6	3.8828	-	pos	Organoheterocyclic compounds	Pyranodioxins	248.113	-0.644701	-	Not Available	4.799	4.755	4.797	4.783	4.779	4.755	4.398	4.397	4.344	4.4	4.398	4.359	4.862	4.868	4.873	4.882	4.853	4.869	4.967	4.987	5.009	4.948	4.967	4.955	4.538	4.616	4.521	4.542	4.563	4.52	4.634	4.64	4.624	4.628	4.628	4.61	4.627
pos_4483	metab_3476	M+2Na-H	C38H68O8	3.8668	-	pos	Not Available	Not Available	697.46	-4.14239	-	Not Available	5.456	5.423	5.4	5.296	5.26	5.364	4.703	4.729	4.738	4.788	4.846	4.79	5.202	5.238	5.164	5.277	5.19	5.171	4.828	4.815	4.805	4.823	4.756	4.823	5.154	5.188	5.185	5.182	5.149	5.214	5.11	5.134	5.12	5.101	5.101	5.102	5.107
pos_4485	metab_3478	M+H-2H2O	C35H59NO13	3.8588	C14064	pos	Organic oxygen compounds	Organooxygen compounds	666.39	7.46286	1392-21-8	Carbohydrates and carbohydrate conjugates	5.031	4.943	4.948	4.974	4.954	4.996	3.133	3.136	3.126	3.132	3.136	3.132	3.157	3.16	3.169	3.167	3.161	3.17	3.092	3.093	3.096	3.102	3.091	3.096	3.122	3.118	3.124	3.125	3.122	3.127	4.047	3.979	3.658	3.977	4.071	3.901	3.829
pos_4492	metab_3485	M+K	C22H24N2O5	3.8348	C21541	pos	Organic acids and derivatives	Carboxylic acids and derivatives	435.133	3.24329	86541-78-8	Amino acids, peptides, and analogues	3.791	3.511	3.206	3.536	3.206	3.208	5.151	5.131	5.112	5.138	5.113	5.118	4.272	4.24	4.205	4.198	4.272	4.34	4.314	4.264	4.087	4.331	4.278	4.367	4.879	4.822	4.928	4.932	4.922	4.875	4.983	4.991	4.996	4.996	4.996	4.983	4.997
pos_4493	metab_3486	M+H	C19H27NO6	3.8268	C10396	pos	-	-	366.191	-0.769062	2318-18-5	-	2.089	2.09	2.084	2.087	2.085	2.087	2.029	2.032	2.022	2.029	2.033	2.028	2.053	2.056	2.065	2.063	2.057	2.066	1.988	1.99	1.993	1.998	1.988	1.993	2.019	2.015	2.02	2.022	2.018	2.023	4.95	4.937	4.933	4.933	4.933	4.933	4.851
pos_4497	metab_3490	M+2Na	C36H64O8	3.8108	-	pos	Not Available	Not Available	335.222	9.06023	-	Not Available	5.764	5.762	5.79	5.745	5.765	5.743	4.745	4.722	4.681	4.645	4.728	4.671	4.443	4.416	4.505	4.366	4.499	4.565	4.381	4.353	4.43	4.169	4.32	4.175	4.513	4.571	4.526	4.435	4.409	4.396	5.045	5.038	5.037	5.028	5.05	5.029	5.027
pos_4501	metab_3495	M+CH3OH+H	C27H41N9O7	3.7948	-	pos	Organic acids and derivatives	Carboxylic acids and derivatives	636.343	-5.60747	-	Amino acids, peptides, and analogues	5.234	5.212	5.241	5.239	5.207	5.157	4.538	4.248	4.605	4.427	4.421	4.431	3.058	3.062	3.07	3.068	3.524	3.072	3.082	2.995	3.978	3.603	3.521	3.288	3.024	3.02	3.556	3.587	3.023	3.028	4.896	4.815	4.816	4.756	4.816	4.757	4.8
pos_4504	metab_3497	M+ACN+H	C12H24O	3.7868	-	pos	Lipids and lipid-like molecules	Fatty Acyls	226.216	-0.682041	-	Fatty alcohols	4.75	4.661	4.72	4.663	4.67	4.688	3.463	3.171	3.177	3.172	3.337	3.311	2.833	3.185	2.913	2.887	2.838	2.979	2.768	2.77	2.773	2.778	2.768	2.773	2.799	2.795	2.8	2.802	2.798	2.803	4.215	4.173	4.193	4.164	4.171	4.164	4.219
pos_4530	metab_3524	M+NH4	C30H42N2O9	3.6668	C11225	pos	Phenylpropanoids and polyketides	Macrolactams	592.319	-5.99283	70563-58-5	Not Available	5.612	5.612	5.583	5.584	5.624	5.602	5.047	4.979	5.01	5.004	4.953	4.941	4.614	4.589	4.733	4.839	4.493	4.374	3.656	3.957	3.597	4.098	3.512	3.82	4.884	4.769	4.788	4.765	4.817	4.931	5.281	5.251	5.282	5.323	5.282	5.297	5.275
pos_4531	metab_3525	M+NH4	C21H27NO5	3.6668	-	pos	Benzenoids	Benzene and substituted derivatives	391.222	-1.23132	-	Phenoxyacetic acid derivatives	5.519	5.513	5.507	5.515	5.493	5.521	5.305	5.3	5.304	5.279	5.312	5.28	5.579	5.579	5.572	5.577	5.582	5.571	4.192	4.432	4.152	4.045	4.331	4.104	5.621	5.587	5.628	5.611	5.602	5.61	5.456	5.446	5.446	5.449	5.445	5.455	5.441
pos_4533	metab_3527	M+H	C15H22N2O3	3.6668	-	pos	-	-	279.17	-2.35808	-	-	5.352	5.373	5.371	5.373	5.354	5.369	5.048	5.037	5.046	5.002	5.057	5.012	5.249	5.252	5.25	5.279	5.245	5.222	5.131	5.119	5.164	5.154	5.149	5.187	4.774	4.737	4.753	4.748	4.763	4.799	5.024	5.021	4.995	5.017	5.014	5.031	5.016
pos_4534	metab_3528	M+K	C19H33NO2	3.6588	-	pos	Organic nitrogen compounds	Organonitrogen compounds	346.212	-6.63031	-	Amines	6.686	6.686	6.694	6.684	6.673	6.688	6.503	6.488	6.492	6.488	6.506	6.488	6.743	6.752	6.753	6.756	6.755	6.737	6.862	6.858	6.848	6.861	6.837	6.86	6.566	6.556	6.568	6.556	6.563	6.561	6.689	6.68	6.683	6.683	6.682	6.685	6.681
pos_4540	metab_3534	M+H	C16H18N4O4	3.6268	-	pos	Organic acids and derivatives	Carboxylic acids and derivatives	331.14	-1.34449	172923-94-3	Amino acids, peptides, and analogues	2.684	2.156	2.918	2.828	3.045	2.878	2.154	3.137	2.089	2.095	2.099	2.388	2.12	2.123	2.132	2.13	2.124	2.133	3.794	3.558	3.896	3.75	3.519	3.677	2.085	2.081	2.087	2.088	2.085	2.09	3.95	3.908	3.918	4.083	3.918	4.102	3.729
pos_4543	metab_3537	M+Na	C25H24O7	3.6108	-	pos	Phenylpropanoids and polyketides	Flavonoids	459.139	-4.62641	73343-41-6	Flavones	5.064	5.141	5.144	5.119	5.102	5.134	4.841	4.836	4.803	4.757	4.851	4.874	4.789	4.9	4.85	4.86	4.84	4.807	3.218	3.219	3.222	3.228	3.217	3.222	5.216	5.099	5.173	5.162	5.195	5.181	4.961	4.952	4.952	4.944	4.901	4.944	4.951
pos_4551	metab_3546	M+H-H2O	C19H37N5O7	3.5788	-	pos	Not Available	Not Available	430.264	-3.77965	-	Not Available	5.209	5.194	5.175	5.166	5.143	5.213	0.08233	0.08277	0.08104	0.08216	0.08288	0.08213	0.08651	0.08711	0.6119	0.08836	0.9463	0.9074	3.371	0.6715	0.9165	0.7529	0.8261	3.334	0.08045	0.0798	0.08073	0.08098	0.5876	0.08123	4.24	4.195	4.246	4.229	4.323	4.234	4.216
pos_4567	metab_3563	M+H-2H2O	C12H23NO10	3.5308	C15658	pos	Organic oxygen compounds	Organooxygen compounds	306.118	-0.911316	-	Carbohydrates and carbohydrate conjugates	5.684	5.667	5.678	5.66	5.669	5.66	5.373	5.337	5.331	5.362	5.384	5.361	5.78	5.798	5.798	5.803	5.79	5.782	5.149	5.118	5.159	5.163	5.097	5.146	5.423	5.421	5.417	5.428	5.419	5.439	5.509	5.502	5.502	5.504	5.493	5.503	5.505
pos_4579	metab_3575	2M+NH4	C9H11NO2	3.4668	-	pos	Organoheterocyclic compounds	Pyridines and derivatives	348.191	-0.960852	477251-67-5	Not Available	5.883	5.899	5.905	5.886	5.89	5.907	5.652	5.684	5.676	5.67	5.663	5.67	5.764	5.775	5.767	5.768	5.748	5.768	5.927	5.921	5.924	5.918	5.931	5.926	5.687	5.66	5.672	5.692	5.675	5.705	5.884	5.879	5.877	5.878	5.882	5.885	5.872
pos_4581	metab_3578	M+Na	C23H25NO3	3.4588	C12337	pos	Organoheterocyclic compounds	Isoquinolines and derivatives	386.171	-5.21549	-	Naphthylisoquinolines	5.492	5.498	5.481	5.498	5.502	5.508	5.209	5.241	5.277	5.244	5.26	5.267	5.132	5.151	5.115	5.17	5.152	5.167	5.337	5.321	5.339	5.33	5.324	5.306	5.678	5.619	5.669	5.672	5.68	5.674	5.55	5.543	5.54	5.527	5.549	5.544	5.539
pos_4589	metab_3585	M+NH4	C21H26F2O6	3.4268	C07006	pos	Lipids and lipid-like molecules	Steroids and steroid derivatives	430.2	-8.12178	807-38-5	Hydroxysteroids	4.982	4.923	4.972	4.932	4.962	5.024	5.414	5.401	5.408	5.394	5.388	5.393	4.731	4.772	4.802	4.814	4.756	4.706	4.165	4.293	4.345	4.408	4.447	4.335	4.24	3.527	3.95	3.761	4.125	4.056	4.877	4.883	4.886	4.936	4.887	4.881	4.88
pos_4597	metab_3594	M+H	C13H25NO4	3.3948	-	pos	Lipids and lipid-like molecules	Fatty Acyls	260.185	-0.677522	22671-29-0	Fatty acid esters	4.922	4.949	4.941	4.923	4.931	4.959	4.904	4.924	4.871	4.913	4.942	4.899	4.563	4.665	4.592	4.694	4.666	4.692	5.033	5.047	5.074	5.078	5.063	5.068	4.127	4.11	4.179	4.029	4.107	4.092	4.798	4.779	4.787	4.823	4.791	4.788	4.788
pos_4606	metab_3603	M+H	C17H23NO4	3.3628	C01564	pos	Phenylpropanoids and polyketides	Phenylpropanoic acids	306.173	9.97681	34675-84-8	Not Available	4.793	4.807	4.711	4.787	4.736	4.762	5.11	5.118	5.091	5.094	5.072	5.089	5.148	5.138	5.145	5.126	5.125	5.1	4.451	4.538	4.462	4.474	4.48	4.449	5.257	5.233	5.265	5.268	5.23	5.242	5.014	5.002	5.019	5.011	5.002	5.002	5.001
pos_4609	metab_3605	M+H-2H2O	C12H25N5O3	3.3548	-	pos	Organic acids and derivatives	Carboxylic acids and derivatives	252.182	-0.541367	-	Amino acids, peptides, and analogues	5.848	5.862	5.823	5.847	5.84	5.861	5.689	5.684	5.682	5.696	5.701	5.697	5.985	5.996	5.996	5.989	5.989	5.992	5.341	5.342	5.346	5.351	5.34	5.345	5.673	5.657	5.672	5.691	5.659	5.698	5.766	5.76	5.758	5.76	5.76	5.76	5.758
pos_461	metab_3606	M+2Na-H, 2M+K	C10H12N2O2	2.0334	-	pos	Organoheterocyclic compounds	Pyridines and derivatives	423.143	-0.249594	34834-67-8	Pyrrolidinylpyridines	5.353	5.411	5.326	5.344	5.336	5.322	5.316	5.31	5.308	5.262	5.254	5.258	5.388	5.465	5.431	5.334	5.483	5.35	4.487	4.246	4.313	4.342	4.447	4.045	5.018	4.86	4.926	4.705	5.007	4.797	5.298	5.356	5.346	5.371	5.4	5.347	5.346
pos_4613	metab_3609	2M+ACN+H	C10H9N3O	3.3389	C13594	pos	Organoheterocyclic compounds	Pyridines and derivatives	416.181	-5.1452	60719-84-8	Bipyridines and oligopyridines	5.512	5.499	5.489	5.469	5.508	5.49	5.049	5.02	5.029	5.1	5.059	5.09	5.15	5.131	5.135	5.154	5.149	5.215	4.957	4.961	4.927	4.93	4.854	4.791	5.691	5.674	5.686	5.674	5.665	5.652	5.361	5.368	5.354	5.357	5.361	5.351	5.353
pos_4617	metab_3613	M+H	C20H40N4O3	3.3309	-	pos	Organic acids and derivatives	Carboxylic acids and derivatives	385.317	-0.82523	-	Amino acids, peptides, and analogues	5.631	5.474	5.51	5.492	5.281	4.982	4.97	4.948	4.971	4.965	4.973	5.011	4.953	5.006	4.943	4.949	5.005	4.967	4.823	4.788	4.817	4.817	4.727	4.749	4.935	4.858	4.919	4.954	4.88	4.982	5.237	5.096	4.938	4.974	4.976	4.976	4.993
pos_4618	metab_3614	2M+ACN+H	C5H7NO2	3.3309	-	pos	Organic acids and derivatives	Carboxylic acids and derivatives	268.129	-0.664623	-	Amino acids, peptides, and analogues	3.558	3.824	3.784	3.685	3.755	3.929	3.41	3.84	3.912	3.521	3.348	3.589	3.622	4.044	4.044	3.969	3.887	3.769	3.056	3.057	3.06	3.066	3.055	3.06	4.257	4.111	4.367	4.103	4.304	4.279	4.276	4.212	4.211	4.179	4.14	4.16	4.2
pos_4621	metab_3618	M+NH4	C18H20N2O3	3.3149	-	pos	Organic acids and derivatives	Carboxylic acids and derivatives	330.181	-1.23062	2577-40-4	Amino acids, peptides, and analogues	5.851	5.871	5.856	5.858	5.858	5.851	5.574	5.6	5.582	5.594	5.598	5.573	5.771	5.777	5.828	5.771	5.801	5.785	5.437	5.48	5.441	5.467	5.451	5.427	5.642	5.63	5.652	5.634	5.651	5.656	5.672	5.678	5.67	5.656	5.658	5.663	5.668
pos_4622	metab_3619	M+NH4	C7H12ClN5	3.3149	C11172	pos	Organoheterocyclic compounds	Triazines	219.113	3.92444	122-34-9	1,3,5-triazines	4.481	4.528	4.432	4.472	4.488	4.593	4.609	4.63	4.608	4.591	4.592	4.637	4.678	4.726	4.745	4.729	4.773	4.729	4.78	4.755	4.802	4.798	4.747	4.786	4.669	4.557	4.567	4.557	4.602	4.542	4.637	4.634	4.63	4.642	4.63	4.642	4.63
pos_4637	metab_3630	M+Na	C17H25NO3	3.235	C06932	pos	Benzenoids	Benzene and substituted derivatives	314.175	8.11141	512-15-2	Not Available	3.699	3.424	3.573	3.547	3.62	3.08	1.86	1.862	1.853	1.859	1.863	1.859	1.883	1.887	1.895	1.893	1.888	1.897	1.819	1.82	1.824	1.829	1.818	1.823	1.849	1.845	1.851	1.852	1.849	1.854	3.626	3.848	3.748	3.737	3.697	3.75	3.638
pos_4651	metab_3643	M+H-2H2O	C18H20N2O5	3.2031	-	pos	Organic acids and derivatives	Carboxylic acids and derivatives	309.123	-1.60966	-	Amino acids, peptides, and analogues	5.805	5.797	5.758	5.734	5.731	5.689	5.749	5.734	5.727	5.73	5.728	5.731	5.974	5.964	5.964	5.933	5.895	5.794	6.434	6.524	6.508	6.514	6.486	6.489	5.696	5.605	5.569	5.585	5.67	5.687	5.996	5.94	5.906	5.885	5.909	5.884	5.881
pos_4653	metab_3644	M+ACN+H	C10H11NO3	3.1872	C05598	pos	Organic acids and derivatives	Carboxylic acids and derivatives	235.108	-0.280134	500-98-1	Amino acids, peptides, and analogues	3.624	3.405	3.29	3.734	3.325	3.988	4.061	3.89	4.177	3.779	3.844	3.91	5.832	5.845	5.84	5.84	5.828	5.827	3.909	3.85	3.773	4.005	4.177	4.062	4.221	4.216	4.323	4.058	4.273	4.26	4.463	4.439	4.414	4.441	4.486	4.44	4.44
pos_4658	metab_3649	M+NH4	C14H16O6	3.1712	-	pos	Phenylpropanoids and polyketides	Cinnamic acids and derivatives	298.129	2.39375	13781-46-9	Hydroxycinnamic acids and derivatives	4.806	4.805	4.774	4.81	4.852	4.781	4.801	4.76	4.758	4.766	4.839	4.84	4.99	4.976	4.957	4.94	4.963	4.949	4.236	4.29	4.172	4.068	4.157	4.096	4.911	4.857	4.837	4.887	4.841	4.85	4.992	4.98	4.985	4.98	4.98	4.983	4.923
pos_4669	metab_3659	M+H+Na	C46H79N3O18P2	3.1233	-	pos	Not Available	Not Available	523.738	-4.14858	-	Not Available	5.639	5.584	5.64	5.591	5.545	5.623	3.557	3.738	2.274	2.28	2.284	3.922	5.911	5.993	5.957	5.966	5.937	5.912	2.24	2.947	2.245	3.596	3.531	3.504	5.665	5.608	5.634	5.589	5.617	5.702	5.243	5.23	5.23	5.184	5.235	5.209	5.229
pos_4670	metab_3661	M+ACN+H	C15H20N6O4	3.1233	-	pos	Organic acids and derivatives	Carboxylic acids and derivatives	390.187	-4.974	-	Amino acids, peptides, and analogues	5.232	5.188	5.225	5.231	5.223	5.229	5.286	5.282	5.26	5.275	5.231	5.282	5.302	5.254	5.246	5.297	5.284	5.267	5.017	4.953	4.947	4.946	4.959	4.957	4.783	4.872	4.85	4.767	4.77	4.799	5.133	5.126	5.154	5.131	5.107	5.119	5.13
pos_4671	metab_3662	M+H-H2O	C10H10O4	3.1233	C01494	pos	Phenylpropanoids and polyketides	Cinnamic acids and derivatives	177.055	-0.135854	537-98-4	Hydroxycinnamic acids and derivatives	5.136	5.134	5.139	5.121	5.123	5.132	5.058	5.042	5.034	5.057	5.048	5.067	4.853	4.851	4.879	4.86	4.864	4.875	3.736	3.871	3.693	3.818	3.828	3.738	5.419	5.39	5.418	5.405	5.398	5.426	5.077	5.071	5.07	5.067	5.109	5.067	5.066
pos_4678	metab_3668	M+H	C12H24N2O3	3.1074	-	pos	-	-	245.186	-0.510383	-	-	5.383	5.365	5.366	5.379	5.407	5.377	4.878	4.932	4.912	4.954	4.908	4.896	5.151	5.139	5.15	5.143	5.141	5.155	4.88	4.838	4.855	4.894	4.854	4.895	4.396	4.32	4.331	4.356	4.358	4.405	4.815	4.807	4.795	4.822	4.813	4.851	4.813
pos_4681	metab_3672	M+CH3OH+H	C17H25N3O5S	3.0914	-	pos	Benzenoids	Benzene and substituted derivatives	416.181	-9.73423	-	Benzenesulfonamides	5.917	5.9	5.879	5.889	5.902	5.911	5.559	5.505	5.559	5.535	5.562	5.528	5.558	5.585	5.611	5.621	5.579	5.597	5.398	5.384	5.413	5.38	5.378	5.401	6.054	6.053	6.055	6.055	6.076	6.05	5.751	5.753	5.746	5.746	5.736	5.744	5.745
pos_4686	metab_3677	M+H-H2O	C17H31N3O4	3.0835	-	pos	Organoheterocyclic compounds	Pyrroles	324.228	-0.848103	-	Substituted pyrroles	4.948	4.986	4.938	4.931	4.907	4.941	4.93	4.955	5.008	4.977	4.942	4.964	4.928	4.92	4.94	4.878	4.908	4.901	4.758	4.776	4.739	4.796	4.737	4.823	4.858	4.874	4.841	4.856	4.851	4.817	4.905	4.898	4.898	4.879	4.898	4.873	4.893
pos_4687	metab_3678	M+H	C15H22N2O3	3.0835	-	pos	-	-	279.17	-1.55964	-	-	5.257	5.232	5.209	5.25	5.215	5.235	5.123	5.114	5.134	5.148	5.076	5.101	5.343	5.342	5.32	5.341	5.325	5.318	5.313	5.297	5.281	5.279	5.302	5.268	5.377	5.338	5.358	5.379	5.358	5.366	5.349	5.368	5.353	5.369	5.349	5.35	5.349
pos_4691	metab_3683	M+ACN+H	C13H16N2O4	3.0596	C05597	pos	Organic acids and derivatives	Carboxylic acids and derivatives	306.145	-1.03391	-	Amino acids, peptides, and analogues	4.916	4.933	4.906	4.863	4.874	4.897	4.828	4.833	4.756	4.77	4.82	4.75	4.755	4.71	4.783	4.727	4.739	4.799	5.677	5.694	5.698	5.695	5.702	5.693	5.27	5.267	5.243	5.262	5.249	5.253	5.104	5.096	5.131	5.087	5.111	5.092	5.088
pos_4694	metab_3686	M+ACN+H	C12H17NO3	3.0437	C12058	pos	Organoheterocyclic compounds	Epoxides	265.154	-0.870796	17397-89-6	Oxirane carboxylic acids and derivatives	5.566	5.58	5.538	5.551	5.552	5.543	5.341	5.338	5.351	5.366	5.365	5.371	5.436	5.456	5.472	5.451	5.455	5.458	5.3	5.335	5.355	5.329	5.307	5.325	5.31	5.276	5.308	5.327	5.297	5.308	5.353	5.349	5.349	5.345	5.349	5.352	5.33
pos_4695	metab_3687	M+CH3OH+H	C20H28O5	3.0437	C09112	pos	Lipids and lipid-like molecules	Prenol lipids	381.228	2.52775	30220-46-3	Diterpenoids	5.864	5.878	5.878	5.895	5.85	5.866	5.754	5.778	5.807	5.811	5.748	5.746	5.873	5.894	5.889	5.88	5.871	5.915	6.29	6.275	6.281	6.263	6.304	6.273	5.808	5.781	5.782	5.788	5.792	5.79	5.783	5.785	5.78	5.763	5.776	5.786	5.775
pos_4697	metab_3689	M+H	C9H17NO4S	3.0437	-	pos	Organic acids and derivatives	Carboxylic acids and derivatives	236.095	0.578359	-	Amino acids, peptides, and analogues	4.772	4.757	4.744	4.722	4.722	4.685	4.787	4.712	4.82	4.798	4.755	4.765	4.89	4.908	4.934	4.88	4.897	4.903	4.958	4.909	4.931	4.955	4.907	4.939	4.821	4.838	4.788	4.837	4.794	4.837	4.738	4.73	4.735	4.729	4.748	4.687	4.735
pos_4699	metab_3691	M+H-2H2O	C14H19NO7	3.0357	C03033	pos	Organic oxygen compounds	Organooxygen compounds	278.102	-0.716548	27972-85-6	Carbohydrates and carbohydrate conjugates	5.175	5.159	5.164	5.157	5.128	5.169	5.148	5.136	5.104	5.179	5.135	5.164	5.078	5.133	5.124	5.072	5.092	5.12	4.94	4.912	4.921	4.938	4.903	4.966	5.063	5.056	5.043	5.078	5.058	5.127	5.096	5.103	5.102	5.098	5.133	5.103	5.101
pos_4707	metab_3699	M+NH4	C9H16N4O6	3.0197	C04732	pos	Organic oxygen compounds	Organooxygen compounds	294.142	4.9691	17014-74-3	Carbohydrates and carbohydrate conjugates	5.449	5.42	5.416	5.413	5.409	5.387	5.256	5.302	5.259	5.28	5.256	5.278	5.127	5.149	5.167	5.092	5.166	5.13	3.118	3.2	3.634	3.315	3.117	3.224	5.221	5.251	5.245	5.259	5.214	5.233	5.249	5.242	5.238	5.238	5.242	5.243	5.2
pos_4715	metab_3708	M+NH4	C18H28N2O4	2.9958	C06803	pos	Organic oxygen compounds	Organooxygen compounds	354.238	-1.70976	37517-30-9	Carbonyl compounds	5.999	6.016	6.005	5.995	5.996	5.991	5.911	5.925	5.91	5.921	5.899	5.921	6.099	6.126	6.117	6.102	6.097	6.116	5.914	5.942	5.925	5.917	5.931	5.928	5.903	5.867	5.895	5.885	5.886	5.887	5.956	5.958	5.947	5.944	5.949	5.949	5.948
pos_4718	metab_3710	M+ACN+H	C9H8O3	2.9879	C05838	pos	Phenylpropanoids and polyketides	Cinnamic acids and derivatives	206.081	-0.235021	495-79-4	Hydroxycinnamic acids and derivatives	4.876	4.844	4.854	4.882	4.832	4.88	4.689	4.732	4.684	4.696	4.672	4.703	5.047	5.031	5.009	5.016	5.042	5.059	4.916	4.872	4.908	4.913	4.891	4.931	4.971	4.932	4.955	4.891	4.902	4.956	4.89	4.854	4.927	4.903	4.902	4.896	4.902
pos_4726	metab_3719	M+CH3OH+H	C11H9NO4	2.964	C05830	pos	Organoheterocyclic compounds	Quinolines and derivatives	252.086	-0.96458	2929-14-8	Quinoline carboxylic acids	4.816	4.808	4.813	4.852	4.808	4.76	3.752	3.81	3.859	3.905	3.36	3.717	3.584	4.11	3.987	3.995	4.079	4.038	5.07	5.073	5.061	5.034	5.032	5.05	3.949	4.212	4.103	4.206	3.964	4.198	4.596	4.598	4.592	4.589	4.587	4.589	4.605
pos_4730	metab_3724	M+H	C11H15N5O3S	2.9481	C00170	pos	Nucleosides, nucleotides, and analogues	5''-deoxyribonucleosides	298.097	-0.472582	2457-80-9	5''-deoxy-5''-thionucleosides	5.158	5.2	5.249	5.232	5.194	5.188	5.158	5.151	5.128	5.098	5.119	5.102	5.29	5.295	5.27	5.29	5.285	5.334	4.844	4.832	4.651	4.766	4.745	4.709	5.166	5.229	5.213	5.238	5.188	5.239	5.103	5.062	5.107	5.085	5.1	5.063	5.121
pos_4740	metab_3734	M+CH3OH+H	C8H6N2O2	2.9163	-	pos	Organoheterocyclic compounds	Diazanaphthalenes	195.077	1.54112	-	Benzodiazines	2.049	2.05	2.045	2.047	2.629	2.293	1.99	2.224	3.058	2.448	2.898	3.11	2.555	2.017	2.025	2.023	2.428	2.027	1.949	1.95	1.954	2.273	1.948	1.953	3.331	1.975	2.962	2.608	3.155	3.085	4.257	4.298	4.277	4.297	4.31	4.298	4.309
pos_4746	metab_3738	M+NH4	C8H15N3O7	2.9003	C07313	pos	Organic oxygen compounds	Organooxygen compounds	283.126	5.3601	18883-66-4	Carbohydrates and carbohydrate conjugates	5.853	5.86	5.844	5.84	5.83	5.842	5.857	5.859	5.85	5.857	5.851	5.851	5.924	5.947	5.946	5.944	5.945	5.937	5.567	5.565	5.543	5.566	5.554	5.582	5.597	5.607	5.613	5.637	5.608	5.6	5.729	5.757	5.754	5.756	5.76	5.756	5.756
pos_4747	metab_3739	M+K	C9H21N2O3+	2.9003	C01259	pos	Organic acids and derivatives	Carboxylic acids and derivatives	244.118	-2.65168	-	Amino acids, peptides, and analogues	5.438	5.422	5.421	5.412	5.423	5.417	5.365	5.36	5.374	5.389	5.372	5.394	5.509	5.513	5.514	5.496	5.498	5.496	5.194	5.187	5.193	5.206	5.195	5.217	5.185	5.191	5.197	5.186	5.188	5.19	5.297	5.316	5.319	5.315	5.325	5.325	5.318
pos_4750	metab_3743	M+ACN+H	C6H12O4	2.8924	C21045	pos	Organic oxygen compounds	Organooxygen compounds	190.107	-0.335511	-	Carbohydrates and carbohydrate conjugates	5.325	5.325	5.301	5.278	5.289	5.315	4.611	4.626	4.602	4.63	4.616	4.619	5.455	5.481	5.466	5.439	5.463	5.475	4.769	4.782	4.732	4.728	4.767	4.698	4.917	4.925	4.955	4.982	4.954	4.984	4.96	4.973	4.943	4.973	4.979	4.973	4.982
pos_4755	metab_3748	M+NH4	C20H20O4	2.8765	C10421	pos	Phenylpropanoids and polyketides	Isoflavonoids	342.17	-0.868066	59870-68-7	Pyranoisoflavonoids	4.859	4.8	4.834	4.862	4.831	4.858	4.145	4.124	4.212	4.139	4.242	4.148	4.939	4.994	4.994	4.934	4.978	4.925	3.931	3.702	3.504	3.736	3.518	3.241	5.078	5.104	5.108	5.173	5.117	5.072	6.483	6.472	6.472	6.471	6.475	6.471	6.467
pos_4757	metab_3749	M+H	C9H17NO4S	2.8686	-	pos	Organic oxygen compounds	Organooxygen compounds	236.095	0.221655	-	Alcohols and polyols	5.356	5.366	5.33	5.358	5.324	5.34	5.142	5.157	5.148	5.149	5.143	5.156	5.496	5.5	5.516	5.49	5.502	5.521	5.13	5.15	5.146	5.127	5.137	5.173	5.096	5.112	5.119	5.098	5.13	5.135	5.228	5.225	5.22	5.224	5.216	5.191	5.215
pos_4758	metab_3750	M+H	C18H37O7P	2.8607	C15989	pos	Lipids and lipid-like molecules	Fatty Acyls	397.233	-5.02583	-	Fatty acids and conjugates	4.053	4.102	4.174	3.898	3.752	3.724	4.673	4.642	4.644	4.615	4.46	4.595	4.176	4.183	4.248	4.277	4.234	4.341	2.65	2.651	2.655	2.66	2.649	2.654	4.038	3.558	3.849	3.57	3.917	4.292	4.78	4.722	4.722	4.715	4.702	4.723	4.722
pos_4759	metab_3751	M+ACN+H	C11H15N2O5+	2.8607	C03150	pos	Organic oxygen compounds	Organooxygen compounds	297.134	9.73773	1341-23-7	Carbohydrates and carbohydrate conjugates	6.142	6.154	6.146	6.156	6.155	6.122	6.191	6.194	6.194	6.192	6.187	6.189	6.267	6.272	6.259	6.26	6.249	6.273	6.688	6.686	6.681	6.666	6.686	6.682	6.126	6.138	6.133	6.139	6.136	6.13	6.392	6.396	6.398	6.396	6.396	6.396	6.39
pos_4764	metab_3756	M+ACN+H	C10H12N4O3	2.8447	-	pos	Nucleosides, nucleotides, and analogues	Purine nucleosides	278.125	-1.03035	-	Purine 2'',3''-dideoxyribonucleosides	2.324	2.325	2.32	2.979	2.891	2.861	3.49	3.276	3.579	2.264	3.412	3.559	2.289	2.292	2.301	2.299	2.293	2.302	2.224	2.225	2.664	2.234	2.223	2.228	3.653	3.661	3.097	3.572	3.496	3.694	4.001	3.993	3.996	4.032	3.947	3.69	3.959
pos_4766	metab_3758	M+NH4	C25H34O11	2.8368	-	pos	Lipids and lipid-like molecules	Fatty Acyls	528.244	-0.419204	169626-23-7	Fatty acyl glycosides	2.791	2.792	2.787	2.789	2.788	2.79	2.732	2.734	2.724	2.731	2.735	2.73	2.755	2.759	2.767	2.765	2.76	2.769	3.702	2.692	2.695	2.7	2.69	2.695	2.721	2.717	2.722	2.724	2.72	2.725	4.879	4.854	4.856	4.855	4.832	4.856	4.721
pos_4769	metab_3760	M+K	C18H39NO3	2.8368	C12144	pos	Organic nitrogen compounds	Organonitrogen compounds	356.254	-7.1043	-	Amines	5.464	5.439	5.45	5.484	5.467	5.432	5.443	5.461	5.478	5.462	5.459	5.449	5.394	5.45	5.376	5.436	5.354	5.414	5.241	5.254	5.264	5.263	5.228	5.287	5.362	5.32	5.351	5.332	5.368	5.357	5.438	5.404	5.41	5.394	5.404	5.41	5.409
pos_4779	metab_3771	2M+ACN+H	C3H6O2	2.7971	C00969	pos	Organic oxygen compounds	Organooxygen compounds	190.107	-0.513616	2134-29-4	Carbonyl compounds	4.583	4.638	4.682	4.629	4.611	4.581	4.668	4.626	4.677	4.659	4.65	4.689	4.83	4.843	4.858	4.854	4.869	4.85	4.478	4.494	4.505	4.592	4.489	4.55	4.79	4.759	4.795	4.739	4.75	4.833	4.705	4.698	4.698	4.709	4.703	4.698	4.697
pos_4789	metab_3782	2M+H	C9H11N	2.7732	C07155	pos	Organic nitrogen compounds	Organonitrogen compounds	267.185	-0.585138	155-09-9	Amines	6.276	6.284	6.283	6.28	6.269	6.27	5.892	5.915	5.886	5.893	5.898	5.894	6.523	6.518	6.52	6.524	6.521	6.523	6.822	6.831	6.829	6.811	6.825	6.826	5.047	4.953	4.965	4.958	4.966	5.025	6.101	6.094	6.091	6.091	6.119	6.094	6.091
pos_4790	metab_3784	M+H	C14H18N2O3	2.7732	-	pos	-	-	263.139	-0.443199	-	-	5.634	5.616	5.643	5.64	5.641	5.596	5.451	5.471	5.422	5.464	5.437	5.442	5.575	5.574	5.591	5.579	5.593	5.612	5.44	5.426	5.45	5.47	5.448	5.469	5.44	5.408	5.387	5.43	5.38	5.409	5.478	5.453	5.469	5.469	5.467	5.469	5.465
pos_4795	metab_3789	M+ACN+H	C19H23N3O2	2.7573	C07543	pos	Alkaloids and derivatives	Ergoline and derivatives	367.213	-1.07682	60-79-7	Lysergic acids and derivatives	6.809	6.825	6.82	6.816	6.807	6.803	6.637	6.639	6.622	6.611	6.611	6.631	6.782	6.781	6.778	6.78	6.773	6.776	6.889	6.895	6.885	6.871	6.902	6.881	6.61	6.601	6.598	6.605	6.608	6.602	6.682	6.67	6.67	6.668	6.673	6.671	6.668
pos_4796	metab_3790	M+NH4	C17H15N3O2	2.7573	-	pos	Organoheterocyclic compounds	Benzodiazepines	311.15	-0.890914	-	1,4-benzodiazepines	6.781	6.798	6.787	6.779	6.778	6.775	6.568	6.582	6.547	6.543	6.543	6.566	6.732	6.73	6.713	6.737	6.716	6.723	6.692	6.705	6.699	6.676	6.708	6.691	6.562	6.554	6.557	6.57	6.559	6.557	6.587	6.572	6.572	6.572	6.57	6.573	6.569
pos_4799	metab_3793	M+H-2H2O	C12H17N2O7-	2.7494	C15486	pos	Organic acids and derivatives	Carboxylic acids and derivatives	266.088	-5.17	-	Amino acids, peptides, and analogues	5.978	6.001	5.985	5.992	5.953	5.967	4.759	4.784	4.768	4.778	4.717	4.8	5.57	5.531	5.581	5.535	5.521	5.52	6.094	6.074	6.08	6.063	6.096	6.086	5.347	5.365	5.35	5.349	5.357	5.344	5.489	5.474	5.493	5.474	5.499	5.475	5.465
pos_4803	metab_3799	M+2Na-H	C20H23NO3	2.7335	-	pos	Benzenoids	Benzene and substituted derivatives	370.137	-5.95619	-	Diphenylmethanes	3.465	3.466	3.461	3.546	3.591	3.464	4.303	4.122	3.607	4.295	4.213	4.208	3.429	3.433	3.441	3.439	3.434	3.443	4.614	4.783	4.621	4.685	4.644	4.826	3.592	3.997	3.396	3.523	3.552	3.399	4.409	4.403	4.363	4.37	4.131	4.394	4.402
pos_4805	metab_3801	M+NH4	C10H17NO3	2.7335	C12448	pos	Alkaloids and derivatives	Tropane alkaloids	217.155	-0.583085	1915211	Not Available	5.762	5.753	5.75	5.745	5.746	5.739	5.391	5.384	5.396	5.413	5.387	5.406	6.034	6.045	6.027	6.034	6.022	6.032	5.554	5.558	5.528	5.535	5.546	5.554	5.502	5.512	5.507	5.536	5.535	5.535	5.515	5.508	5.484	5.511	5.53	5.508	5.525
pos_4811	metab_3808	M+2H	C47H83O19P3	2.7096	C00626	pos	Lipids and lipid-like molecules	Glycerophospholipids	523.241	-6.82904	-	Glycerophosphoinositol phosphates	3.936	3.97	3.894	1.911	3.98	1.912	1.854	1.857	1.847	1.853	1.858	1.853	4.703	4.678	4.752	4.728	4.703	4.55	5.751	5.72	5.736	5.658	5.759	5.763	1.843	3.936	4.103	3.573	1.843	4.102	4.925	4.9	4.753	4.873	4.953	4.876	4.877
pos_4814	metab_3811	M+H	C8H9NO2	2.7096	C17755	pos	Organic oxygen compounds	Organooxygen compounds	152.071	0.0614656	50673-96-6	Carbonyl compounds	4.951	5.024	4.98	5.02	5.019	5.042	5.016	5.013	5.006	5.027	5.036	5.04	5.048	4.989	5.048	5.021	4.991	5.025	5.046	5.115	5.129	5.122	5.122	5.133	5.282	5.27	5.256	5.276	5.277	5.28	5.159	5.17	5.17	5.18	5.18	5.171	5.17
pos_4819	metab_3816	M+H+Na	C49H82O20P2	2.6937	-	pos	Not Available	Not Available	538.246	6.76468	-	Not Available	6.331	6.325	6.331	6.345	6.329	6.326	5.83	5.854	5.761	5.854	5.836	5.833	6.508	6.481	6.49	6.514	6.47	6.487	6.274	6.264	6.236	6.238	6.247	6.256	5.903	5.93	5.902	5.956	5.957	5.937	6.083	6.071	6.095	6.078	6.08	6.072	6.074
pos_4823	metab_3821	M+NH4	C10H11NO3	2.6937	C16595	pos	Benzenoids	Benzene and substituted derivatives	211.108	-0.626654	-	Not Available	3.923	4.082	4.137	4.176	3.729	4.134	4.885	4.9	4.869	4.899	4.877	4.953	3.741	3.961	4.069	3.434	3.921	3.835	5.207	5.184	5.217	5.205	5.232	5.235	5.047	5.011	5.005	5.039	5.038	5.039	4.995	4.994	5.002	5.05	5.018	5.019	5.037
pos_4854	metab_3850	M+H	C9H10F2N2O5	2.6146	-	pos	Nucleosides, nucleotides, and analogues	Pyrimidine nucleosides	265.064	3.20996	-	Pyrimidine 2''-deoxyribonucleosides	4.274	4.305	4.495	4.464	4.047	4.234	3.857	3.504	3.523	3.5	3.504	3.5	4.005	4.075	3.715	3.777	4.103	4.379	4.012	3.613	4.311	3.872	4.136	4.282	4.999	5.063	5.06	5.054	5.029	5.091	4.383	3.783	4.375	4.374	4.285	4.349	4.373
pos_4857	metab_3853	M+ACN+H	C6H5Cl	2.6146	C06990	pos	Benzenoids	Benzene and substituted derivatives	154.042	0.126336	108-90-7	Halobenzenes	7.169	7.175	7.174	7.167	7.174	7.159	7.17	7.167	7.168	7.184	7.172	7.176	7.17	7.173	7.185	7.18	7.182	7.184	7.077	7.064	7.078	7.067	7.076	7.08	7.127	7.123	7.133	7.138	7.134	7.126	7.149	7.158	7.155	7.155	7.158	7.157	7.157
pos_4864	metab_3859	M+H	C11H22N2O3S	2.5987	-	pos	-	-	263.142	-0.492829	-	-	5.229	5.308	5.229	5.232	5.317	5.24	5.028	5.052	5.03	5.026	5.066	5.033	5.081	4.954	5.008	5.116	5.06	5.044	4.618	4.598	4.609	4.592	4.632	4.596	5.049	5.056	5.027	5.056	5.026	5.075	5.035	5.028	5.035	5.034	5.046	5.028	5.02
pos_4868	metab_3863	M+H	C18H26O6	2.5827	C08503	pos	Organoheterocyclic compounds	Oxocins	339.181	3.27458	152985-39-2	Not Available	5.131	5.092	5.168	5.061	5.13	5.137	5.199	5.209	5.197	5.202	5.214	5.201	5.225	5.236	5.242	5.277	5.296	5.225	5.671	5.628	5.635	5.649	5.658	5.644	5.273	5.285	5.288	5.244	5.29	5.247	5.564	5.574	5.561	5.551	5.548	5.555	5.542
pos_4869	metab_3864	M+Na	C17H26N4O	2.5827	C07785	pos	Organoheterocyclic compounds	Benzimidazoles	325.202	6.83807	87233-61-2	Not Available	5.942	5.965	5.936	5.954	5.952	5.965	5.863	5.867	5.893	5.879	5.879	5.861	6.065	6.087	6.051	6.084	6.081	6.044	6.281	6.297	6.302	6.286	6.28	6.311	5.999	6.012	6	5.999	6.004	5.987	6.197	6.211	6.19	6.195	6.187	6.188	6.188
pos_4870	metab_3866	M+H-2H2O	C16H20N4O4	2.5827	-	pos	Organic acids and derivatives	Carboxylic acids and derivatives	297.134	-0.320975	66851-83-0	Amino acids, peptides, and analogues	6.214	6.226	6.21	6.191	6.192	6.198	6.236	6.212	6.201	6.216	6.216	6.196	6.314	6.336	6.319	6.325	6.33	6.31	6.565	6.572	6.584	6.561	6.562	6.594	6.279	6.286	6.299	6.288	6.295	6.277	6.499	6.494	6.489	6.497	6.491	6.47	6.491
pos_4871	metab_3867	2M+K	C8H11N	2.5827	C02455	pos	Organic nitrogen compounds	Organonitrogen compounds	281.14	-7.85515	98-84-0;98-84-0;618-36-0	Amines	4.025	3.925	3.672	3.667	2.173	3.666	4.346	3.96	4.158	4.361	4.263	3.875	3.726	3.594	4.075	4.166	3.98	4.205	4.709	4.724	4.767	4.716	4.722	4.764	4.002	4.264	4.013	3.971	4.381	3.823	4.585	4.5	4.445	4.536	4.537	4.522	4.523
pos_4880	metab_3875	M+ACN+Na	C13H14N6O	2.5589	-	pos	Benzenoids	Benzene and substituted derivatives	334.139	2.25859	-	Anilides	3.641	4.086	3.792	3.519	3.725	4.211	4.085	3.679	4.128	4.169	3.737	3.659	3.893	3.771	3.847	3.904	3.771	4.223	5.133	5.177	5.114	5.169	5.156	5.118	4.419	4.424	4.265	4.371	4.315	4.428	4.408	4.222	4.292	4.29	4.285	4.335	4.31
pos_4885	metab_3880	M+H-H2O	C10H12N2O	2.5589	C00780	pos	Organoheterocyclic compounds	Indoles and derivatives	159.092	-0.13986	50-67-9	Tryptamines and derivatives	6.182	6.19	6.194	6.196	6.201	6.182	5.999	6.002	5.998	6.002	6.001	5.995	6.269	6.282	6.289	6.277	6.287	6.293	6.137	6.144	6.152	6.137	6.142	6.147	6.039	6.031	6.041	6.033	6.035	6.033	6.074	6.072	6.07	6.072	6.075	6.069	6.069
pos_4886	metab_3881	M+H	C10H9N	2.5589	C02227	pos	Benzenoids	Naphthalenes	144.081	0.248799	91-59-8	Not Available	6.333	6.349	6.349	6.349	6.341	6.326	6.156	6.164	6.138	6.151	6.161	6.157	6.42	6.446	6.451	6.43	6.447	6.451	6.317	6.32	6.332	6.32	6.323	6.325	6.222	6.219	6.225	6.225	6.21	6.211	6.222	6.224	6.224	6.222	6.223	6.222	6.223
pos_49	metab_3893	M+H-2H2O, M+CH3OH+H, 2M+NH4, M+H	C20H34O6	5.9852	C05963	pos	Lipids and lipid-like molecules	Fatty Acyls	335.219	-6.99772	54397-85-2	Eicosanoids	6.044	5.962	5.993	6.053	6.039	6.031	5.987	5.949	5.985	5.98	6.006	5.965	5.885	5.947	5.976	5.956	5.961	5.996	6.079	6.123	6.109	6.112	6.068	6.116	5.859	5.796	5.825	5.806	5.772	5.813	6.005	5.974	6.006	6.006	5.998	5.999	6.005
pos_4903	metab_3898	M+H	C20H32O6	2.5108	C04741	pos	Lipids and lipid-like molecules	Fatty Acyls	369.228	2.82316	-	Eicosanoids	4.917	4.885	4.913	4.866	4.828	4.918	4.656	4.675	4.63	4.587	4.657	4.578	4.843	4.752	4.739	4.849	4.9	4.686	6.075	6.088	6.094	6.079	6.113	6.125	4.647	4.549	4.213	4.535	4.448	4.596	5.142	5.135	5.127	5.135	5.127	5.077	5.126
pos_4910	metab_3905	M+Na	C16H25NO2	2.4948	C07153	pos	Benzenoids	Phenol ethers	286.176	-7.02301	27203-92-5	Anisoles	5.369	5.348	5.414	5.361	5.331	5.342	4.736	4.79	4.724	4.677	4.73	4.716	5.439	5.458	5.43	5.421	5.458	5.415	5.244	5.257	5.294	5.284	5.266	5.318	5.074	5.068	5.014	5.048	5.081	5.029	5.09	5.089	5.093	5.083	5.084	5.084	5.082
pos_4914	metab_3909	M+ACN+H	C19H23N3O2	2.4868	C07543	pos	Alkaloids and derivatives	Ergoline and derivatives	367.213	-0.859634	60-79-7	Lysergic acids and derivatives	5.106	5.134	5.18	5.207	5.147	5.16	4.969	4.96	4.952	4.873	4.908	4.899	4.968	5.042	5.097	5.033	5.054	5.025	5.196	5.186	5.204	5.222	5.307	5.232	5.041	5.03	4.975	5.001	5.023	5.028	5.018	5.006	5.004	5.001	5.018	5.004	5.001
pos_492	metab_3914	M+2H, M+H	C24H43N7O7	2.2872	-	pos	-	-	542.329	-0.39314	-	-	5.917	5.92	5.95	5.953	5.917	5.971	5.892	5.916	5.849	5.883	5.909	5.92	6.564	6.568	6.567	6.555	6.559	6.548	4.093	4.174	4.092	4.104	3.931	4.03	6.054	6.052	6.084	6.05	6.05	6.084	6.089	6.091	6.069	6.082	6.079	6.07	6.085
pos_4928	metab_3922	M+NH4	C18H23NO5	2.4551	C10391	pos	Alkaloids and derivatives	Not Available	351.191	-0.934658	480-81-9	Not Available	6.788	6.783	6.79	6.788	6.782	6.773	6.727	6.724	6.712	6.713	6.733	6.714	6.877	6.897	6.877	6.877	6.896	6.884	4.121	4.05	4.183	4.045	4.155	3.969	7.123	7.128	7.127	7.123	7.126	7.119	6.796	6.786	6.788	6.787	6.797	6.784	6.79
pos_493	metab_3924	M+2H, M+H	C21H35NO5	2.3031	-	pos	Lipids and lipid-like molecules	Fatty Acyls	382.26	2.56426	-	Fatty acid esters	5.834	5.856	5.826	5.84	5.848	5.861	4.739	4.789	4.867	4.748	4.84	4.847	5.386	5.34	5.408	5.404	5.443	5.364	4.871	5.012	4.942	4.883	4.901	4.978	5.159	5.235	5.244	5.215	5.169	5.214	5.471	5.452	5.469	5.46	5.463	5.46	5.43
pos_4937	metab_3932	M+H	C20H26N4O	2.4392	-	pos	-	-	339.218	-0.890921	-	-	6.409	6.415	6.429	6.416	6.4	6.401	5.763	5.74	5.712	5.703	5.743	5.713	6.239	6.261	6.265	6.28	6.251	6.268	6.549	6.545	6.546	6.539	6.544	6.552	6.189	6.191	6.185	6.181	6.198	6.175	6.394	6.374	6.371	6.374	6.378	6.377	6.375
pos_4938	metab_3933	M+H-H2O	C18H32O5	2.4392	-	pos	Lipids and lipid-like molecules	Fatty Acyls	311.223	2.94291	142036-13-3	Lineolic acids and derivatives	6.247	6.267	6.278	6.257	6.259	6.245	5.556	5.514	5.468	5.506	5.533	5.505	6.088	6.096	6.111	6.096	6.085	6.097	6.387	6.395	6.401	6.388	6.385	6.391	6.018	6.017	6.018	6.004	6.021	6.029	6.226	6.224	6.219	6.22	6.225	6.219	6.218
pos_4939	metab_3934	M+CH3OH+H	C14H18O4	2.4392	-	pos	Organoheterocyclic compounds	Benzopyrans	283.155	4.38454	-	1-benzopyrans	6.213	6.222	6.234	6.223	6.228	6.207	5.541	5.533	5.525	5.485	5.519	5.481	6.042	6.07	6.069	6.056	6.051	6.059	6.349	6.344	6.362	6.345	6.347	6.346	5.98	5.98	5.955	5.982	5.987	5.975	6.189	6.18	6.177	6.18	6.183	6.18	6.178
pos_4941	metab_3937	M+NH4	C11H16N2O	2.4392	C07142	pos	Benzenoids	Benzene and substituted derivatives	210.16	-0.190858	41708-72-9	Xylenes	4.915	4.951	5.017	4.942	4.95	5.018	4.236	4.154	4.212	4.188	4.138	4.13	4.806	4.877	4.752	4.836	4.838	4.771	5.164	5.162	5.151	5.133	5.182	5.189	4.723	4.749	4.738	4.734	4.707	4.742	4.916	4.909	4.917	4.917	4.909	4.914	4.889
pos_4943	metab_3939	M+H	C6H11N3	2.4392	-	pos	-	-	126.103	0.743084	-	-	4.876	4.906	4.924	4.882	4.878	4.875	4.176	4.105	4.166	4.163	4.188	4.187	4.698	4.743	4.74	4.749	4.749	4.715	5.026	5.041	5.032	5.036	5.015	5.019	4.658	4.64	4.664	4.662	4.633	4.663	4.831	4.844	4.841	4.85	4.845	4.85	4.844
pos_4945	metab_3941	2M+3H2O+2H	C37H41N2O6+	2.4229	C07547	pos	Organic oxygen compounds	Organooxygen compounds	623.304	-7.36359	57-95-4;6989-98-6	Ethers	5.901	5.89	5.888	5.912	5.899	5.873	5.203	5.269	5.267	5.248	5.361	5.18	6.161	6.171	6.196	6.171	6.178	6.202	5.071	5.124	5.132	5.196	5.096	5.072	5.76	5.78	5.737	5.761	5.768	5.74	5.634	5.624	5.62	5.623	5.615	5.6	5.547
pos_4951	metab_3947	2M+NH4	C6H6O2	2.415	C02389	pos	Benzenoids	Phenols	238.107	-0.546607	-	1-hydroxy-2-unsubstituted benzenoids	4.738	4.723	4.808	4.741	4.749	4.732	5.41	5.417	5.395	5.418	5.436	5.391	5.149	5.133	5.129	5.161	5.168	5.183	5.003	5.007	5.01	5.018	4.972	5.01	5.084	5.093	5.045	5.055	5.099	5.087	5.15	5.194	5.145	5.194	5.208	5.203	5.202
pos_4953	metab_3948	M+2H	C40H64O12	2.407	C11186	pos	Phenylpropanoids and polyketides	Macrolides and analogues	369.229	5.18124	6833-84-7	Not Available	4.901	4.971	4.962	4.911	5.028	4.999	4.497	4.55	4.524	4.587	4.5	4.56	4.825	4.782	4.802	4.788	4.752	4.815	5.427	5.42	5.424	5.421	5.474	5.446	4.502	4.246	4.393	4.505	4.032	4.312	4.788	4.817	4.782	4.831	4.747	4.775	4.783
pos_496	metab_3955	M+H, M+NH4	C10H22O6	2.327	-	pos	Organic oxygen compounds	Organooxygen compounds	239.149	-0.565985	-	Ethers	5.606	5.594	5.656	5.602	5.62	5.629	5.102	5.133	5.117	5.089	5.126	5.119	5.069	5.057	5.043	5.038	5.032	5.027	4.861	4.917	4.912	4.937	4.873	4.975	5.111	5.13	5.121	5.143	5.139	5.105	5.222	5.232	5.188	5.219	5.219	5.219	5.214
pos_4964	metab_3960	M+H	C11H15N5O3S	2.3911	C00170	pos	Nucleosides, nucleotides, and analogues	5''-deoxyribonucleosides	298.097	-0.728406	2457-80-9	5''-deoxy-5''-thionucleosides	6.145	6.168	6.176	6.186	6.182	6.157	6.069	6.069	6.059	6.072	6.086	6.083	6.248	6.244	6.259	6.275	6.263	6.263	5.916	5.917	5.907	5.906	5.907	5.931	6.23	6.245	6.242	6.256	6.246	6.255	6.097	6.089	6.089	6.089	6.089	6.095	6.094
pos_4965	metab_3961	M+ACN+H	C32H44O14	2.3831	-	pos	Lipids and lipid-like molecules	Prenol lipids	694.304	-5.0999	55750-85-1	Diterpenoids	5.78	5.841	5.835	5.811	5.837	5.856	5.332	5.428	5.384	5.392	5.364	5.327	5.361	5.305	5.323	5.458	5.363	5.387	4.478	4.445	4.572	4.677	4.393	4.409	5.533	5.481	5.541	5.576	5.522	5.5	5.541	5.527	5.533	5.553	5.498	5.527	5.532
pos_4966	metab_3962	M+H	C16H19N3O5	2.3831	-	pos	-	-	334.139	-1.05261	-	-	5.373	5.371	5.373	5.411	5.395	5.393	5.148	5.173	5.157	5.198	5.14	5.155	5.31	5.323	5.31	5.359	5.335	5.331	5.103	5.092	5.078	5.11	5.111	5.112	5.247	5.245	5.236	5.26	5.232	5.267	5.196	5.189	5.179	5.18	5.189	5.187	5.2
pos_4968	metab_3964	M+NH4	C11H18O8	2.3831	C08561	pos	Organic oxygen compounds	Organooxygen compounds	296.135	3.86701	19870-30-5	Carbohydrates and carbohydrate conjugates	5.577	5.561	5.551	5.564	5.563	5.572	5.114	5.115	5.056	5.093	5.124	5.113	5.728	5.751	5.721	5.759	5.738	5.729	4.929	4.932	4.947	4.974	4.976	4.923	4.763	4.726	4.828	4.795	4.766	4.816	5.172	5.148	5.143	5.177	5.142	5.148	5.139
pos_4977	metab_3973	M+H+Na	C30H40O9	2.3672	-	pos	Lipids and lipid-like molecules	Steroids and steroid derivatives	284.134	6.75827	-	Steroid lactones	4.656	4.648	4.584	4.638	4.641	4.602	3.943	4.038	3.646	3.907	4.001	4.016	3.246	3.249	3.258	3.256	3.25	3.259	3.181	3.234	3.186	3.651	3.18	3.185	3.211	3.207	3.213	3.214	3.211	3.216	4.574	4.551	4.558	4.551	4.558	4.515	4.55
pos_499	metab_3986	M+H, M+Na	C10H18O8	2.3592	-	pos	Lipids and lipid-like molecules	Fatty Acyls	289.089	-0.82564	-	Fatty acyl glycosides	4.756	4.823	4.729	4.829	4.77	4.744	3.986	3.896	3.921	3.971	4.084	3.845	3.532	3.306	3.532	3.018	3.012	3.021	3.289	3.667	3.63	2.953	3.799	3.771	2.973	3.175	2.975	2.976	2.973	2.978	4.684	4.723	4.724	4.723	4.723	4.648	4.696
pos_4991	metab_3988	M+2Na-H	C13H23NO4S2	2.335	C06157	pos	Lipids and lipid-like molecules	Fatty Acyls	366.075	-8.97956	-	Fatty acids and conjugates	5.59	5.648	5.596	5.59	5.634	5.609	5.429	5.487	5.439	5.429	5.46	5.423	4.689	4.625	4.728	4.738	4.521	4.638	4.778	4.82	4.79	4.753	4.816	4.803	4.829	4.834	4.822	4.871	4.836	4.759	5.515	5.498	5.508	5.53	5.517	5.509	5.51
pos_5	metab_3997	M+H, M+Na, M+K, 2M+H, M+H-H2O	C11H19NO8	1.7958	C02713	pos	Organic oxygen compounds	Organooxygen compounds	294.119	3.804	61633-75-8	Carbohydrates and carbohydrate conjugates	7.932	7.918	7.93	7.916	7.928	7.923	8.096	8.089	8.09	8.089	8.097	8.1	7.788	7.805	7.783	7.794	7.793	7.796	8.604	8.59	8.602	8.611	8.601	8.605	8.142	8.144	8.158	8.149	8.151	8.159	8.16	8.16	8.159	8.16	8.157	8.161	8.167
pos_5000	metab_4000	M+H-H2O	C19H35NO6	2.319	-	pos	Lipids and lipid-like molecules	Fatty Acyls	356.244	2.53365	-	Fatty acid esters	6.013	6.014	6.018	6.017	6.023	6.019	5.213	5.239	5.233	5.2	5.22	5.253	5.511	5.562	5.509	5.524	5.518	5.508	5.436	5.499	5.424	5.439	5.42	5.492	5.512	5.556	5.501	5.505	5.491	5.525	5.963	5.965	5.955	5.955	5.934	5.945	5.94
pos_5001	metab_4001	M+H-2H2O	C17H24N4O3	2.319	-	pos	Organic acids and derivatives	Carboxylic acids and derivatives	297.172	1.82454	50674-18-5	Amino acids, peptides, and analogues	5.441	5.491	5.488	5.444	5.42	5.443	4.468	4.438	4.516	4.433	4.487	4.509	4.784	4.691	4.777	4.841	4.695	4.804	4.77	4.844	4.881	4.768	4.727	4.762	4.806	4.761	4.75	4.864	4.798	4.778	5.386	5.374	5.379	5.378	5.36	5.389	5.364
pos_5007	metab_4006	M+H	C6H12O3	2.311	-	pos	Lipids and lipid-like molecules	Fatty Acyls	133.086	0.847758	498-36-2	Fatty acids and conjugates	2.446	2.937	3.344	2.444	2.443	2.841	2.387	2.389	2.379	2.765	2.39	2.386	2.41	2.414	2.422	2.42	2.415	2.424	2.346	2.347	2.35	2.356	2.345	2.35	2.376	2.372	2.378	2.379	2.375	2.38	3.473	3.548	3.471	3.509	3.584	3.477	3.512
pos_5011	metab_4009	M+CH3OH+H	C19H28O11	2.3031	C17564	pos	Organic oxygen compounds	Organooxygen compounds	465.197	1.94329	76819-28-8	Carbohydrates and carbohydrate conjugates	5.72	5.714	5.717	5.714	5.656	5.725	5.259	5.287	5.313	5.251	5.275	5.273	5.739	5.79	5.777	5.775	5.767	5.743	4.307	3.957	3.949	4.11	4.122	4.41	5.562	5.555	5.601	5.572	5.576	5.582	5.541	5.533	5.536	5.536	5.533	5.533	5.532
pos_5020	metab_4018	2M+3H2O+2H	C22H37ClO4	2.2872	-	pos	Lipids and lipid-like molecules	Fatty Acyls	414.25	1.4205	-	Fatty acids and conjugates	4.132	4.175	4.085	3.668	4.043	3.687	3.762	3.866	3.982	4.244	4.26	4.178	2.281	3.966	3.833	2.291	4.246	2.634	5.453	5.479	5.502	5.414	5.458	5.507	2.744	2.243	2.248	3.592	2.246	2.251	4.748	4.74	4.741	4.742	4.707	4.722	4.607
pos_5022	metab_4020	M+ACN+H	C11H20N2O6	2.2872	-	pos	Organic acids and derivatives	Carboxylic acids and derivatives	318.165	-2.82253	-	Amino acids, peptides, and analogues	5.611	5.648	5.607	5.631	5.589	5.622	5.143	5.153	5.2	5.151	5.162	5.206	5.237	5.189	5.215	5.229	5.239	5.199	5.072	5.06	5.123	5.07	5.014	5.059	5.138	5.122	5.137	5.165	5.121	5.206	5.119	5.155	5.111	5.102	5.106	5.106	5.091
pos_5023	metab_4021	M+H-2H2O	C16H20N4O4	2.2872	-	pos	Organic acids and derivatives	Carboxylic acids and derivatives	297.135	0.332831	-	Amino acids, peptides, and analogues	4.386	4.274	4.595	4.394	4.327	4.467	4.399	4.312	4.407	4.355	4.222	4.379	4.574	4.459	4.326	4.479	4.233	4.516	4.777	4.857	4.878	4.812	4.926	4.811	4.534	4.477	4.587	4.574	4.634	4.49	4.828	4.821	4.725	4.821	4.776	4.838	4.833
pos_5024	metab_4022	M+ACN+H	C12H12N2O3	2.2872	C05079	pos	Organoheterocyclic compounds	Diazanaphthalenes	274.118	-0.785366	389-08-2	Naphthyridines	3.29	3.467	3.342	3.288	3.427	3.289	3.583	3.765	3.88	3.797	3.596	3.95	3.379	3.258	3.786	3.264	3.259	3.668	3.413	3.249	3.215	3.199	3.29	3.193	3.219	3.216	3.221	3.223	3.219	3.224	4.175	4.14	4.142	4.139	4.168	4.318	4.166
pos_5025	metab_4023	M+H	C10H20N2O4	2.2872	-	pos	-	-	233.15	-0.0116894	-	-	6.137	6.159	6.146	6.151	6.135	6.148	5.725	5.737	5.712	5.709	5.728	5.708	5.793	5.798	5.78	5.823	5.8	5.79	5.528	5.535	5.524	5.576	5.528	5.546	5.314	5.375	5.352	5.386	5.331	5.378	5.643	5.65	5.636	5.636	5.652	5.649	5.642
pos_503	metab_4028	M+2H, M+H	C21H35NO6	2.3831	-	pos	Lipids and lipid-like molecules	Fatty Acyls	398.255	3.23226	-	Fatty acid esters	5.341	5.371	5.297	5.376	5.339	5.34	5.365	5.419	5.374	5.379	5.368	5.426	5.517	5.547	5.49	5.54	5.561	5.53	6.25	6.256	6.233	6.23	6.233	6.251	5.759	5.791	5.749	5.774	5.775	5.758	5.937	5.906	5.919	5.934	5.915	5.912	5.915
pos_5038	metab_4035	M+2H	C22H37NO5	2.2631	-	pos	Lipids and lipid-like molecules	Fatty Acyls	198.641	3.12669	-	Fatty acid esters	4.066	4.195	4.054	4.139	4.213	4.107	4.226	3.984	3.929	4.062	4.089	4.013	3.951	4.042	4.093	4.004	4.192	4.198	5.039	5.07	5.02	4.99	4.967	5.042	4.191	4.206	4.21	3.895	4.132	4.062	4.366	4.341	4.335	4.258	4.42	4.358	4.357
pos_5039	metab_4036	M+NH4	C16H18N6O4	2.2552	-	pos	Nucleosides, nucleotides, and analogues	Purine nucleosides	376.171	-4.68919	53296-10-9	Not Available	5.46	5.52	5.471	5.472	5.442	5.481	5.55	5.545	5.518	5.526	5.564	5.541	5.18	5.138	5.183	5.176	5.232	5.236	5.298	5.249	5.31	5.223	5.307	5.297	5.399	5.372	5.375	5.345	5.396	5.379	5.537	5.53	5.495	5.542	5.546	5.511	5.526
pos_5042	metab_4038	2M+Na	C9H13N3O	2.2472	C11777	pos	Organoheterocyclic compounds	Pyridines and derivatives	381.202	1.57442	54-92-2	Pyridinecarboxylic acids and derivatives	3.689	2.252	2.189	2.417	2.659	2.212	5.036	5.015	5.026	4.989	5.109	5.065	3.833	0.4394	3.711	0.4438	3.705	4.009	0.3971	0.3979	0.3999	0.4032	0.3967	0.3997	4.415	4.366	4.288	4.18	4.31	4.336	4.678	4.777	4.633	4.656	4.656	4.671	4.671
pos_5044	metab_4040	M+CH3OH+H	C14H18N2O4	2.2392	-	pos	Organic acids and derivatives	Carboxylic acids and derivatives	311.16	-1.5409	-	Amino acids, peptides, and analogues	4.525	4.694	4.667	4.717	4.79	4.719	4.164	4.312	4.479	4.018	4.511	4.55	5.107	5.014	5.05	5.069	5.091	5.109	5.523	5.5	5.521	5.492	5.514	5.514	4.91	4.802	4.812	4.804	4.727	4.785	4.733	4.76	4.75	4.754	4.767	4.801	4.773
pos_5052	metab_4049	M+H	C13H17N3O	2.2233	C07539	pos	Organoheterocyclic compounds	Azoles	232.144	0.19131	58-15-1	Pyrazoles	5.252	5.253	5.248	5.25	5.249	5.251	5.193	5.195	5.185	5.192	5.196	5.191	5.216	5.22	5.228	5.226	5.221	5.23	5.151	5.152	5.156	5.161	5.15	5.155	5.182	5.178	5.183	5.185	5.181	5.186	5.244	5.261	5.227	5.238	5.237	5.234	5.233
pos_5053	metab_4050	M+H-2H2O	C8H12O2	2.2233	-	pos	Lipids and lipid-like molecules	Fatty Acyls	105.07	2.4119	60523-21-9	Fatty acid esters	5.556	5.573	5.578	5.586	5.594	5.568	5.567	5.576	5.573	5.561	5.576	5.577	5.725	5.727	5.714	5.728	5.723	5.727	5.447	5.452	5.473	5.462	5.467	5.48	5.55	5.567	5.52	5.553	5.527	5.548	5.63	5.639	5.639	5.642	5.639	5.639	5.642
pos_5059	metab_4056	M+Na	C14H17N5O8	2.2074	-	pos	Nucleosides, nucleotides, and analogues	Purine nucleosides	406.097	-0.955608	4542-23-8	Not Available	5.548	5.613	5.615	5.603	5.607	5.55	5.127	5.056	5.082	5.029	5.072	5.125	5.142	5.057	5.044	4.996	5.081	5.136	5.49	5.451	5.479	5.459	5.471	5.472	5.455	5.424	5.43	5.452	5.418	5.45	5.326	5.268	5.318	5.318	5.324	5.324	5.315
pos_5066	metab_4064	M+H-2H2O	C25H22ClNO3	2.1994	C10988	pos	Lipids and lipid-like molecules	Fatty Acyls	384.115	-0.814952	51630-58-1	Fatty acid esters	7.36	7.381	7.372	7.38	7.37	7.358	6.783	6.776	6.768	6.781	6.782	6.781	6.902	6.895	6.898	6.904	6.884	6.896	7.329	7.339	7.343	7.343	7.335	7.348	7.212	7.223	7.225	7.218	7.214	7.23	7.071	7.069	7.07	7.063	7.074	7.069	7.069
pos_5076	metab_4074	M+NH4	C11H22O6	2.1756	-	pos	Lipids and lipid-like molecules	Fatty Acyls	268.177	4.83901	-	Fatty acyl glycosides	5.116	5.102	5.137	5.084	5.129	5.102	5.157	5.122	5.093	5.15	5.172	5.097	5.333	5.37	5.306	5.335	5.291	5.265	4.351	4.352	4.355	4.361	4.35	4.355	5.178	5.174	5.225	5.137	5.177	5.198	5.219	5.212	5.217	5.212	5.217	5.195	5.253
pos_5085	metab_4083	M+ACN+H	C10H16N4O3	2.1517	C00884	pos	Organic acids and derivatives	Peptidomimetics	282.156	-0.829274	3650-73-5	Hybrid peptides	5.752	5.748	5.742	5.739	5.774	5.743	5.701	5.666	5.66	5.666	5.714	5.695	5.871	5.884	5.872	5.868	5.859	5.861	0.7923	0.8728	2.242	1.329	0.1198	3.412	5.881	5.912	5.89	5.877	5.893	5.892	5.823	5.852	5.828	5.815	5.836	5.815	5.815
pos_5100	metab_4095	2M+H	C16H21N3O2	2.1199	C07218	pos	Organoheterocyclic compounds	Indoles and derivatives	575.339	9.46445	139264-17-8	Tryptamines and derivatives	7.118	7.118	7.12	7.114	7.12	7.106	6.11	6.133	6.106	6.12	6.139	6.118	6.549	6.546	6.589	6.569	6.579	6.544	0.01931	3.229	0.01951	0.01975	0.01928	0.01949	6.814	6.83	6.839	6.815	6.83	6.837	6.545	6.536	6.536	6.529	6.536	6.537	6.535
pos_5102	metab_4097	M+H	C12H17N5O5	2.1199	-	pos	-	-	312.13	-1.88074	-	-	5.389	5.389	5.446	5.397	5.377	5.464	5.414	5.342	5.349	5.318	5.375	5.364	5.37	5.434	5.486	5.396	5.519	5.501	5.317	5.31	5.364	5.252	5.363	5.354	5.087	5.09	5.125	5.212	5.14	5.056	5.229	5.264	5.276	5.269	5.292	5.18	5.264
pos_5110	metab_4103	M+H	C11H21NO4	2.104	C02862	pos	Lipids and lipid-like molecules	Fatty Acyls	232.154	-0.589591	25576-40-3	Fatty acid esters	7.077	7.08	7.078	7.074	7.09	7.077	6.263	6.257	6.248	6.255	6.278	6.255	6.908	6.917	6.903	6.914	6.916	6.909	6.868	6.869	6.879	6.871	6.873	6.878	6.154	6.17	6.165	6.152	6.167	6.149	6.617	6.612	6.617	6.61	6.61	6.605	6.609
pos_5119	metab_4108	M+ACN+H	C16H17NO3	2.0724	C06346	pos	Organoheterocyclic compounds	Isoquinolines and derivatives	313.154	-1.15224	106032-53-5	Benzylisoquinolines	3.245	3.246	3.524	3.243	3.241	3.934	4.756	4.777	4.608	4.718	4.816	4.669	5.339	5.336	5.358	5.157	5.329	5.199	6.678	6.686	6.693	6.683	6.691	6.687	5.44	5.442	5.382	5.365	5.434	5.421	5.673	5.671	5.673	5.655	5.645	5.617	5.644
pos_5122	metab_4112	M+H	C11H14O	2.0651	-	pos	-	-	163.112	0.541618	-	-	5.781	5.798	5.808	5.779	5.781	5.756	5.675	5.672	5.62	5.656	5.672	5.655	5.827	5.867	5.826	5.871	5.853	5.842	5.633	5.605	5.633	5.635	5.616	5.637	5.756	5.771	5.783	5.761	5.765	5.758	5.708	5.71	5.717	5.717	5.71	5.718	5.722
pos_5127	metab_4116	M+H-2H2O	C6H10O3	2.0571	C06102	pos	Lipids and lipid-like molecules	Fatty Acyls	95.0496	3.33187	928-81-4	Fatty acids and conjugates	6.209	6.213	6.206	6.217	6.218	6.196	6.127	6.147	6.127	6.12	6.138	6.129	6.278	6.297	6.285	6.296	6.292	6.288	6.102	6.102	6.108	6.113	6.107	6.117	6.226	6.237	6.241	6.236	6.227	6.233	6.174	6.182	6.187	6.184	6.187	6.188	6.184
pos_5128	metab_4117	M+H-2H2O	C7H10O2	2.0571	-	pos	Organic oxygen compounds	Organooxygen compounds	91.0547	3.38288	-	Carbonyl compounds	6.007	6.002	6.006	6.006	6.011	5.993	5.937	5.944	5.925	5.935	5.949	5.941	6.08	6.101	6.088	6.094	6.089	6.092	5.885	5.88	5.879	5.889	5.89	5.886	6.048	6.055	6.051	6.072	6.043	6.058	5.979	5.991	5.993	5.988	5.996	5.992	5.988
pos_5129	metab_4118	M+H-2H2O	C6H8O2	2.0571	C04221	pos	Organic oxygen compounds	Organooxygen compounds	77.039	3.37364	103302-38-1	Alcohols and polyols	4.284	4.528	4.412	4.617	4.494	4.586	4.459	4.349	4.453	4.391	4.286	4.221	4.563	4.523	4.559	4.59	4.682	4.583	4.37	4.348	4.385	4.163	4.352	4.382	4.496	4.465	4.411	4.496	4.328	4.358	4.375	4.357	4.399	4.369	4.471	4.322	4.355
pos_5131	metab_4121	M+H	C10H18N2O5S	2.0413	-	pos	Organic acids and derivatives	Carboxylic acids and derivatives	279.101	-0.5826	17663-87-5	Amino acids, peptides, and analogues	6.171	6.194	6.153	6.163	6.172	6.165	6.133	6.132	6.123	6.125	6.146	6.115	5.943	5.996	5.996	6.002	5.969	5.951	6.079	6.062	6.095	6.095	6.08	6.091	5.922	5.953	5.97	5.964	5.962	5.96	6.074	6.083	6.083	6.081	6.082	6.082	6.082
pos_5137	metab_4127	M+H	C27H34O11	2.0334	C16915	pos	Lignans, neolignans and related compounds	Lignan glycosides	535.214	-5.85606	20362-31-6	Not Available	3.83	4.286	3.826	3.828	3.928	3.829	5.191	5.261	5.371	5.393	5.263	5.219	3.794	3.797	3.806	3.889	3.798	3.807	6.195	6.167	6.175	6.166	6.172	6.175	5.815	5.726	5.794	5.755	5.752	5.808	5.481	5.477	5.487	5.486	5.492	5.497	5.496
pos_5140	metab_4131	M+H	C15H23N5O3	2.0334	-	pos	Organic acids and derivatives	Carboxylic acids and derivatives	322.187	-1.17445	1238-09-1	Amino acids, peptides, and analogues	6.197	6.194	6.167	6.177	6.186	6.2	6.125	6.146	6.113	6.117	6.169	6.15	6.175	6.161	6.169	6.173	6.177	6.148	6.352	6.369	6.364	6.372	6.372	6.38	6.573	6.581	6.587	6.575	6.572	6.584	6.381	6.391	6.385	6.382	6.393	6.382	6.378
pos_5149	metab_4140	M+H-H2O	C11H21NO5	2.0334	-	pos	Lipids and lipid-like molecules	Fatty Acyls	230.139	-0.512293	1469900-92-2	Fatty acid esters	5.337	5.366	5.32	5.384	5.384	5.372	5.425	5.413	5.353	5.409	5.421	5.43	5.289	5.251	5.23	5.202	5.211	5.151	5.813	5.802	5.827	5.824	5.798	5.841	4.891	4.942	4.723	4.783	4.905	4.732	5.356	5.342	5.341	5.349	5.316	5.349	5.339
pos_5150	metab_4142	M+NH4	C11H17NO3	2.0334	C07144	pos	Benzenoids	Phenols	229.155	-0.334077	586-06-1	Benzenediols	5.796	5.79	5.809	5.79	5.825	5.801	5.766	5.749	5.723	5.709	5.746	5.733	6.05	6.06	6.051	6.034	6.047	6.032	5.06	5.048	4.962	5.151	5.068	5.063	5.919	5.897	5.896	5.923	5.912	5.89	5.867	5.873	5.881	5.87	5.873	5.871	5.872
pos_5153	metab_4144	M+H-H2O	C8H15NO6	2.0334	C00645	pos	Organic oxygen compounds	Organooxygen compounds	204.087	-0.257991	3615-17-6;7772-94-3	Carbohydrates and carbohydrate conjugates	5.875	5.889	5.883	5.873	5.88	5.899	5.635	5.636	5.635	5.633	5.631	5.669	7.002	7.017	7	7.007	7.005	6.997	5.685	5.693	5.675	5.703	5.682	5.662	6.377	6.384	6.392	6.375	6.38	6.404	5.981	5.984	5.979	5.988	5.984	5.985	5.986
pos_5158	metab_4148	M+H	C7H7NO2	2.0334	C01004	pos	Alkaloids and derivatives	Not Available	138.055	-0.492402	535-83-1	Not Available	4.707	4.823	4.595	4.823	4.821	4.777	4.73	4.702	4.627	4.69	4.572	4.524	5.989	6.015	6.01	6.012	6.013	5.994	4.555	4.523	4.714	4.492	4.681	4.755	5.407	5.476	5.471	5.469	5.483	5.489	5.018	5.027	5.06	4.999	5.032	5.027	5.031
pos_516	metab_4150	M+H, M+Na	C19H20N2O8	2.4948	-	pos	-	-	405.132	7.84255	-	-	4.831	4.857	4.913	4.923	4.849	4.837	6.064	6.06	6.057	6.046	6.047	6.071	4.894	4.969	4.947	4.95	5.011	5.012	4.664	4.667	4.691	4.663	4.742	4.738	5.421	5.433	5.386	5.458	5.411	5.413	5.701	5.705	5.701	5.691	5.69	5.696	5.668
pos_5168	metab_4156	M+ACN+H	C20H36O7	2.0256	C06475	pos	Lipids and lipid-like molecules	Fatty Acyls	430.281	2.45317	11000-26-3	Eicosanoids	6.541	6.534	6.547	6.522	6.553	6.566	6.235	6.228	6.212	6.242	6.256	6.238	6.411	6.449	6.431	6.436	6.447	6.41	5.777	5.77	5.744	5.754	5.77	5.754	6.284	6.274	6.28	6.263	6.269	6.267	6.47	6.473	6.453	6.463	6.465	6.464	6.454
pos_5174	metab_4162	M+2Na-H	C11H21N5O3	2.0256	-	pos	Organic acids and derivatives	Carboxylic acids and derivatives	316.137	3.32498	2418-69-1	Amino acids, peptides, and analogues	3.947	3.688	3.804	3.381	3.475	3.532	3.475	3.175	3.401	3.307	3.266	3.336	6.755	6.757	6.747	6.762	6.756	6.755	2.687	1.656	2.613	2.706	2.983	1.659	3.357	3.445	3.276	2.699	3.277	3.427	4.838	4.93	4.81	4.83	4.87	4.959	4.829
pos_5178	metab_4166	M+H-H2O	C10H20N4O4	2.0256	-	pos	Organic acids and derivatives	Carboxylic acids and derivatives	243.145	-0.775547	-	Amino acids, peptides, and analogues	5.198	5.159	5.202	5.186	5.234	5.134	5.114	4.967	4.968	4.941	4.881	5.025	5.459	5.487	5.446	5.483	5.462	5.485	6.432	6.438	6.426	6.414	6.431	6.448	4.773	4.947	4.982	4.853	4.884	4.888	5.622	5.601	5.613	5.613	5.633	5.609	5.593
pos_518	metab_4167	M+H-H2O, M+H	C12H22N2O2	2.519	-	pos	-	-	227.175	-0.441416	-	-	7.281	7.291	7.295	7.3	7.295	7.274	7.301	7.305	7.292	7.288	7.3	7.299	7.273	7.274	7.28	7.278	7.281	7.279	7.148	7.146	7.151	7.144	7.146	7.156	7.226	7.228	7.23	7.233	7.231	7.229	7.278	7.271	7.27	7.271	7.273	7.26	7.27
pos_5181	metab_4169	M+CH3OH+H	C9H6O3	2.0256	C09315	pos	Phenylpropanoids and polyketides	Coumarins and derivatives	195.065	-0.00350444	93-35-6	Hydroxycoumarins	4.602	4.516	4.507	4.607	4.625	4.643	4.667	4.654	4.624	4.585	4.734	4.672	4.299	4.531	4.426	4.425	4.469	4.318	4.69	4.751	4.657	4.78	4.658	4.725	4.788	4.782	4.784	4.782	4.646	4.942	4.661	4.684	4.653	4.663	4.653	4.676	4.662
pos_5186	metab_4174	M+ACN+Na	C14H20O4	2.0176	-	pos	Organoheterocyclic compounds	Naphthofurans	316.15	-9.3468	124869-06-3	Not Available	5.428	5.426	5.384	5.426	5.438	5.377	5.046	4.985	5.023	5.079	5.06	5.152	4.737	4.672	4.679	4.706	4.7	4.597	4.564	4.57	4.676	4.575	4.708	4.729	4.746	4.858	4.701	4.711	4.709	4.736	5.032	5.094	5.024	4.973	5.035	4.997	5.062
pos_5192	metab_4180	M+2Na-H	C14H24N2O7	2.0096	C02078	pos	Organoheterocyclic compounds	Dioxanes	377.127	-6.21784	1695-77-8	1,4-dioxanes	5.642	5.661	5.685	5.667	5.681	5.676	5.25	5.342	5.387	5.429	5.404	5.34	5.376	5.423	5.249	5.326	5.36	5.303	5.155	5.182	5.252	5.304	5.289	5.327	5.076	5.091	5.036	4.903	4.934	4.987	5.305	5.265	5.228	5.227	5.242	5.243	5.214
pos_5198	metab_4186	M+H-H2O	C24H25O13+	2.0016	-	pos	Phenylpropanoids and polyketides	Flavonoids	504.128	3.19992	-	Flavonoid glycosides	4.903	4.871	4.712	4.811	4.806	4.814	4.787	5.009	4.831	4.866	4.813	4.838	5.135	5.109	5.109	5.092	5.033	5.126	3.66	3.662	4.223	4.338	4.164	4.15	5.92	5.919	5.915	5.973	5.951	5.934	4.991	4.99	4.989	4.97	4.979	4.979	4.909
pos_5199	metab_4187	2M+Na	C12H8N2O2	2.0016	C02161	pos	Organoheterocyclic compounds	Benzoxazines	447.106	-0.00095224	1916-59-2	Phenoxazines	4.653	4.736	4.57	4.63	4.619	4.758	4.996	4.837	4.972	4.788	4.964	4.957	5.01	4.958	5.116	4.939	5.054	5.165	4.659	4.648	4.709	4.62	4.648	4.665	5.931	5.899	5.946	5.913	5.945	5.918	5.081	5.11	5.077	5.062	5.074	5.032	5.073
pos_5203	metab_4193	M+H	C11H15N5O4	2.0016	C04779	pos	Nucleosides, nucleotides, and analogues	Purine nucleosides	282.119	-0.831342	2140-79-6	Not Available	4.995	4.986	5.039	4.999	5.015	5.069	5.018	5.022	4.93	4.939	5.011	4.996	4.302	4.478	4.46	4.558	4.476	4.494	4.567	4.175	4.506	4.289	4.314	4.531	4.476	4.341	4.374	4.375	4.102	3.922	4.559	4.638	4.641	4.623	4.623	4.514	4.625
pos_5204	metab_4194	M+NH4	C10H14N2O4S	2.0016	-	pos	Nucleosides, nucleotides, and analogues	Nucleoside and nucleotide analogues	276.102	0.986241	-	Thionucleosides	4.589	4.714	4.438	4.534	4.68	4.686	5.115	5.24	4.963	5.027	5.078	4.997	4.618	4.576	4.659	4.553	4.568	4.857	5.358	5.256	5.267	5.323	5.267	5.348	5.098	5.205	5.345	5.201	5.189	5.122	5.022	5.019	5.061	5.026	5.055	5.055	5
pos_523	metab_4216	M+H, M+H-H2O	C11H9NO2	2.5589	-	pos	Organoheterocyclic compounds	Indoles and derivatives	188.071	-0.123215	29953-71-7	Indoles	7.695	7.705	7.704	7.712	7.705	7.698	7.509	7.516	7.504	7.516	7.515	7.517	7.795	7.798	7.807	7.797	7.811	7.812	7.66	7.661	7.663	7.66	7.661	7.661	7.577	7.574	7.579	7.579	7.574	7.577	7.582	7.588	7.587	7.59	7.591	7.588	7.589
pos_5245	metab_4230	M+ACN+H	C27H41N3O7	1.938	-	pos	Organic acids and derivatives	Carboxylic acids and derivatives	561.324	-8.56695	181485-20-1	Amino acids, peptides, and analogues	6.833	6.821	6.84	6.808	6.82	6.833	5.766	5.814	5.797	5.751	5.793	5.77	6.097	6.136	6.149	6.135	6.158	6.102	3.972	3.93	4.23	1.715	1.704	3.931	6.515	6.52	6.511	6.521	6.507	6.522	6.174	6.164	6.176	6.163	6.137	6.165	6.168
pos_5255	metab_4240	M+H	C12H23NO5	1.938	-	pos	Lipids and lipid-like molecules	Fatty Acyls	262.165	-0.611614	-	Fatty acid esters	5.719	5.731	5.708	5.66	5.733	5.701	5.753	5.756	5.701	5.719	5.706	5.771	5.687	5.666	5.71	5.695	5.692	5.67	6.974	6.977	6.974	6.974	6.968	6.975	5.415	5.364	5.439	5.406	5.406	5.432	6.068	6.089	6.064	6.061	6.061	6.055	6.068
pos_5263	metab_4249	M+H-H2O	C10H18N2O6	1.9302	C01683	pos	Organic acids and derivatives	Carboxylic acids and derivatives	245.113	-0.206763	63409-16-5	Amino acids, peptides, and analogues	4.599	4.676	4.534	4.689	4.736	4.605	4.793	4.664	4.745	4.703	4.762	4.769	4.601	4.166	4.457	4.3	4.559	4.366	5.511	5.517	5.507	5.494	5.48	5.496	4.762	4.712	4.672	4.543	4.583	4.616	4.827	4.807	4.787	4.806	4.819	4.808	4.85
pos_5264	metab_4250	M+NH4	C10H12O2	1.9302	C10453	pos	Benzenoids	Phenols	182.118	-0.200372	97-53-0	Methoxyphenols	5.674	5.675	5.66	5.652	5.605	5.639	5.771	5.762	5.772	5.766	5.803	5.777	5.709	5.656	5.668	5.664	5.664	5.691	4.834	4.757	4.655	4.677	4.598	4.743	5.845	5.913	5.899	5.919	5.906	5.886	5.705	5.745	5.742	5.748	5.748	5.742	5.75
pos_5270	metab_4256	M+CH3OH+H	C16H19N3O6	1.9223	C21161	pos	Organoheterocyclic compounds	Indoles and derivatives	382.161	-1.01953	-	Indolequinones	5.37	5.415	5.314	5.362	5.353	5.347	5.034	5.127	4.906	5.011	5.012	5.025	5.216	5.218	5.267	5.306	5.195	5.276	3.521	3.523	3.526	3.531	3.521	3.526	5.818	5.8	5.802	5.784	5.786	5.8	5.321	5.32	5.313	5.331	5.336	5.304	5.32
pos_5275	metab_4259	M+H	C6H5NO3	1.9223	C18620	pos	Organoheterocyclic compounds	Pyridines and derivatives	140.034	0.0225252	874-24-8	Pyridinecarboxylic acids and derivatives	4.414	4.274	4.278	4.335	4.229	4.235	4.952	4.961	4.963	4.891	4.978	4.98	4.77	4.726	4.743	4.717	4.709	4.771	4.44	4.431	4.498	4.491	4.477	4.524	4.135	4.09	3.872	4.102	3.767	4.024	4.698	4.736	4.707	4.712	4.712	4.69	4.722
pos_5286	metab_4269	M+CH3OH+H	C10H12N2O4	1.9063	C05651	pos	Organic oxygen compounds	Organooxygen compounds	257.113	-0.544645	720-00-3	Carbonyl compounds	5.343	5.347	5.308	5.291	5.307	5.35	4.992	5.052	4.978	5.013	5.008	5.014	5.212	5.135	5.182	5.141	5.123	5.142	5.377	5.361	5.38	5.297	5.325	5.342	5.13	5.118	5.064	5.149	5.122	5.072	5.167	5.187	5.159	5.159	5.212	5.112	5.108
pos_5287	metab_4270	M+ACN+H	C20H18O11	1.8983	-	pos	Phenylpropanoids and polyketides	Flavonoids	476.114	-9.94998	572-30-5	Flavonoid glycosides	5.962	5.973	5.983	5.962	5.992	5.959	6.249	6.276	6.23	6.259	6.264	6.275	5.566	5.605	5.591	5.554	5.605	5.603	5.749	5.706	5.7	5.685	5.691	5.735	6.203	6.17	6.214	6.197	6.174	6.213	6.063	6.06	6.075	6.067	6.063	6.054	6.071
pos_5292	metab_4276	M+H-H2O	C12H21NO5	1.8983	-	pos	Organoheterocyclic compounds	Indolizidines	242.139	-0.505551	-	Not Available	5.456	5.421	5.426	5.483	5.464	5.48	5.264	5.287	5.289	5.333	5.294	5.347	5.57	5.625	5.589	5.606	5.634	5.668	5.938	5.904	5.909	5.925	5.915	5.942	5.505	5.472	5.476	5.416	5.478	5.451	5.413	5.442	5.396	5.465	5.469	5.47	5.468
pos_5305	metab_4289	2M+ACN+Na	C8H16N2O4S	1.8824	-	pos	Organic acids and derivatives	Carboxylic acids and derivatives	536.184	5.26706	484927	Amino acids, peptides, and analogues	5.701	5.707	5.725	5.657	5.673	5.693	5.876	5.912	5.846	5.83	5.886	5.86	5.512	5.502	5.587	5.554	5.547	5.512	5.595	5.555	5.58	5.58	5.582	5.616	5.593	5.679	5.598	5.63	5.608	5.58	5.726	5.719	5.719	5.743	5.74	5.723	5.718
pos_5307	metab_4291	M+H	C5H5N5O	1.8824	C00242	pos	Organoheterocyclic compounds	Imidazopyrimidines	152.057	0.158518	73-40-5	Purines and purine derivatives	7.215	7.217	7.209	7.202	7.217	7.212	7.039	7.049	7.029	7.032	7.052	7.044	7.071	7.086	7.081	7.068	7.082	7.081	7.05	7.044	7.058	7.049	7.054	7.054	6.867	6.87	6.879	6.874	6.867	6.885	7.034	7.036	7.034	7.034	7.035	7.034	7.033
pos_5310	metab_4295	2M+Na	C10H19N3O4S	1.8746	-	pos	Organic acids and derivatives	Carboxylic acids and derivatives	577.211	4.31194	114659-59-5	Amino acids, peptides, and analogues	5.776	5.747	5.725	5.688	5.681	5.705	5.819	5.858	5.755	5.791	5.868	5.833	5.354	5.277	5.409	5.234	5.356	5.268	6.53	6.51	6.552	6.539	6.51	6.524	5.834	5.865	5.863	5.834	5.761	5.81	5.944	5.937	5.943	5.959	5.914	5.945	5.936
pos_5313	metab_4298	M+ACN+Na	C10H15N5O3	1.8746	C07417	pos	Organoheterocyclic compounds	Imidazopyrimidines	317.134	3.47913	39809-25-1	Purines and purine derivatives	5.824	5.888	5.959	5.947	5.976	5.993	6.083	6.057	6.019	6.036	6.048	6.011	5.627	5.634	5.587	5.617	5.681	5.76	5.823	5.694	5.711	5.706	5.7	5.724	6.433	6.435	6.474	6.443	6.43	6.446	5.699	5.835	5.842	5.903	5.924	5.924	5.922
pos_5325	metab_4306	M+NH4	C22H16O3	1.859	-	pos	Benzenoids	Anthracenes	346.143	-2.81674	-	Not Available	5.412	5.413	5.464	5.434	5.435	5.473	4.821	4.909	4.702	4.908	4.876	4.922	5.337	5.327	5.428	5.326	5.341	5.355	5.632	5.658	5.705	5.67	5.676	5.709	5.391	5.371	5.35	5.416	5.34	5.414	5.31	5.275	5.269	5.266	5.29	5.227	5.268
pos_5331	metab_4312	M+CH3OH+H	C17H24N6O4	1.8511	-	pos	Organic acids and derivatives	Carboxylic acids and derivatives	409.219	-1.08269	-	Amino acids, peptides, and analogues	5.053	5.088	5.109	5.023	5.104	5.025	4.95	4.996	5.031	4.975	4.996	4.993	5.577	5.582	5.612	5.55	5.565	5.51	4.781	4.911	4.758	4.847	4.789	4.852	5.381	5.296	5.389	5.369	5.37	5.423	5.47	5.463	5.493	5.468	5.44	5.469	5.491
pos_5338	metab_4317	M+CH3OH+H	C10H17N3O4	1.8431	-	pos	Organic acids and derivatives	Carboxylic acids and derivatives	276.155	-0.58036	-	Amino acids, peptides, and analogues	5.002	5.082	5.055	5.02	5.046	5.013	4.481	4.637	4.44	4.578	4.67	4.667	5.059	5.087	5.165	5.096	5.109	5.143	4.807	4.7	4.669	4.758	4.741	4.812	4.854	4.691	4.884	4.795	4.812	4.82	4.796	4.787	4.788	4.728	4.774	4.786	4.852
pos_534	metab_4319	M+H, M+Na	C11H22N2O3	2.6778	-	pos	-	-	231.17	-0.380151	-	-	6.088	6.095	6.11	6.106	6.101	6.072	5.754	5.748	5.741	5.757	5.759	5.759	5.784	5.812	5.813	5.796	5.805	5.814	5.558	5.516	5.543	5.541	5.535	5.549	5.273	5.263	5.243	5.278	5.247	5.26	5.61	5.603	5.603	5.625	5.612	5.603	5.605
pos_5343	metab_4322	2M+NH4	C5H9NO5	1.8351	C03079	pos	Organic acids and derivatives	Carboxylic acids and derivatives	344.127	-8.645	-	Amino acids, peptides, and analogues	5.317	5.269	5.408	5.267	5.275	5.319	4.958	5.006	4.969	4.966	4.876	4.986	5.486	5.473	5.525	5.467	5.457	5.551	5.558	5.534	5.534	5.546	5.518	5.532	5.437	5.45	5.363	5.406	5.434	5.469	5.322	5.275	5.319	5.318	5.318	5.319	5.311
pos_5347	metab_4326	M+H	C10H13N5O4	1.8351	C00212	pos	Nucleosides, nucleotides, and analogues	Purine nucleosides	268.104	-0.620192	58-61-7	Not Available	7.271	7.285	7.274	7.279	7.283	7.285	7.678	7.691	7.667	7.674	7.69	7.682	7.218	7.232	7.221	7.213	7.222	7.218	7.462	7.453	7.461	7.454	7.456	7.464	7.545	7.555	7.562	7.546	7.553	7.565	7.529	7.528	7.527	7.527	7.525	7.529	7.531
pos_5352	metab_4330	M+ACN+H	C14H12O2S2	1.8273	C04485	pos	Organoheterocyclic compounds	Bi- and oligothiophenes	318.064	7.79595	1219-28-9	Not Available	5.169	5.202	5.198	5.12	5.128	5.081	5.308	5.325	5.256	5.329	5.295	5.322	5.362	5.409	5.389	5.299	5.395	5.418	5.04	5.076	5.117	4.966	5.133	5.15	5.675	5.682	5.723	5.705	5.686	5.73	5.189	5.196	5.182	5.195	5.154	5.183	5.195
pos_5354	metab_4331	M+H-2H2O	C10H16N2O5	1.8273	-	pos	Organic acids and derivatives	Carboxylic acids and derivatives	209.092	-0.10735	-	Amino acids, peptides, and analogues	3.327	3.328	3.323	3.325	3.324	3.326	4.114	3.671	3.781	4.103	3.69	3.267	3.291	3.295	3.858	3.301	3.387	3.522	3.226	3.228	3.231	3.236	3.226	3.316	4.15	3.908	3.946	3.26	3.398	3.47	4.194	4.115	4.178	4.23	4.185	4.23	4.19
pos_5355	metab_4332	2M+Na	C9H11F2N3O4	1.8193	-	pos	Nucleosides, nucleotides, and analogues	Pyrimidine nucleosides	549.134	1.89043	-	Pyrimidine 2''-deoxyribonucleosides	5.867	5.879	5.929	5.876	5.872	5.967	5.933	5.907	5.914	5.881	5.966	5.946	5.385	5.382	5.419	5.393	5.257	5.371	5.627	5.616	5.652	5.601	5.613	5.624	5.439	5.478	5.509	5.394	5.399	5.469	5.803	5.78	5.78	5.787	5.776	5.78	5.779
pos_536	metab_4335	M+H, M+Na	C16H19N3O5	2.6937	-	pos	Organoheterocyclic compounds	Indoles and derivatives	334.139	-0.999833	-	Indolequinones	5.083	5.088	5.001	5.068	5.088	5.064	4.599	4.514	4.572	4.535	4.613	4.509	5.224	5.199	5.211	5.266	5.199	5.197	5.112	5.161	5.107	5.055	5.011	5.064	5.164	5.09	5.119	5.162	5.103	5.103	5.117	5.081	5.083	5.064	5.121	5.089	5.08
pos_5362	metab_4337	M+ACN+H	C21H20N2O9	1.8036	-	pos	Organoheterocyclic compounds	Azolidines	486.146	-9.9341	-	Imidazolidines	5.938	5.999	5.926	5.927	5.916	5.96	6.021	6.054	6.013	6.058	6.062	6.028	5.536	5.368	5.5	5.567	5.502	5.521	5.955	5.976	5.99	5.951	5.994	5.939	5.991	6.03	6.021	6.06	6.081	6.037	6.097	6.083	6.093	6.097	6.09	6.11	6.13
pos_5367	metab_4340	M+H	C22H32O8	1.7958	C19952	pos	Lipids and lipid-like molecules	Prenol lipids	425.214	-7.52117	26934-87-2	Sesquiterpenoids	5.91	5.902	5.983	5.92	5.912	5.914	5.991	6.053	6.029	6.021	6.01	6.003	5.791	5.797	5.762	5.771	5.804	5.798	6.464	6.479	6.51	6.462	6.482	6.484	6.029	6.071	6.052	6.115	6.109	6.078	6.13	6.116	6.123	6.133	6.106	6.123	6.171
pos_5372	metab_4345	M+H-2H2O	C10H12N2O4	1.7958	C07312	pos	Nucleosides, nucleotides, and analogues	Nucleoside and nucleotide analogues	189.066	-0.260809	3056-17-5	Not Available	4.019	4.268	4.159	3.638	4.379	4.061	4.641	4.591	4.593	4.374	4.532	4.666	3.796	3.77	3.617	3.703	3.609	3.618	5.273	5.326	5.361	5.316	5.336	5.325	4.683	4.786	4.688	4.75	4.76	4.659	4.647	4.695	4.711	4.736	4.711	4.734	4.752
pos_5375	metab_4348	M+NH4	C20H27NO11	1.7801	C08325	pos	Organic oxygen compounds	Organooxygen compounds	475.193	2.48653	29883-15-6	Carbohydrates and carbohydrate conjugates	5.637	5.712	5.707	5.577	5.723	5.636	5.584	5.552	5.573	5.628	5.685	5.586	5.84	5.914	5.943	5.894	5.966	5.926	6.445	6.426	6.446	6.457	6.44	6.434	6.174	6.162	6.17	6.174	6.165	6.213	6.034	6.022	6.003	6.036	6.011	6.027	6.029
pos_5380	metab_4351	M+H	C6H13NO2	1.7801	C01933	pos	Organic acids and derivatives	Carboxylic acids and derivatives	132.102	0.716931	327-57-1	Amino acids, peptides, and analogues	8.372	8.369	8.371	8.374	8.377	8.374	8.21	8.211	8.197	8.202	8.209	8.209	8.462	8.475	8.467	8.476	8.474	8.47	8.219	8.201	8.212	8.211	8.206	8.21	8.225	8.219	8.234	8.212	8.229	8.236	8.257	8.27	8.271	8.27	8.27	8.273	8.273
pos_5382	metab_4353	M+H	C15H23N5O4	1.7721	C02993	pos	Organic acids and derivatives	Carboxylic acids and derivatives	338.182	-1.27753	70904-56-2	Amino acids, peptides, and analogues	4.916	4.767	4.471	4.754	4.47	4.716	4.864	4.543	4.37	4.714	4.747	4.582	5.019	5.108	4.98	5.044	5.23	5.107	3.932	3.963	3.975	4.147	4.243	4.24	5.521	5.551	5.502	5.512	5.552	5.526	5.236	5.257	5.239	5.229	5.176	5.255	5.231
pos_5386	metab_4356	M+H	C20H32N4O5	1.7641	-	pos	-	-	409.244	-1.16555	-	-	5.249	5.308	5.263	5.238	5.15	5.261	4.495	4.802	4.684	4.868	4.842	4.705	4.903	4.988	4.752	4.88	4.889	4.882	3.951	3.952	3.956	4.166	3.95	3.955	4.434	4.64	4.773	4.639	4.396	4.513	4.943	4.898	4.89	4.92	4.839	4.889	4.836
pos_5388	metab_4358	M+H-H2O	C17H19N4O8P	1.7561	C16071	pos	Organoheterocyclic compounds	Pteridines and derivatives	421.091	0.0311342	-	Alloxazines and isoalloxazines	5.654	5.617	5.642	5.677	5.625	5.61	3.773	3.776	3.904	4.111	3.777	3.772	5.61	5.613	5.606	5.587	5.657	5.61	4.128	4.651	4.382	4.237	3.731	4.401	5.654	5.661	5.678	5.648	5.687	5.747	5.453	5.446	5.438	5.426	5.352	5.439	5.445
pos_539	metab_4360	M+H, M+Na	C10H19NO5	2.7335	-	pos	Organic acids and derivatives	Carboxylic acids and derivatives	234.133	-0.589933	-	Amino acids, peptides, and analogues	4.848	4.865	4.906	4.87	4.873	4.881	4.991	4.96	4.966	5.014	5.012	5.062	5.02	4.979	4.985	5.046	4.946	5.011	5.619	5.638	5.634	5.642	5.628	5.669	5.424	5.399	5.405	5.42	5.417	5.422	5.218	5.207	5.207	5.227	5.207	5.207	5.172
pos_5398	metab_4367	M+H	C14H20N6O5S	1.7327	C00021	pos	Organoheterocyclic compounds	Lactones	385.128	-1.01652	979-92-0	Gamma butyrolactones	5.997	5.956	5.959	5.999	5.98	5.981	5.663	5.623	5.622	5.582	5.636	5.664	5.936	5.947	5.915	5.914	5.988	5.933	5.117	5.112	5.3	5.143	5.078	5.136	5.983	5.934	5.968	5.958	5.969	5.947	5.83	5.844	5.814	5.822	5.817	5.819	5.822
pos_54	metab_4369	M+H, M+ACN+H, M+ACN+Na, 2M+H	C5H6O2	0.4261	C20441	pos	Organoheterocyclic compounds	Heteroaromatic compounds	99.0445	4.19847	98-00-0	Not Available	6.279	6.298	6.308	6.307	6.307	6.297	6.293	6.276	6.292	6.281	6.282	6.278	6.322	6.326	6.319	6.314	6.308	6.303	6.228	6.274	6.291	6.314	6.319	6.351	6.38	6.373	6.358	6.328	6.378	6.382	6.177	6.288	6.308	6.315	6.306	6.315	6.288
pos_5400	metab_4371	M+H-H2O	C10H17N3O5	1.7327	C05939	pos	Organic acids and derivatives	Carboxylic acids and derivatives	242.113	-0.700834	10139-06-7	Amino acids, peptides, and analogues	4.76	4.743	4.831	4.827	4.934	4.953	5.221	5.283	5.257	5.267	5.291	5.274	4.852	4.922	4.898	4.986	5.004	5.114	5.333	5.235	5.278	5.293	5.266	5.301	5.359	5.361	5.518	5.472	5.28	5.263	5.2	5.326	5.328	5.336	5.338	5.371	5.369
pos_5406	metab_4375	M+H	C9H18N2O4	1.7251	-	pos	-	-	219.134	-0.37341	-	-	5.588	5.61	5.622	5.626	5.62	5.642	5.111	5.094	5.102	5.041	5.036	5.056	5.232	5.254	5.237	5.258	5.203	5.3	4.806	4.861	4.866	4.775	4.731	4.813	4.498	4.427	4.515	3.935	4.339	4.37	4.989	4.957	4.979	4.965	4.961	4.979	4.96
pos_5410	metab_4379	M+ACN+H	C9H15NO3	1.7171	C10858	pos	Alkaloids and derivatives	Tropane alkaloids	227.139	-0.835925	481-37-8	Not Available	5.883	5.83	5.868	5.851	5.862	5.882	5.832	5.789	5.786	5.811	5.805	5.811	6.115	6.123	6.119	6.136	6.138	6.135	6.388	6.384	6.379	6.388	6.377	6.387	6.226	6.198	6.231	6.204	6.215	6.21	6.013	6.004	6.004	5.986	6.001	6.006	6.005
pos_5413	metab_4382	M+H	C7H6O2	1.7171	C00633	pos	Organic oxygen compounds	Organooxygen compounds	123.044	1.62923	123-08-0	Carbonyl compounds	6.372	6.368	6.374	6.384	6.385	6.393	6.135	6.139	6.133	6.141	6.14	6.128	6.626	6.647	6.638	6.638	6.644	6.64	6.406	6.393	6.404	6.396	6.39	6.407	6.549	6.538	6.549	6.535	6.543	6.555	6.411	6.413	6.413	6.409	6.413	6.412	6.412
pos_5415	metab_4383	M+ACN+Na	C36H48O19	1.7092	-	pos	Organic oxygen compounds	Organooxygen compounds	848.302	9.14545	140147-67-7	Carbohydrates and carbohydrate conjugates	6.225	6.215	6.226	6.165	6.16	6.2	5.73	5.646	5.513	5.676	5.576	5.672	6.121	6.123	6.079	5.999	6.062	6.093	5.596	5.552	5.679	5.661	5.807	5.636	5.94	5.907	5.966	5.845	5.919	5.947	6.001	5.998	5.972	5.965	5.965	5.966	5.956
pos_5418	metab_4385	M+CH3OH+H	C40H43N7O7S	1.7013	-	pos	Organoheterocyclic compounds	Quinolines and derivatives	798.322	-7.2867	-	Benzoquinolines	6.235	6.23	6.23	6.215	6.253	6.243	5.873	5.818	5.762	5.838	5.832	5.775	5.75	5.82	5.767	5.676	5.926	5.719	5.18	5.234	5.383	5.271	4.936	5.306	5.191	5.295	5.246	5.063	5.324	5.258	5.762	5.754	5.765	5.727	5.744	5.744	5.754
pos_5419	metab_4386	2M+NH4	C8H11N5O3	1.7013	C06810	pos	Organoheterocyclic compounds	Imidazopyrimidines	468.207	2.04265	59277-89-3	Purines and purine derivatives	5.345	5.358	5.213	5.344	5.324	5.29	5.135	5.288	5.311	5.1	5.304	5.375	4.903	5.028	4.758	4.61	5.056	4.645	3.983	3.984	3.988	3.993	4.09	3.987	5.136	5.144	5.189	5.163	5.204	5.316	4.985	4.961	4.959	4.848	4.958	4.977	5.043
pos_5427	metab_4395	M+H	C5H11N	1.6853	C01746	pos	Organoheterocyclic compounds	Piperidines	86.0969	5.76172	110-89-4	Not Available	7.591	7.599	7.597	7.601	7.596	7.6	7.438	7.439	7.427	7.427	7.435	7.439	7.691	7.698	7.699	7.703	7.704	7.702	7.46	7.431	7.451	7.45	7.443	7.448	7.462	7.457	7.469	7.448	7.463	7.474	7.491	7.497	7.5	7.496	7.5	7.497	7.502
pos_5429	metab_4397	M+H	C19H16O4	1.6774	C01541	pos	Phenylpropanoids and polyketides	Coumarins and derivatives	309.111	-3.73588	81-81-2	Hydroxycoumarins	4.93	4.961	4.875	4.96	4.854	4.832	5.129	5.175	5.185	5.184	5.157	5.197	5.197	5.234	5.257	5.241	5.254	5.224	5.921	5.92	5.926	5.919	5.92	5.94	4.574	4.273	4.568	3.862	4.445	4.659	5.206	5.198	5.205	5.187	5.184	5.188	5.16
pos_5435	metab_4404	M+H-2H2O	C9H18NO4P	1.6616	-	pos	Organic acids and derivatives	Organic phosphonic acids and derivatives	200.085	7.94232	-	Phosphonic acid diesters	3.445	1.783	3.839	3.461	3.58	3.757	5.096	5.031	5.015	5	5.065	5.078	4.103	4.054	4.416	4.424	4.607	4.878	5.112	4.732	4.681	4.888	4.984	5.02	5.174	5.223	5.388	5.28	5.193	5.189	4.97	4.997	5.016	5.083	5.078	5.043	5.072
pos_5437	metab_4406	M+ACN+H	C19H16N2O5	1.6538	-	pos	Organic acids and derivatives	Carboxylic acids and derivatives	394.143	8.50829	-	Amino acids, peptides, and analogues	5.438	5.45	5.499	5.386	5.467	5.444	4.193	3.862	4.346	4.345	4.109	4.048	5.98	6.048	6.039	6.005	6.025	5.994	4.2	4.151	3.956	4.066	4.11	0.0512	6.063	6.068	6.09	6.052	6.044	6.09	5.276	5.239	5.233	5.222	5.181	5.168	5.246
pos_5442	metab_4412	M+ACN+Na	C18H16O8	1.6458	C10191	pos	Phenylpropanoids and polyketides	Flavonoids	424.102	3.61387	76844-67-2	O-methylated flavonoids	4.48	4.561	4.741	4.627	4.572	4.655	4.748	4.806	4.818	4.734	4.649	4.571	4.022	4.132	4.455	4.232	3.716	4.346	5.649	5.687	5.657	5.679	5.657	5.726	4.899	4.912	4.792	4.987	4.94	4.879	5.143	5.163	5.141	5.142	5.146	5.116	5.119
pos_5451	metab_4422	M+H	C11H18N2O5	1.6378	-	pos	Organic acids and derivatives	Carboxylic acids and derivatives	259.129	-0.774574	38495-84-0	Amino acids, peptides, and analogues	5.275	5.211	5.222	5.208	5.246	5.217	5.42	5.432	5.45	5.425	5.452	5.421	5.398	5.474	5.482	5.423	5.421	5.452	5.699	5.712	5.712	5.713	5.702	5.7	5.525	5.515	5.565	5.545	5.535	5.536	5.524	5.5	5.52	5.499	5.499	5.517	5.516
pos_5453	metab_4423	M+ACN+H	C6H14N2O3	1.6378	C16741	pos	Organic acids and derivatives	Carboxylic acids and derivatives	204.134	-0.655494	1190-94-9	Amino acids, peptides, and analogues	5.707	5.708	5.695	5.652	5.686	5.676	5.63	5.635	5.639	5.635	5.663	5.672	5.707	5.716	5.721	5.722	5.707	5.718	5.481	5.456	5.455	5.487	5.464	5.469	6.007	5.986	6.011	6.004	6.015	6.006	5.855	5.85	5.84	5.844	5.831	5.846	5.844
pos_546	metab_4429	M+H, M+NH4	C13H15NO3	2.8288	-	pos	-	-	251.139	-0.871188	-	-	6.253	6.248	6.252	6.267	6.255	6.243	5.93	5.93	5.924	5.926	5.912	5.922	6.387	6.401	6.397	6.411	6.393	6.403	6.059	6.075	6.063	6.061	6.067	6.064	6.178	6.175	6.163	6.178	6.183	6.183	6.021	6.018	6.018	6.021	6.041	6.021	6.017
pos_5460	metab_4430	M+H	C9H16N2O4	1.6298	-	pos	Organic acids and derivatives	Carboxylic acids and derivatives	217.118	-0.273086	46398-79-2	Amino acids, peptides, and analogues	6.516	6.508	6.521	6.506	6.513	6.519	6.204	6.188	6.195	6.193	6.203	6.186	6.457	6.468	6.459	6.451	6.469	6.46	6.278	6.276	6.263	6.274	6.276	6.283	6.113	6.099	6.126	6.107	6.118	6.123	6.355	6.348	6.347	6.35	6.35	6.341	6.346
pos_5464	metab_4434	M+ACN+H	C7H14N2O4	1.6219	C00666	pos	Organic acids and derivatives	Carboxylic acids and derivatives	232.129	-0.992661	583-93-7	Amino acids, peptides, and analogues	5.573	5.574	5.579	5.586	5.588	5.586	4.974	4.938	4.972	4.978	4.932	4.955	5.272	5.25	5.278	5.276	5.262	5.27	4.995	4.936	4.903	4.959	5.012	4.957	4.265	4.17	4.227	4.239	4.331	4.363	4.945	4.91	4.934	4.933	4.939	4.934	4.959
pos_5467	metab_4436	M+ACN+H	C8H16O3	1.6219	C16650	pos	Lipids and lipid-like molecules	Fatty Acyls	202.144	-0.657689	53660-23-4	Fatty acids and conjugates	3.762	3.712	3.766	3.749	3.767	3.46	3.867	3.632	3.961	3.482	4.015	3.753	4.149	4.175	4.275	4.097	4.23	4.174	4.073	3.901	4.04	4.077	3.993	3.889	5.91	5.933	5.941	5.933	5.954	5.951	4.772	4.743	4.765	4.765	4.784	4.77	4.764
pos_5474	metab_4444	M+ACN+H	C5H8O5	1.6059	C00652	pos	Organic oxygen compounds	Organooxygen compounds	190.071	-0.197599	322392	Carbohydrates and carbohydrate conjugates	5.075	5.045	5.05	5.031	5.034	5.075	4.822	4.811	4.787	4.814	4.835	4.852	5.392	5.43	5.385	5.374	5.386	5.366	4.918	4.921	4.867	4.893	4.902	4.903	4.697	4.678	4.71	4.665	4.68	4.635	5.05	5.037	5.031	5.034	5.034	5.037	5.009
pos_5476	metab_4446	M+CH3OH+H	C11H11NO7S	1.5979	-	pos	Not Available	Not Available	334.059	-0.932397	-	Not Available	6.389	6.377	6.373	6.382	6.369	6.394	5.73	5.738	5.714	5.726	5.72	5.712	6.493	6.492	6.481	6.47	6.492	6.483	6.719	6.709	6.702	6.711	6.701	6.709	6.617	6.604	6.627	6.612	6.613	6.633	6.4	6.394	6.395	6.394	6.402	6.394	6.388
pos_5477	metab_4447	M+H	C9H14N4O5	1.5979	-	pos	-	-	259.104	-0.178737	-	-	1.961	1.962	1.957	1.959	1.958	1.96	1.902	1.905	1.895	1.901	1.906	1.901	1.926	1.929	1.938	1.936	2.535	1.939	1.861	1.863	1.866	1.871	1.861	1.866	4.309	4.265	4.321	4.404	4.499	4.506	4.139	4.145	4.148	4.119	4.2	4.105	4.116
pos_5483	metab_4450	M+H-H2O	C8H16N2O3	1.582	C12989	pos	Organic acids and derivatives	Carboxylic acids and derivatives	171.113	0.86013	1946-82-3	Amino acids, peptides, and analogues	4.885	4.969	4.946	5.004	4.955	4.915	5.309	5.29	5.304	5.272	5.278	5.305	5.675	5.687	5.677	5.673	5.693	5.692	5.312	5.323	5.296	5.316	5.309	5.326	6.111	6.099	6.113	6.095	6.119	6.131	5.644	5.637	5.637	5.638	5.638	5.637	5.639
pos_549	metab_4457	M+H, M+Na	C12H13N3O2	2.8924	C19542	pos	Organic oxygen compounds	Organooxygen compounds	232.108	-0.287222	68-76-8	Carbonyl compounds	0.1455	0.1457	0.1442	0.1449	0.1444	0.145	0.1293	0.1299	0.1273	0.129	0.1301	0.129	0.1355	0.1364	0.1388	0.1382	0.1367	0.1391	0.119	0.1193	0.1201	0.1214	0.1188	0.12	0.1265	0.1255	0.1269	0.1273	0.1264	0.1276	5.063	5.061	5.061	5.055	5.079	5.074	5.055
pos_5490	metab_4458	M+H	C12H25N3O3	1.5342	-	pos	-	-	260.197	-0.834664	-	-	5.879	5.872	5.871	5.878	5.871	5.866	5.268	5.254	5.248	5.23	5.25	5.248	5.869	5.901	5.901	5.9	5.913	5.901	5.462	5.458	5.402	5.461	5.426	5.467	5.467	5.448	5.446	5.45	5.463	5.444	5.509	5.498	5.477	5.511	5.498	5.501	5.501
pos_5498	metab_4466	M+H-H2O	C10H15NO3	1.4784	C08511	pos	Organoheterocyclic compounds	Pyrrolines	180.102	-0.159026	27778-66-1;610-88-8	Not Available	6.073	6.074	6.088	6.089	6.088	6.093	6.233	6.237	6.24	6.236	6.244	6.243	6.129	6.14	6.135	6.125	6.152	6.144	5.517	5.513	5.521	5.539	5.552	5.572	6.282	6.282	6.317	6.298	6.274	6.29	6.116	6.123	6.123	6.131	6.123	6.133	6.135
pos_5499	metab_4467	M+H	C11H15N5O4	1.4704	C02494	pos	Nucleosides, nucleotides, and analogues	Purine nucleosides	282.119	-0.860871	15763-06-1	Not Available	5.88	5.892	5.863	5.877	5.864	5.904	5.522	5.527	5.531	5.525	5.527	5.523	5.687	5.719	5.712	5.727	5.733	5.717	5.756	5.747	5.735	5.761	5.72	5.728	5.358	5.299	5.386	5.326	5.337	5.317	5.605	5.599	5.606	5.585	5.586	5.58	5.576
pos_5508	metab_4478	M+ACN+H	C9H7NO4	1.4226	C15566	pos	Organic acids and derivatives	Carboxylic acids and derivatives	235.071	-0.900182	203000-17-3	Amino acids, peptides, and analogues	4.475	4.703	4.628	4.6	4.61	4.629	4.848	4.738	4.751	4.87	4.716	4.768	4.409	4.481	4.469	4.404	4.35	4.406	5.753	5.721	5.721	5.754	5.737	5.732	5.088	5.068	5.14	5.1	5.08	5.086	5.082	5.077	5.098	5.076	5.067	5.044	5.072
pos_5511	metab_4482	M+H	C15H28N4O6	1.3987	-	pos	-	-	361.208	-1.55967	-	-	5.949	5.954	5.924	5.945	5.925	5.934	6.049	6.032	6.033	6.028	6.049	6.028	5.651	5.636	5.663	5.652	5.68	5.636	6.353	6.358	6.339	6.356	6.346	6.339	6.242	6.235	6.278	6.252	6.232	6.255	6.154	6.152	6.144	6.144	6.142	6.143	6.141
pos_5514	metab_4485	2M+H	C5H7NO3	1.3827	C04282	pos	Organoheterocyclic compounds	Pyrrolines	259.092	-0.714845	9054-77-7	Not Available	4.901	4.861	4.83	4.849	4.987	4.946	4.905	4.858	4.836	4.815	4.829	4.774	6.054	6.056	6.069	6.066	6.063	6.041	4.974	4.888	4.977	4.973	4.955	4.955	4.615	4.481	4.423	4.613	4.551	4.664	5.039	5.051	5.029	5.051	5.042	4.974	5.051
pos_5515	metab_4486	M+ACN+H	C6H13NO2	1.3827	C01933	pos	Organic acids and derivatives	Carboxylic acids and derivatives	173.128	0.0707022	327-57-1	Amino acids, peptides, and analogues	4.898	4.854	4.888	4.922	4.868	4.934	4.884	4.793	4.879	4.806	4.808	4.781	5.36	5.396	5.405	5.367	5.379	5.424	5.122	5.123	5.075	5.094	5.087	5.082	4.907	4.904	4.896	4.888	4.858	4.902	4.941	4.938	4.933	4.964	4.943	4.938	4.915
pos_5517	metab_4488	M+H	C5H7NO3	1.3668	C01879	pos	Organic acids and derivatives	Carboxylic acids and derivatives	130.05	0.910161	98-79-3	Amino acids, peptides, and analogues	6.956	6.955	6.962	6.965	6.973	6.968	6.91	6.907	6.9	6.909	6.911	6.907	7.482	7.487	7.481	7.474	7.486	7.483	6.997	7	7.003	7.001	7.003	7.004	7.011	6.999	7.022	7.017	7.016	7.024	7.005	7.007	7.026	7.035	7.044	7.046	7.045
pos_5519	metab_4490	M+H	C10H19NO4	1.3429	-	pos	-	-	218.139	-0.288577	-	-	3.278	4.135	3.329	3.776	3.776	4.146	5.604	5.596	5.592	5.594	5.599	5.598	5.492	5.48	5.47	5.475	5.495	5.473	6.327	6.314	6.319	6.32	6.32	6.321	5.497	5.48	5.512	5.506	5.472	5.524	5.343	5.343	5.356	5.344	5.344	5.344	5.355
pos_5537	metab_4506	M+ACN+H	C6H10O4	1.2792	C06006	pos	Organic acids and derivatives	Keto acids and derivatives	188.092	-0.409119	113919-07-6	Short-chain keto acids and derivatives	5.963	5.945	5.978	5.99	5.978	5.982	6.033	6.027	6.028	6.034	6.057	6.031	6.135	6.135	6.127	6.155	6.154	6.163	6.005	6.012	6.021	6.034	6.036	6.016	6.102	6.093	6.114	6.099	6.088	6.094	6.054	6.048	6.049	6.049	6.054	6.056	6.055
pos_5538	metab_4507	M+H-H2O	C6H4O5	1.2792	C20450	pos	Organoheterocyclic compounds	Furans	139.003	0.13309	3238-40-2	Furoic acid and derivatives	6.764	6.766	6.76	6.767	6.769	6.758	6.688	6.7	6.684	6.684	6.692	6.687	6.543	6.564	6.541	6.551	6.551	6.539	6.433	6.432	6.45	6.432	6.443	6.449	6.657	6.665	6.668	6.658	6.665	6.671	6.719	6.711	6.714	6.712	6.714	6.701	6.711
pos_5540	metab_4510	M+2Na-H	C10H19O12P	1.2713	-	pos	Organic oxygen compounds	Organooxygen compounds	407.03	-6.42414	-	Carbohydrates and carbohydrate conjugates	6.321	6.324	6.337	6.335	6.329	6.332	6.146	6.146	6.13	6.162	6.158	6.166	5.933	5.948	5.944	5.958	5.967	5.96	5.764	5.711	5.719	5.741	5.728	5.729	6.191	6.145	6.158	6.168	6.16	6.208	6.24	6.225	6.239	6.233	6.233	6.233	6.227
pos_5545	metab_4514	M+H-H2O	C3H4O4	1.2713	C01146	pos	Organic oxygen compounds	Organooxygen compounds	87.0081	4.54603	2480-77-5	Carbohydrates and carbohydrate conjugates	5.25	5.247	5.257	5.271	5.247	5.248	5.199	5.169	5.176	5.174	5.176	5.192	5.053	5.031	5.031	5.03	5.053	5.034	4.916	4.911	4.895	4.934	4.933	4.936	5.178	5.161	5.165	5.175	5.177	5.178	5.232	5.227	5.226	5.225	5.225	5.219	5.226
pos_555	metab_4519	M+H, M+NH4	C12H18N2O4	3.0197	-	pos	Organic acids and derivatives	Carboxylic acids and derivatives	272.16	-0.921994	31489-08-4	Amino acids, peptides, and analogues	5.482	5.484	5.463	5.449	5.455	5.456	5.23	5.276	5.285	5.257	5.264	5.275	5.177	5.178	5.19	5.199	5.184	5.188	4.247	3.953	4.127	3.68	4.035	3.984	5.235	5.274	5.247	5.287	5.245	5.283	5.26	5.252	5.247	5.208	5.253	5.233	5.251
pos_5551	metab_4520	M+CH3OH+H	C10H18N2O3	1.2554	-	pos	Organic acids and derivatives	Carboxylic acids and derivatives	247.165	-0.855878	20488-27-1	Amino acids, peptides, and analogues	3.54	3.265	3.26	3.262	3.26	3.262	3.204	3.207	3.197	3.203	3.207	3.203	3.228	3.231	3.24	3.238	3.407	3.241	6.174	6.156	6.152	6.146	6.146	6.17	5.112	5.061	5.134	5.072	5.111	5.06	4.814	4.817	4.807	4.851	4.817	4.817	4.816
pos_5552	metab_4521	M+H	C12H20N4O8	1.2474	-	pos	Organic acids and derivatives	Carboxylic acids and derivatives	349.135	-0.475063	87605-91-2	Amino acids, peptides, and analogues	5.166	5.097	5.109	5.175	5.164	5.128	4.903	5.013	4.96	4.945	4.96	4.952	5.24	5.174	5.212	5.16	5.193	5.216	5.694	5.682	5.699	5.683	5.649	5.682	5.029	5.078	5.004	5.09	5.007	5.097	5.37	5.411	5.415	5.404	5.426	5.416	5.403
pos_5559	metab_4528	M+CH3OH+H	C12H18N2O5	1.1917	C08280	pos	Organic acids and derivatives	Carboxylic acids and derivatives	303.155	-0.715084	502-37-4	Amino acids, peptides, and analogues	8.811	8.809	8.807	8.812	8.798	8.809	8.9	8.906	8.903	8.909	8.905	8.902	8.536	8.544	8.542	8.537	8.544	8.539	8.522	8.519	8.513	8.52	8.515	8.512	8.727	8.721	8.743	8.733	8.72	8.743	8.752	8.744	8.744	8.741	8.745	8.744	8.742
pos_5560	metab_4530	M+H	C10H9NO2	1.1917	C00954	pos	Organoheterocyclic compounds	Indoles and derivatives	176.071	-0.200044	87-51-4	Indolyl carboxylic acids and derivatives	5.444	5.418	5.42	5.437	5.422	5.413	5.545	5.541	5.55	5.539	5.539	5.503	5.282	5.302	5.244	5.253	5.257	5.234	5.215	5.225	5.211	5.233	5.252	5.207	5.428	5.412	5.441	5.431	5.426	5.422	5.4	5.397	5.392	5.392	5.392	5.418	5.392
pos_5562	metab_4532	M+H	C9H17N3O5	1.1838	-	pos	Organic acids and derivatives	Carboxylic acids and derivatives	248.124	-0.579512	96337-79-0	Amino acids, peptides, and analogues	5.943	5.938	5.946	5.926	5.921	5.932	5.974	5.98	5.971	5.992	5.987	5.97	5.897	5.905	5.906	5.87	5.923	5.897	4.196	4.497	4.558	3.834	4.226	4.37	6.169	6.152	6.172	6.176	6.156	6.17	6.099	6.092	6.103	6.103	6.108	6.103	6.097
pos_5564	metab_4533	M+H	C12H25N5O3	1.1759	-	pos	-	-	288.203	-1.35856	-	-	6.159	6.149	6.159	6.158	6.142	6.16	5.416	5.399	5.437	5.453	5.437	5.425	5.65	5.677	5.677	5.699	5.671	5.678	5.192	5.219	5.244	5.259	5.243	5.251	4.758	4.683	4.841	4.544	4.674	4.802	5.455	5.409	5.409	5.404	5.404	5.394	5.408
pos_5567	metab_4534	M+H-H2O	C11H20N2O5	1.168	-	pos	Organic acids and derivatives	Carboxylic acids and derivatives	243.134	-0.398942	-	Amino acids, peptides, and analogues	7.105	7.095	7.099	7.104	7.093	7.103	6.889	6.896	6.89	6.901	6.896	6.887	7.021	7.021	7.026	7.028	7.032	7.023	7.293	7.289	7.288	7.29	7.297	7.284	7.082	7.07	7.092	7.084	7.072	7.093	7.076	7.067	7.069	7.067	7.075	7.07	7.068
pos_5569	metab_4536	M+H-2H2O	C17H14O7	1.1601	C01265	pos	Phenylpropanoids and polyketides	Flavonoids	295.059	-2.64985	61395	O-methylated flavonoids	5.433	5.44	5.363	5.448	5.454	5.403	5.049	5.028	5.118	5.076	5.106	5.012	4.668	4.35	4.594	4.666	4.663	4.771	5.913	5.9	5.895	5.924	5.92	5.934	4.883	4.827	4.941	4.912	4.984	4.927	5.308	5.328	5.328	5.328	5.319	5.328	5.34
pos_5570	metab_4538	M+H	C6H6N2O	1.1601	C00153	pos	Organoheterocyclic compounds	Pyridines and derivatives	123.055	1.42233	98-92-0	Pyridinecarboxylic acids and derivatives	4.81	4.728	4.761	4.783	4.795	4.806	4.884	4.955	4.875	4.943	4.929	4.956	5.178	5.173	5.183	5.18	5.168	5.131	5.377	5.359	5.41	5.401	5.406	5.386	5.104	5.105	5.145	5.13	5.097	5.14	5.074	5.074	5.068	5.066	5.066	5.073	5.065
pos_5572	metab_4540	M+H-H2O	C9H18N2O3	1.1522	-	pos	Organic acids and derivatives	Carboxylic acids and derivatives	185.128	-0.0236341	29727-65-9	Amino acids, peptides, and analogues	4.127	4.104	4.045	4.033	3.663	4.347	5.474	5.505	5.483	5.504	5.482	5.465	4.737	4.813	4.891	4.77	4.697	4.685	4.886	4.561	4.763	4.709	4.649	4.803	4.661	4.411	4.515	4.523	4.377	4.347	4.856	4.911	4.915	4.866	4.897	4.917	4.885
pos_5573	metab_4541	M+H	C6H6N2O2	1.1442	C00785	pos	Organoheterocyclic compounds	Azoles	139.05	-0.0546635	104-98-3;3465-72-3	Imidazoles	5.75	5.738	5.749	5.74	5.737	5.736	5.54	5.534	5.52	5.548	5.574	5.525	5.768	5.756	5.777	5.772	5.763	5.758	5.386	5.39	5.427	5.408	5.45	5.433	5.597	5.573	5.568	5.593	5.571	5.594	5.741	5.732	5.732	5.74	5.735	5.736	5.738
pos_5574	metab_4542	M+CH3OH+H	C11H14N2O5	1.1364	C16582	pos	Lipids and lipid-like molecules	Glycerolipids	287.124	-0.523919	-	Not Available	5.196	5.292	5.31	5.27	5.391	5.361	5.269	5.182	5.278	5.295	5.192	5.327	5.511	5.461	5.472	5.537	5.492	5.575	5.775	5.753	5.71	5.7	5.732	5.732	5.8	5.798	5.836	5.814	5.831	5.82	5.382	5.463	5.49	5.491	5.508	5.508	5.507
pos_5576	metab_4544	M+K	C25H25N3O5	1.1285	-	pos	Alkaloids and derivatives	Camptothecins	486.146	8.1885	-	Not Available	5.642	5.672	5.624	5.678	5.565	5.649	5.883	5.901	5.845	5.86	5.93	5.902	5.363	5.25	5.405	5.285	5.26	5.236	5.416	5.41	5.521	5.438	5.501	5.352	5.691	5.626	5.64	5.593	5.619	5.697	5.715	5.714	5.734	5.717	5.708	5.708	5.713
pos_5579	metab_4546	M+ACN+H	C9H15NO3	1.1285	C12449	pos	Alkaloids and derivatives	Tropane alkaloids	227.139	-0.842021	-	Not Available	5.935	5.933	5.915	5.941	5.913	5.928	5.835	5.853	5.865	5.876	5.864	5.864	6.439	6.436	6.444	6.444	6.454	6.433	6.532	6.533	6.538	6.525	6.54	6.532	6.305	6.282	6.307	6.299	6.289	6.312	6.175	6.165	6.16	6.165	6.18	6.177	6.164
pos_56	metab_4567	M+H-2H2O, M+H, M+H-H2O	C6H8O4	0.4022	-	pos	-	-	145.05	0.247285	-	-	7.144	7.149	7.152	7.16	7.144	7.147	7.071	7.059	7.072	7.086	7.068	7.066	7.149	7.143	7.151	7.143	7.148	7.147	7.055	7.11	7.136	7.161	7.201	7.205	7.242	7.204	7.2	7.192	7.164	7.201	7.064	7.097	7.123	7.122	7.108	7.121	7.109
pos_560	metab_4568	M+H-2H2O, M+Na	C14H21N3O3	3.0994	C07341	pos	Organoheterocyclic compounds	Quinolines and derivatives	244.144	-0.169785	21738-42-1	Nitroquinolines and derivatives	4.133	4.109	4.138	4.133	3.723	4.046	3.881	3.977	3.981	3.724	3.833	3.618	4.235	4.277	4.223	4.212	4.235	4.334	4.251	4.223	4.278	4.201	4.075	4.17	3.869	3.974	3.591	3.962	3.8	3.815	3.952	3.921	3.944	3.792	3.944	3.813	3.937
pos_5608	metab_4576	M+H	C8H17NO2	1.0494	C07471	pos	Organic nitrogen compounds	Organonitrogen compounds	160.133	-0.0891984	55-92-5	Quaternary ammonium salts	6.023	6.021	6.022	6.018	6.012	6.009	5.453	5.474	5.451	5.455	5.474	5.461	5.568	5.565	5.587	5.546	5.568	5.562	5.927	5.948	5.923	5.942	5.945	5.923	5.259	5.285	5.279	5.277	5.284	5.31	5.73	5.724	5.724	5.707	5.723	5.723	5.722
pos_5617	metab_4585	M+H	C7H11NO6S	1.0334	-	pos	Organic acids and derivatives	Carboxylic acids and derivatives	238.038	-0.44717	34317-60-7	Amino acids, peptides, and analogues	4.777	4.908	4.885	4.783	4.87	4.783	4.308	4.155	4.494	4.461	4.515	4.479	4.613	4.679	4.665	4.57	4.724	4.641	5.58	5.615	5.62	5.582	5.615	5.61	4.645	4.73	4.742	4.744	4.778	4.862	4.879	4.872	4.872	4.838	4.864	4.864	4.928
pos_5627	metab_4594	M+H	C6H14N2O	1.0256	C02714	pos	Organic acids and derivatives	Carboximidic acids and derivatives	131.118	0.749094	5699-41-2;18233-70-0	Carboximidic acids	3.843	3.886	3.727	3.773	3.727	3.609	3.796	3.764	3.668	3.748	3.807	3.755	3.95	4.008	4.333	4.189	4.291	4.037	5.34	5.338	5.35	5.328	5.362	5.318	3.978	4.086	3.91	4.076	3.945	4.087	4.35	4.325	4.332	4.305	4.392	4.329	4.295
pos_563	metab_4597	M+H, M+Na	C18H23N3O8	3.1632	-	pos	-	-	410.155	-0.849164	-	-	5.366	5.406	5.366	5.415	5.383	5.401	5.498	5.492	5.526	5.524	5.501	5.525	4.917	5.005	4.901	4.951	4.908	4.942	5.149	5.101	5.139	5.065	5.106	5.072	5.341	5.26	5.361	5.312	5.321	5.34	5.352	5.35	5.35	5.345	5.349	5.319	5.32
pos_5634	metab_4601	M+H-H2O	C10H13NO5	1.0177	C00826	pos	Organic acids and derivatives	Carboxylic acids and derivatives	210.076	-1.25355	53078-86-7	Amino acids, peptides, and analogues	6.023	6.045	6.038	6.015	6.002	6.013	5.837	5.825	5.841	5.834	5.854	5.836	6.196	6.201	6.189	6.166	6.183	6.149	6.122	6.129	6.163	6.162	6.142	6.127	5.874	5.829	5.801	5.814	5.85	5.84	6.163	6.152	6.156	6.147	6.152	6.162	6.133
pos_5636	metab_4602	M+H	C5H11N3O2	1.0177	C01035	pos	Phenylpropanoids and polyketides	Stilbenes	146.092	-0.106997	500-65-2;463-00-3	Not Available	5.578	5.609	5.613	5.607	5.616	5.615	5.508	5.551	5.538	5.537	5.541	5.529	6.086	6.086	6.091	6.082	6.088	6.085	5.538	5.53	5.543	5.533	5.551	5.525	5.578	5.604	5.672	5.58	5.59	5.588	5.611	5.618	5.618	5.618	5.623	5.623	5.622
pos_5645	metab_4611	M+H	C12H25N3O3	1.0019	-	pos	Organic acids and derivatives	Carboxylic acids and derivatives	260.197	-0.796572	-	Amino acids, peptides, and analogues	5.959	5.972	5.946	5.932	5.947	5.93	5.307	5.32	5.389	5.334	5.299	5.263	5.545	5.513	5.52	5.508	5.512	5.517	4.956	4.996	4.945	4.888	4.941	4.956	4.899	4.807	4.75	4.762	4.59	4.77	5.305	5.298	5.328	5.307	5.249	5.331	5.297
pos_5646	metab_4612	M+H	C8H16N4O4	1.0019	-	pos	Organic acids and derivatives	Carboxylic acids and derivatives	233.124	-1.41933	18416-86-9	Amino acids, peptides, and analogues	5.392	5.345	5.339	5.26	5.335	5.355	5.162	5.086	5.067	5.067	5.115	5.074	5.184	5.186	5.12	5.254	5.167	5.243	6.071	6.104	6.104	6.095	6.108	6.067	5.579	5.604	5.598	5.611	5.654	5.607	5.528	5.529	5.531	5.529	5.523	5.517	5.525
pos_565	metab_4614	M+H, M+Na	C12H24N2O3	3.2191	-	pos	-	-	245.186	-0.596874	-	-	5.782	5.805	5.786	5.787	5.773	5.781	5.425	5.438	5.42	5.427	5.422	5.404	5.524	5.547	5.525	5.521	5.508	5.51	5.229	5.236	5.211	5.222	5.23	5.209	4.796	4.806	4.823	4.841	4.761	4.837	5.254	5.255	5.257	5.244	5.253	5.255	5.252
pos_5657	metab_4621	M+ACN+H	C4H9NO3	0.986	C05519	pos	Organic acids and derivatives	Carboxylic acids and derivatives	161.092	0.368531	28954-12-3;24830-94-2	Amino acids, peptides, and analogues	4.524	4.408	4.557	4.625	4.513	4.538	4.736	4.717	4.827	4.835	4.795	4.791	4.555	4.575	4.5	4.571	4.435	4.537	4.646	4.672	4.595	4.671	4.611	4.678	5.077	5.091	5.06	5.051	5.089	5.133	5.149	5.157	5.153	5.153	5.15	5.164	5.156
pos_5661	metab_4625	M+H-H2O	C4H11NO	0.9781	-	pos	Organic nitrogen compounds	Organonitrogen compounds	72.0813	6.35426	-	Amines	7.088	7.087	7.096	7.094	7.092	7.088	6.987	7.003	6.998	7.006	7.002	7.001	7.205	7.203	7.197	7.198	7.205	7.198	6.979	6.979	6.97	6.977	6.982	6.965	7.003	7.013	7.013	7.013	6.999	7.021	7.043	7.048	7.05	7.051	7.048	7.055	7.059
pos_5662	metab_4626	M+H-2H2O	C14H23N6O3S+	0.9703	C01137	pos	Nucleosides, nucleotides, and analogues	5''-deoxyribonucleosides	320.145	9.8469	22365-13-5	5''-deoxy-5''-thionucleosides	6.458	6.472	6.462	6.441	6.448	6.45	6.403	6.381	6.394	6.396	6.389	6.381	6.619	6.603	6.621	6.617	6.613	6.617	6.577	6.6	6.582	6.599	6.584	6.569	6.553	6.552	6.539	6.555	6.547	6.544	6.476	6.469	6.467	6.476	6.47	6.468	6.468
pos_5663	metab_4627	M+NH4	C10H14N2O6	0.9703	C05131	pos	Nucleosides, nucleotides, and analogues	Imidazole ribonucleosides and ribonucleotides	276.119	-0.633453	29605-99-0	Not Available	6.578	6.57	6.573	6.565	6.564	6.55	6.726	6.734	6.724	6.743	6.731	6.725	6.338	6.356	6.366	6.356	6.362	6.352	6.604	6.637	6.6	6.618	6.621	6.589	6.73	6.729	6.733	6.72	6.729	6.739	6.775	6.77	6.77	6.758	6.772	6.773	6.772
pos_5666	metab_4630	M+H	C13H22N4O8S2	0.9624	-	pos	Organic acids and derivatives	Carboxylic acids and derivatives	427.095	-0.760716	13081-14-6	Amino acids, peptides, and analogues	6.348	6.365	6.335	6.343	6.325	6.337	6.505	6.512	6.494	6.501	6.522	6.498	6.396	6.386	6.398	6.398	6.401	6.396	6.51	6.533	6.516	6.513	6.502	6.476	6.607	6.594	6.595	6.6	6.583	6.617	6.502	6.504	6.488	6.473	6.497	6.504	6.5
pos_5668	metab_4632	M+ACN+H	C5H4O2	0.9624	C07090	pos	Organoheterocyclic compounds	Dihydrofurans	138.055	0.285572	108-28-1	Furanones	6.154	6.139	6.148	6.151	6.153	6.151	5.916	5.926	5.914	5.921	5.924	5.912	6.111	6.098	6.121	6.113	6.117	6.109	5.857	5.866	5.872	5.872	5.859	5.857	5.795	5.79	5.786	5.798	5.778	5.802	5.947	5.954	5.953	5.954	5.957	5.957	5.961
pos_5673	metab_4636	M+H-2H2O	C4H11NO2	0.9544	C11260	pos	Organic nitrogen compounds	Organonitrogen compounds	70.0657	5.43771	-	Amines	5.838	5.836	5.85	5.847	5.853	5.841	5.749	5.765	5.747	5.748	5.75	5.754	5.919	5.904	5.922	5.924	5.928	5.91	6.003	6.005	6	5.998	6.01	5.988	5.88	5.872	5.888	5.887	5.871	5.875	5.787	5.804	5.807	5.808	5.806	5.804	5.805
pos_5676	metab_4637	M+H	C9H13N3O3	0.9465	C07207	pos	Nucleosides, nucleotides, and analogues	Pyrimidine nucleosides	212.103	-0.36225	7481-89-2;5718-77-4	Pyrimidine 2'',3''-dideoxyribonucleosides	6.452	6.47	6.442	6.451	6.475	6.448	6.69	6.699	6.684	6.675	6.691	6.666	6.525	6.521	6.533	6.523	6.531	6.518	6.541	6.547	6.564	6.555	6.554	6.557	6.73	6.732	6.719	6.732	6.731	6.734	6.652	6.65	6.649	6.652	6.649	6.65	6.653
pos_5678	metab_4638	M+CH3OH+H	C5H11NO	0.9465	C01842	pos	Lipids and lipid-like molecules	Fatty Acyls	134.118	0.713997	626-97-1	Fatty amides	6.484	6.482	6.489	6.467	6.478	6.466	6.816	6.835	6.814	6.828	6.824	6.825	6.311	6.317	6.33	6.314	6.316	6.305	6.961	6.968	6.951	6.96	6.964	6.936	6.777	6.784	6.794	6.798	6.787	6.782	6.956	6.957	6.948	6.942	6.95	6.947	6.947
pos_570	metab_4658	M+H, M+Na	C16H22O10	3.4268	C01957	pos	Lipids and lipid-like molecules	Prenol lipids	375.13	2.84815	-	Terpene glycosides	5.34	5.367	5.43	5.428	5.484	5.475	4.928	5.013	4.961	5.043	5.03	5.013	5.49	5.565	5.561	5.575	5.59	5.712	5.582	5.521	5.475	5.464	5.504	5.495	5.335	5.385	5.524	5.414	5.32	5.37	5.259	5.289	5.356	5.327	5.331	5.353	5.361
pos_5700	metab_4659	M+H-H2O	C4H6O3	0.8992	C06002	pos	Organic oxygen compounds	Organooxygen compounds	85.0289	4.82052	99043-16-0	Carbonyl compounds	6.423	6.428	6.437	6.437	6.446	6.441	6.428	6.438	6.435	6.437	6.435	6.433	6.467	6.457	6.456	6.449	6.455	6.435	6.526	6.544	6.551	6.557	6.557	6.558	6.552	6.539	6.54	6.543	6.527	6.546	6.456	6.485	6.475	6.491	6.484	6.485	6.473
pos_5701	metab_4660	M+ACN+Na	C15H13N3O2	0.8914	C10958	pos	Benzenoids	Benzene and substituted derivatives	331.117	0.146278	77639-66-8	Anilides	5.356	5.44	5.414	5.449	5.356	5.494	5.757	5.76	5.742	5.796	5.78	5.786	5.61	5.691	5.652	5.638	5.621	5.687	5.576	5.572	5.579	5.59	5.571	5.574	5.255	5.312	5.303	5.214	5.275	5.244	5.627	5.63	5.63	5.63	5.636	5.699	5.636
pos_5702	metab_4661	M+H	C9H15N3O6	0.8914	-	pos	Organic acids and derivatives	Carboxylic acids and derivatives	262.103	-0.792821	38681-07-1	Amino acids, peptides, and analogues	5.574	5.587	5.607	5.582	5.592	5.581	5.451	5.468	5.398	5.44	5.476	5.41	5.272	5.278	5.191	5.277	5.255	5.26	5.445	5.447	5.445	5.467	5.489	5.483	5.467	5.405	5.377	5.354	5.357	5.388	5.471	5.434	5.457	5.464	5.457	5.502	5.453
pos_5705	metab_4663	M+CH3OH+H	C7H13NO2	0.8914	-	pos	Organic acids and derivatives	Carboxylic acids and derivatives	176.128	-1.3428	-	Amino acids, peptides, and analogues	1.372	1.373	1.368	1.37	1.369	1.371	4.75	4.846	4.928	4.663	4.754	4.739	4.578	4.215	4.544	4.345	4.716	4.34	5.603	5.592	5.605	5.613	5.596	5.58	6.306	6.31	6.282	6.288	6.28	6.295	4.976	4.977	4.977	4.943	5	4.955	4.976
pos_5707	metab_4665	2M+3H2O+2H	C5H8FNO2	0.8914	-	pos	Organic acids and derivatives	Carboxylic acids and derivatives	147.065	-1.61244	-	Amino acids, peptides, and analogues	6.636	6.633	6.638	6.645	6.637	6.643	6.674	6.694	6.681	6.694	6.696	6.692	6.744	6.73	6.728	6.742	6.734	6.727	6.666	6.678	6.677	6.673	6.671	6.651	6.741	6.726	6.714	6.732	6.701	6.733	6.679	6.699	6.712	6.718	6.718	6.72	6.717
pos_5708	metab_4666	M+H	C5H6O2	0.8914	C20578	pos	Organoheterocyclic compounds	Lactones	99.0444	4.00618	-	Gamma butyrolactones	6.089	6.096	6.099	6.103	6.105	6.109	6.135	6.135	6.136	6.138	6.15	6.125	6.226	6.22	6.222	6.209	6.218	6.205	6.148	6.16	6.156	6.139	6.156	6.15	6.237	6.21	6.203	6.236	6.174	6.234	6.137	6.161	6.167	6.162	6.162	6.178	6.161
pos_5711	metab_4670	2M+H	C5H11NO2	0.8836	C00719	pos	Organic acids and derivatives	Carboxylic acids and derivatives	235.165	-0.700443	107-43-7;6915-17-9	Amino acids, peptides, and analogues	6.086	6.091	6.054	6.043	6.038	6.039	5.939	5.908	5.919	5.961	5.923	5.928	6.11	6.088	6.119	6.077	6.051	6.098	6.101	6.132	6.1	6.143	6.08	6.131	6.015	6.01	5.942	5.953	5.947	6.02	6.102	6.099	6.032	6.089	6.095	6.095	6.092
pos_5712	metab_4671	M+H	C8H16N2O4	0.8836	-	pos	Organoheterocyclic compounds	Pyrrolidines	205.118	0.401723	-	N-alkylpyrrolidines	5.068	4.942	4.909	4.793	4.786	4.9	4.288	4.276	4.414	4.774	4.506	4.068	5.36	5.249	5.393	5.412	5.311	5.469	4.16	4.525	4.446	4.266	4.404	4.231	6.537	6.545	6.544	6.555	6.544	6.548	5.706	5.681	5.698	5.7	5.71	5.699	5.7
pos_5713	metab_4672	M+H	C6H12O2S	0.8836	-	pos	Organic acids and derivatives	Carboxylic acids and derivatives	149.064	4.75851	50746-10-6	Carboxylic acid derivatives	6.032	6.04	6.015	6.013	6.019	6.006	6.21	6.222	6.213	6.219	6.241	6.208	6.141	6.153	6.136	6.157	6.146	6.131	5.993	6.027	6.021	6.019	6.023	6.007	6.059	6.057	6.062	6.041	6.038	6.062	6.145	6.146	6.145	6.145	6.147	6.153	6.15
pos_5714	metab_4673	M+H	C5H11NO2	0.8836	C00183	pos	Organic acids and derivatives	Carboxylic acids and derivatives	118.086	1.94017	72-18-4	Amino acids, peptides, and analogues	7.98	7.98	7.981	7.979	7.98	7.978	7.883	7.894	7.889	7.892	7.898	7.889	8.079	8.08	8.083	8.078	8.079	8.073	7.916	7.927	7.925	7.924	7.921	7.911	7.923	7.916	7.923	7.92	7.908	7.924	7.956	7.961	7.961	7.963	7.961	7.964	7.962
pos_5716	metab_4674	M+CH3OH+H	C6H11NO2	0.8759	-	pos	Organic acids and derivatives	Carboxylic acids and derivatives	162.112	-0.231213	-	Amino acids, peptides, and analogues	6.668	6.666	6.655	6.65	6.652	6.652	6.658	6.68	6.657	6.669	6.682	6.664	6.736	6.746	6.744	6.739	6.739	6.727	6.632	6.648	6.651	6.642	6.625	6.627	6.855	6.846	6.838	6.846	6.828	6.845	6.595	6.602	6.584	6.596	6.587	6.591	6.587
pos_5723	metab_4680	M+H	C7H16N4O2	0.8523	C01924	pos	Organic acids and derivatives	Carboxylic acids and derivatives	189.135	-0.361851	156-86-5	Amino acids, peptides, and analogues	6.99	6.982	6.962	6.971	6.97	6.975	6.638	6.645	6.632	6.651	6.648	6.665	6.894	6.911	6.889	6.884	6.897	6.895	5.452	5.483	5.465	5.455	5.467	5.44	6.552	6.554	6.55	6.56	6.528	6.564	6.706	6.712	6.712	6.712	6.712	6.725	6.712
pos_5733	metab_4687	M+H	C10H12N2O4	0.8289	-	pos	Organic acids and derivatives	Carboxylic acids and derivatives	225.087	-0.554452	19701-79-2	Amino acids, peptides, and analogues	6.12	6.143	6.103	6.122	6.152	6.129	6.149	6.151	6.124	6.141	6.161	6.15	6.105	6.125	6.079	6.096	6.106	6.084	6.17	6.176	6.161	6.177	6.141	6.159	6.224	6.225	6.222	6.233	6.202	6.228	6.175	6.174	6.184	6.169	6.184	6.183	6.182
pos_5740	metab_4693	M+ACN+H	C20H26O6	0.8133	C09474	pos	Lipids and lipid-like molecules	Fatty Acyls	404.207	0.918194	13323-48-3	Fatty acid esters	4.099	4.1	4.095	4.097	4.095	4.097	4.74	4.643	4.189	4.446	4.572	4.489	4.513	4.066	4.075	4.073	4.067	4.076	3.998	4.966	4.472	4.836	4.569	4.611	5.839	5.866	5.792	5.795	5.846	5.831	5.457	5.393	5.333	5.373	5.373	5.457	5.389
pos_5743	metab_4695	M+CH3OH+H	C7H13NO3	0.8133	C08269	pos	Organic acids and derivatives	Carboxylic acids and derivatives	192.123	-0.638903	515-25-3	Amino acids, peptides, and analogues	3.778	3.778	3.773	3.775	3.774	3.776	4.147	4.293	3.806	3.717	3.993	3.979	3.742	3.745	3.754	3.752	3.746	3.755	5.583	5.566	5.588	5.604	5.579	5.592	5.195	5.156	5.134	5.229	5.219	5.217	5.209	5.23	5.2	5.211	5.211	5.202	5.211
pos_575	metab_4699	M+H, M+Na	C16H19N3O5	3.4508	-	pos	Organic acids and derivatives	Carboxylic acids and derivatives	334.139	-1.00029	66471-20-3	Amino acids, peptides, and analogues	5.723	5.738	5.73	5.722	5.753	5.746	5.53	5.519	5.533	5.531	5.551	5.529	5.777	5.8	5.795	5.791	5.802	5.778	5.588	5.578	5.575	5.575	5.583	5.59	5.275	5.248	5.292	5.292	5.315	5.296	5.525	5.517	5.517	5.515	5.519	5.507	5.518
pos_5782	metab_4726	M+H-2H2O	C16H22N4O9S	0.7745	C06566	pos	Organoheterocyclic compounds	Lactams	411.098	2.7697	38429-35-5	Beta lactams	4.177	4.568	4.173	4.749	4.575	4.546	5.964	5.944	5.958	5.954	5.963	5.939	4.485	5.032	5.25	4.647	4.97	5.047	5.642	5.632	5.736	5.658	5.634	5.66	6.191	6.152	6.185	6.157	6.196	6.135	5.911	5.905	5.89	5.896	5.896	5.903	5.813
pos_5794	metab_4735	M+K	C23H27N3O8	0.7667	-	pos	Organic oxygen compounds	Organooxygen compounds	512.146	5.77974	-	Carbohydrates and carbohydrate conjugates	4.289	4.29	4.284	4.287	4.285	4.287	6.025	6.005	6.05	6.025	6.069	5.987	5.39	5.294	5.253	5.069	4.796	5.146	5.572	5.56	5.685	5.461	5.498	5.583	6.167	6.115	6.045	6.096	6.085	6.08	5.84	5.832	5.815	5.838	5.834	5.833	5.853
pos_5796	metab_4737	M+Na	C12H22O11	0.7667	C05402	pos	Organic oxygen compounds	Organooxygen compounds	365.105	-0.222753	585-99-9;13299-20-2	Carbohydrates and carbohydrate conjugates	5.828	5.868	5.802	5.829	5.907	5.844	6.562	6.585	6.574	6.579	6.584	6.593	6.497	6.506	6.488	6.499	6.506	6.499	6.189	6.207	6.204	6.204	6.176	6.209	6.739	6.725	6.705	6.709	6.714	6.714	6.738	6.731	6.729	6.733	6.731	6.742	6.733
pos_5812	metab_4750	2M+H	C5H9N3O4	0.7513	C03139	pos	Organic acids and derivatives	Carboxylic acids and derivatives	351.124	-4.00437	6133-30-8	Amino acids, peptides, and analogues	6.151	6.151	6.086	6.11	6.142	6.108	5.919	5.975	5.981	5.911	5.967	5.936	5.846	5.85	5.795	5.834	5.816	5.873	5.43	5.476	5.57	5.476	5.599	5.481	5.93	5.934	5.945	5.842	5.909	5.9	6.101	6.095	6.075	6.077	6.091	6.073	6.067
pos_5825	metab_4762	2M+H	C5H11NO2	0.7126	C00431	pos	Organic acids and derivatives	Carboxylic acids and derivatives	235.165	-0.68509	660-88-8	Amino acids, peptides, and analogues	5.526	5.576	5.538	5.525	5.576	5.524	5.485	5.403	5.475	5.466	5.469	5.421	5.56	5.614	5.609	5.617	5.506	5.573	5.525	5.562	5.538	5.492	5.587	5.51	5.359	5.362	5.428	5.372	5.285	5.292	5.564	5.558	5.558	5.557	5.532	5.555	5.591
pos_5830	metab_4765	M+ACN+H	C4H10O3	0.6971	C14689	pos	Organic oxygen compounds	Organooxygen compounds	148.097	-0.347228	-	Ethers	4.959	4.983	4.918	4.837	4.949	4.987	4.782	4.623	4.626	4.623	4.733	4.571	5.027	4.99	5.012	4.987	4.957	5.027	5.607	5.658	5.687	5.595	5.645	5.673	5.271	5.22	5.29	5.338	5.303	5.278	5.058	5.076	5.057	5.066	5.051	5.037	5.05
pos_5840	metab_4772	M+NH4	C9H13NO6	0.6894	C05932	pos	Organic acids and derivatives	Carboxylic acids and derivatives	249.108	-0.682858	-	Amino acids, peptides, and analogues	5.909	5.945	5.939	5.921	5.94	5.936	5.984	5.954	5.989	5.95	5.968	5.942	5.867	5.9	5.886	5.872	5.881	5.911	5.672	5.719	5.697	5.66	5.712	5.688	5.659	5.593	5.654	5.621	5.583	5.655	5.884	5.873	5.895	5.885	5.873	5.877	5.872
pos_5841	metab_4773	M+H	C11H23N3O3	0.6894	-	pos	Organic acids and derivatives	Carboxylic acids and derivatives	246.181	-0.558971	20556-11-0	Amino acids, peptides, and analogues	5.791	5.825	5.812	5.786	5.815	5.8	5.179	5.172	5.024	5.158	5.265	5.119	5.705	5.739	5.745	5.78	5.788	5.759	4.971	4.96	4.765	4.964	5.018	4.956	5.157	5.216	5.078	5.067	5.03	5.135	5.3	5.331	5.283	5.321	5.276	5.293	5.302
pos_5842	metab_4774	M+H-H2O	C11H20N2O5	0.6894	-	pos	Organic acids and derivatives	Carboxylic acids and derivatives	243.134	-0.503421	5879-22-1	Amino acids, peptides, and analogues	5.753	5.731	5.72	5.739	5.763	5.749	5.704	5.682	5.702	5.701	5.685	5.705	5.634	5.708	5.691	5.639	5.65	5.656	6.053	6.054	6.075	6.066	6.087	6.07	5.812	5.823	5.832	5.808	5.829	5.785	5.756	5.744	5.75	5.747	5.719	5.749	5.743
pos_5848	metab_4777	M+2Na	C14H20N2O2	0.6894	C07445	pos	Organoheterocyclic compounds	Indoles and derivatives	147.065	-1.40324	13523-86-9	Indoles	6.414	6.431	6.401	6.441	6.434	6.418	6.446	6.437	6.467	6.433	6.46	6.449	6.474	6.473	6.473	6.484	6.464	6.48	6.365	6.366	6.371	6.389	6.382	6.37	6.438	6.415	6.429	6.412	6.445	6.437	6.473	6.461	6.468	6.491	6.461	6.465	6.475
pos_5852	metab_4782	M+NH4	C17H24N6O3	0.6816	-	pos	Organic acids and derivatives	Carboxylic acids and derivatives	378.223	-4.60749	-	Amino acids, peptides, and analogues	6.259	6.249	6.254	6.249	6.267	6.252	6.391	6.365	6.405	6.378	6.399	6.357	6.39	6.373	6.394	6.398	6.386	6.4	6.986	6.984	6.997	6.988	6.991	6.982	6.648	6.628	6.652	6.648	6.637	6.656	6.547	6.509	6.519	6.541	6.524	6.527	6.523
pos_5856	metab_4786	M+CH3OH+H	C6H10N2O2	0.6816	C06231	pos	Organic acids and derivatives	Carboxylic acids and derivatives	175.108	1.27161	96702-03-3	Amino acids, peptides, and analogues	6.143	6.142	6.066	6.161	6.157	6.115	5.83	5.784	5.752	5.809	5.77	5.834	6.328	6.321	6.32	6.308	6.314	6.348	6.239	6.25	6.277	6.224	6.237	6.252	5.74	5.729	5.738	5.749	5.743	5.797	5.887	5.886	5.883	5.872	5.877	5.884	5.883
pos_5858	metab_4788	M+H	C6H11NO4	0.6816	C01046	pos	Organic acids and derivatives	Carboxylic acids and derivatives	162.076	-0.181125	35989-16-3	Amino acids, peptides, and analogues	6.009	6.035	5.989	6.023	6.03	6.003	6.122	6.111	6.133	6.134	6.114	6.101	5.883	5.855	5.859	5.891	5.848	5.866	5.825	5.846	5.847	5.82	5.83	5.822	5.907	5.931	5.92	5.918	5.907	5.915	5.992	5.983	5.988	6.008	5.983	5.983	5.985
pos_5862	metab_4792	M+ACN+H	C10H13N5O	0.6738	C00371	pos	Organoheterocyclic compounds	Imidazopyrimidines	261.144	-6.69167	1637-39-4	Purines and purine derivatives	7.576	7.583	7.565	7.576	7.584	7.576	7.812	7.8	7.81	7.811	7.816	7.798	7.701	7.705	7.705	7.697	7.695	7.705	8.316	8.335	8.337	8.325	8.321	8.333	8.004	7.99	7.99	7.989	7.981	7.993	7.852	7.845	7.845	7.852	7.846	7.847	7.846
pos_5866	metab_4795	M+K	C14H25NO11	0.6663	-	pos	Organic oxygen compounds	Organooxygen compounds	422.106	-1.07303	-	Carbohydrates and carbohydrate conjugates	6.21	6.208	6.221	6.206	6.216	6.196	5.525	5.526	5.649	5.47	5.647	5.537	6.098	6.094	6.137	6.115	6.081	6.089	5.01	5.215	5.161	4.935	5.193	5.131	4.459	4.759	4.582	4.843	4.487	4.464	5.697	5.66	5.659	5.733	5.599	5.724	5.66
pos_5871	metab_4801	M+ACN+H	C3H6O2	0.6663	C00163	pos	Organic acids and derivatives	Carboxylic acids and derivatives	116.071	3.50415	29102	Carboxylic acids	7.682	7.692	7.682	7.691	7.696	7.69	7.595	7.597	7.595	7.589	7.6	7.591	7.746	7.731	7.734	7.735	7.742	7.738	7.768	7.777	7.778	7.77	7.764	7.775	7.659	7.651	7.656	7.651	7.637	7.662	7.643	7.636	7.653	7.637	7.637	7.634	7.637
pos_5878	metab_4805	M+H	C8H18N4O2	0.6588	C03626	pos	Organic acids and derivatives	Carboxylic acids and derivatives	203.15	-0.111835	30315-93-6	Amino acids, peptides, and analogues	7.032	7.026	7.027	7.043	7.045	7.034	6.825	6.825	6.821	6.81	6.825	6.817	7.136	7.137	7.135	7.14	7.135	7.148	6.716	6.716	6.734	6.718	6.709	6.721	6.979	6.967	6.971	6.974	6.965	6.973	6.967	6.974	6.981	6.976	6.984	6.974	6.975
pos_5885	metab_4813	M+NH4	C17H28O15	0.6513	-	pos	Organic oxygen compounds	Organooxygen compounds	490.176	-0.661527	10365-86-3	Carbohydrates and carbohydrate conjugates	5.707	5.824	5.639	5.707	5.846	5.794	6.925	6.907	6.915	6.912	6.893	6.902	6.381	6.324	6.317	6.376	6.363	6.365	6.655	6.67	6.661	6.634	6.672	6.653	6.919	6.94	6.92	6.903	6.902	6.919	6.711	6.688	6.702	6.704	6.704	6.704	6.703
pos_5896	metab_4819	M+NH4	C5H10O2	0.6436	C00803	pos	Lipids and lipid-like molecules	Fatty Acyls	120.102	1.91028	109-52-4	Fatty acids and conjugates	6.362	6.369	6.373	6.362	6.377	6.378	6.777	6.779	6.78	6.774	6.79	6.782	6.166	6.174	6.172	6.159	6.175	6.174	6.894	6.89	6.895	6.895	6.895	6.895	6.715	6.693	6.711	6.709	6.697	6.708	6.891	6.884	6.884	6.89	6.887	6.884	6.882
pos_5903	metab_4825	M+CH3OH+H	C4H7NO2	0.636	C01234	pos	Organic acids and derivatives	Carboxylic acids and derivatives	134.081	0.820247	22059-21-8	Amino acids, peptides, and analogues	4.971	5.071	5.122	4.992	5.011	5.03	5.115	5.135	5.153	5.13	5.137	5.143	5.119	5.156	5.169	5.159	5.107	5.06	4.94	4.971	5.03	4.936	5.016	5.009	5.061	4.994	5.031	5.073	5.029	5.011	5.237	5.213	5.217	5.224	5.229	5.195	5.229
pos_5905	metab_4827	M+H-2H2O	C4H9NO3	0.636	C00188	pos	Organic acids and derivatives	Carboxylic acids and derivatives	84.0449	4.23182	72-19-5	Amino acids, peptides, and analogues	6.51	6.528	6.53	6.522	6.529	6.522	6.674	6.666	6.665	6.657	6.672	6.653	6.547	6.538	6.523	6.53	6.532	6.518	6.427	6.425	6.448	6.403	6.427	6.441	6.499	6.481	6.494	6.488	6.488	6.489	6.594	6.609	6.612	6.612	6.612	6.613	6.611
pos_5909	metab_4830	M+H-H2O	C10H19N5O5	0.6282	-	pos	Organic acids and derivatives	Carboxylic acids and derivatives	272.134	-5.45924	-	Amino acids, peptides, and analogues	6.249	6.253	6.232	6.23	6.23	6.27	6.239	6.269	6.26	6.268	6.231	6.263	6.384	6.355	6.387	6.368	6.379	6.393	6.347	6.354	6.358	6.321	6.339	6.338	6.164	6.13	6.141	6.137	6.141	6.168	6.333	6.32	6.32	6.347	6.32	6.328	6.319
pos_5911	metab_4832	2M+3H2O+2H	C11H8O3	0.6282	C10387	pos	Benzenoids	Naphthalenes	202.06	4.26656	481-42-5	Naphthoquinones	4.9	4.975	4.794	4.728	4.833	5.002	5.389	5.362	5.374	5.306	5.365	5.409	4.888	4.727	4.863	4.934	4.836	4.675	3.877	3.878	3.881	3.945	3.876	3.881	4.047	4.402	4.693	4.7	4.085	4.574	5.066	4.991	5.167	5.093	5.096	5.116	5.092
pos_5912	metab_4833	M+CH3OH+H	C7H13NO2	0.6282	-	pos	Organic acids and derivatives	Carboxylic acids and derivatives	176.128	-0.947751	-	Amino acids, peptides, and analogues	0.03038	0.03044	0.03009	0.03024	0.03014	0.03028	4.904	5.015	4.851	4.707	4.991	4.902	5.003	4.946	4.947	4.996	4.671	4.973	6.086	6.092	6.102	6.1	6.082	6.102	6.758	6.731	6.756	6.744	6.731	6.751	5.322	5.325	5.294	5.321	5.348	5.322	5.29
pos_5920	metab_4841	M+ACN+Na	C15H22O4	0.6131	-	pos	Organic oxygen compounds	Organooxygen compounds	330.169	5.1235	-	Carbonyl compounds	5.768	5.724	5.726	5.692	5.724	5.665	5.695	5.71	5.72	5.728	5.684	5.667	5.837	5.817	5.869	5.895	5.869	5.82	5.77	5.814	5.83	5.784	5.833	5.833	5.521	5.542	5.536	5.553	5.542	5.45	5.731	5.731	5.731	5.758	5.724	5.724	5.723
pos_5923	metab_4844	M+NH4	C10H12FN5O3	0.6131	-	pos	Nucleosides, nucleotides, and analogues	Purine nucleosides	287.127	2.3639	-	Purine 2'',3''-dideoxyribonucleosides	6.426	6.457	6.46	6.435	6.485	6.439	6.379	6.399	6.398	6.393	6.398	6.376	6.49	6.491	6.507	6.503	6.514	6.487	6.416	6.403	6.4	6.404	6.392	6.397	6.397	6.368	6.371	6.381	6.373	6.395	6.437	6.422	6.428	6.428	6.423	6.425	6.422
pos_5924	metab_4845	M+H	C7H15NO3	0.6131	C00318	pos	Organic nitrogen compounds	Organonitrogen compounds	162.112	-0.118071	541-15-1	Quaternary ammonium salts	7.125	7.13	7.124	7.131	7.13	7.119	7.168	7.172	7.175	7.155	7.172	7.168	7.201	7.211	7.212	7.198	7.216	7.202	7.132	7.127	7.141	7.122	7.135	7.139	7.303	7.29	7.304	7.303	7.287	7.297	7.057	7.055	7.063	7.063	7.063	7.057	7.057
pos_5926	metab_4847	M+H-H2O	C4H8O3	0.6131	C06001	pos	Organic acids and derivatives	Hydroxy acids and derivatives	87.0445	4.6451	26543-05-5;2068-83-9	Beta hydroxy acids and derivatives	6.779	6.787	6.785	6.786	6.791	6.782	6.54	6.541	6.529	6.53	6.547	6.529	6.739	6.729	6.727	6.727	6.739	6.72	6.472	6.462	6.488	6.459	6.474	6.487	6.718	6.707	6.717	6.717	6.702	6.726	6.611	6.603	6.605	6.605	6.605	6.604	6.598
pos_5928	metab_4848	M+2Na-H	C20H27NO2	0.6055	-	pos	Lipids and lipid-like molecules	Steroids and steroid derivatives	358.175	-0.908848	-	Estrane steroids	7.009	7.034	7.006	7.006	7.011	7.026	6.759	6.77	6.752	6.716	6.738	6.772	7.001	7.02	7.007	6.999	7.029	6.994	6.83	6.83	6.824	6.775	6.8	6.823	6.817	6.802	6.8	6.793	6.816	6.795	6.936	6.908	6.903	6.932	6.907	6.904	6.907
pos_5933	metab_4852	M+CH3OH+H	C13H9F3N2O2	0.5983	C13698	pos	Benzenoids	Benzene and substituted derivatives	315.095	-0.560826	4394-00-7	Trifluoromethylbenzenes	4.308	4.309	4.304	4.306	4.304	4.306	4.248	4.251	4.241	4.247	4.251	4.247	4.272	4.275	4.284	4.282	4.276	4.285	5.46	5.457	5.384	5.353	5.337	5.435	5.176	5.138	5.22	5.164	5.325	5.212	4.379	4.282	4.376	4.319	4.374	4.368	4.347
pos_5934	metab_4853	M+H	C8H20NO6P	0.5983	C00670	pos	Lipids and lipid-like molecules	Glycerophospholipids	258.11	0.156875	28319-77-9	Glycerophosphocholines	6.301	6.307	6.276	6.286	6.264	6.317	6.628	6.64	6.634	6.607	6.632	6.624	6.26	6.263	6.268	6.265	6.293	6.259	6.812	6.812	6.821	6.786	6.83	6.812	6.641	6.643	6.658	6.635	6.641	6.626	6.704	6.697	6.696	6.714	6.698	6.701	6.696
pos_5937	metab_4856	M+H	C5H10N2O3	0.5983	C00064	pos	Organic acids and derivatives	Carboxylic acids and derivatives	147.076	0.167043	56-85-9;5959-95-5	Amino acids, peptides, and analogues	7.34	7.35	7.349	7.347	7.356	7.347	7.432	7.432	7.429	7.427	7.435	7.428	7.22	7.208	7.208	7.204	7.214	7.209	7.315	7.33	7.342	7.304	7.327	7.332	7.445	7.422	7.435	7.434	7.432	7.44	7.486	7.477	7.484	7.479	7.484	7.477	7.472
pos_5941	metab_4860	M+H	C12H21N7O3	0.5906	-	pos	-	-	312.178	-1.12235	-	-	5.013	5.121	4.917	5.143	4.802	4.885	5.636	5.555	5.617	5.569	5.472	5.416	4.09	4.545	4.523	4.371	4.303	4.479	5.371	5.442	5.411	5.393	5.33	5.439	6.307	6.288	6.293	6.292	6.308	6.29	6.013	6.006	6.009	6.031	6.006	6.007	6.01
pos_5943	metab_4862	M+H	C11H21N3O5	0.5906	-	pos	-	-	276.155	-0.104591	-	-	5.554	5.503	5.605	5.57	5.594	5.621	5.343	5.498	5.51	5.426	5.503	5.414	5.632	5.612	5.571	5.598	5.484	5.507	5.373	5.389	5.393	5.309	5.468	5.336	5.155	5.243	5.274	5.343	5.33	5.234	5.478	5.433	5.419	5.442	5.514	5.443	5.464
pos_5944	metab_4863	M+2Na-H	C7H14N2O5	0.5906	-	pos	Organic acids and derivatives	Carboxylic acids and derivatives	251.061	-2.29014	61043-85-4	Amino acids, peptides, and analogues	6.261	6.223	6.204	6.228	6.224	6.237	6.16	6.18	6.174	6.148	6.169	6.167	6.143	6.144	6.142	6.124	6.121	6.098	5.854	5.881	5.858	5.766	5.81	5.851	6.109	6.102	6.09	6.089	6.043	6.076	6.202	6.177	6.145	6.191	6.195	6.158	6.192
pos_5945	metab_4864	M+H	C7H11N3O2	0.5906	C01152	pos	Organic acids and derivatives	Carboxylic acids and derivatives	170.092	-0.123639	368-16-1;332-80-9	Amino acids, peptides, and analogues	6.184	6.167	6.2	6.164	6.172	6.17	6.125	6.114	6.127	6.116	6.125	6.119	6.358	6.361	6.361	6.363	6.359	6.353	5.859	5.839	5.861	5.818	5.852	5.856	6.153	6.141	6.157	6.156	6.157	6.16	6.187	6.183	6.155	6.183	6.187	6.184	6.174
pos_5950	metab_4870	M+H	C3H7NO2	0.5906	C00213	pos	Organic acids and derivatives	Carboxylic acids and derivatives	90.0554	5.15126	107-97-1	Amino acids, peptides, and analogues	6.334	6.352	6.358	6.329	6.348	6.354	6.41	6.398	6.389	6.401	6.405	6.395	6.491	6.49	6.503	6.49	6.492	6.476	6.382	6.374	6.391	6.345	6.361	6.387	6.216	6.216	6.217	6.214	6.192	6.206	6.411	6.383	6.403	6.406	6.413	6.404	6.402
pos_5955	metab_4874	M+2Na-H	C7H12N2O5	0.5828	-	pos	Organic acids and derivatives	Carboxylic acids and derivatives	249.045	-2.5886	20727-65-5	Amino acids, peptides, and analogues	5.374	5.434	5.38	5.202	5.33	5.435	5.34	5.323	5.358	5.276	5.292	5.321	5.17	5.075	5.197	4.981	5.138	5.138	5.082	5.127	5.232	5.135	5.025	5.129	5.023	4.996	5.202	4.987	5.069	5.103	5.3	5.298	5.294	5.276	5.286	5.28	5.293
pos_5958	metab_4877	M+H	C4H8N2O3	0.5828	C00152	pos	Organic acids and derivatives	Carboxylic acids and derivatives	133.061	0.493938	70-47-3	Amino acids, peptides, and analogues	5.631	5.644	5.669	5.633	5.624	5.638	5.72	5.709	5.72	5.717	5.758	5.708	5.609	5.617	5.616	5.584	5.618	5.596	5.739	5.735	5.739	5.646	5.694	5.729	5.67	5.7	5.661	5.688	5.673	5.67	5.732	5.717	5.718	5.72	5.724	5.718	5.717
pos_5963	metab_4882	M+NH4	C3H4O3	0.5828	C00022	pos	Organic acids and derivatives	Keto acids and derivatives	106.05	3.47017	127-17-3	Alpha-keto acids and derivatives	5.531	5.523	5.581	5.51	5.51	5.503	5.691	5.691	5.686	5.673	5.705	5.697	5.491	5.509	5.508	5.502	5.495	5.461	5.505	5.522	5.534	5.446	5.48	5.537	5.562	5.561	5.571	5.557	5.55	5.566	5.625	5.612	5.612	5.613	5.618	5.613	5.612
pos_5974	metab_4893	M+H	C9H15N3O2	0.575	C05575	pos	Organic acids and derivatives	Carboxylic acids and derivatives	198.124	-0.105941	534-30-5	Amino acids, peptides, and analogues	7.641	7.636	7.635	7.643	7.646	7.645	7.807	7.813	7.809	7.807	7.81	7.812	7.694	7.698	7.7	7.695	7.695	7.695	7.924	7.929	7.935	7.923	7.923	7.93	7.784	7.781	7.786	7.779	7.78	7.781	7.678	7.681	7.677	7.681	7.685	7.682	7.679
pos_5976	metab_4895	M+H	C6H14N4O3	0.575	C08284	pos	Organic acids and derivatives	Carboxylic acids and derivatives	191.114	-0.724522	61370-10-3	Amino acids, peptides, and analogues	4.836	4.829	4.938	4.854	4.77	4.745	4.356	4.248	4.613	4.277	4.158	4.347	5.116	4.889	4.94	5.023	5.11	5.14	5.686	5.666	5.711	5.678	5.688	5.713	5.127	5.047	5.094	4.959	5.052	5.169	5.251	5.21	5.209	5.201	5.259	5.203	5.214
pos_598	metab_4898	M+H, M+Na	C9H17NO3	3.9868	C01092	pos	Lipids and lipid-like molecules	Fatty Acyls	210.11	-0.132851	682799-71-9	Fatty acids and conjugates	5.619	5.628	5.638	5.61	5.631	5.65	5.776	5.75	5.763	5.771	5.776	5.75	5.222	5.262	5.237	5.254	5.254	5.237	4.997	4.957	4.997	4.961	5.027	5.016	5.553	5.536	5.55	5.55	5.559	5.55	5.435	5.457	5.461	5.457	5.457	5.461	5.469
pos_5981	metab_4900	M+H	C5H6N2	0.575	-	pos	-	-	95.0608	4.46248	-	-	5.858	5.871	5.868	5.849	5.85	5.861	5.994	6.009	5.998	5.992	6	6.001	5.94	5.932	5.939	5.923	5.942	5.912	6.147	6.122	6.142	6.112	6.13	6.137	5.993	6.02	6.023	6.001	6.008	6.008	5.892	5.893	5.893	5.896	5.912	5.893	5.887
pos_60	metab_4916	M+H, M+CH3OH+H, M+NH4	C6H6O4	0.4261	C02480	pos	Lipids and lipid-like molecules	Fatty Acyls	143.034	0.329196	1119-72-8	Fatty acids and conjugates	6.345	6.338	6.324	6.325	6.312	6.296	6.266	6.254	6.26	6.25	6.26	6.27	6.267	6.291	6.287	6.288	6.289	6.272	6.186	6.201	6.227	6.225	6.234	6.246	6.279	6.284	6.275	6.271	6.268	6.291	6.254	6.263	6.263	6.263	6.279	6.268	6.271
pos_6010	metab_4927	M+H	C9H9N5O3	0.5597	-	pos	Organoheterocyclic compounds	Imidazopyrimidines	236.079	7.04986	-	Purines and purine derivatives	6.882	6.893	6.874	6.886	6.871	6.875	7.109	7.133	7.103	7.131	7.124	7.136	6.858	6.854	6.858	6.86	6.844	6.857	7.121	7.118	7.123	7.137	7.118	7.107	6.994	7.005	7.003	6.981	6.994	6.985	6.935	6.925	6.925	6.952	6.925	6.925	6.927
pos_608	metab_4992	M+H, M+Na	C11H13NO3	4.2829	C03519	pos	Organic acids and derivatives	Carboxylic acids and derivatives	208.097	-0.387813	2018-61-3	Amino acids, peptides, and analogues	5.177	5.232	5.183	5.212	5.199	5.193	4.743	4.767	4.737	4.774	4.76	4.816	5.627	5.579	5.599	5.629	5.606	5.616	5.069	5.052	5.002	5.028	5.065	5.065	5.286	5.302	5.287	5.289	5.244	5.27	4.984	4.988	4.972	4.983	4.98	4.98	4.985
pos_6102	metab_5012	M+ACN+H	C5H13N	0.5362	C02640	pos	Organic nitrogen compounds	Organonitrogen compounds	129.139	1.92954	107-85-7	Amines	3.951	3.208	3.611	3.735	3.857	3.823	3.099	3.238	3.45	3.269	3.182	3.649	3.159	3.126	3.135	3.588	3.188	3.272	4.385	4.465	4.532	4.704	4.411	4.566	4.807	4.643	4.803	4.581	4.773	4.85	4.204	4.26	4.261	4.248	4.261	4.279	4.277
pos_6139	metab_5046	M+H	C13H10O4	0.5203	C09049	pos	Organoheterocyclic compounds	Benzopyrans	231.065	0.0674548	82-57-5	1-benzopyrans	4.472	4.631	4.535	4.659	4.687	4.414	4.813	4.931	4.791	4.893	4.916	4.921	4.711	4.632	4.556	4.506	4.7	4.566	3.379	3.38	3.384	3.389	3.378	3.596	4.362	4.113	4.037	4.025	3.973	4.509	4.735	4.67	4.768	4.72	4.771	4.735	4.801
pos_6150	metab_5055	M+H-2H2O	C25H24O5	0.5127	-	pos	Phenylpropanoids and polyketides	Isoflavonoids	369.147	-4.59855	-	Isoflavans	5.417	5.491	5.433	5.446	5.406	5.383	5.1	5.202	5.184	5.225	5.165	5.09	5.686	5.662	5.644	5.671	5.653	5.654	5.827	5.865	5.858	5.861	5.856	5.875	5.623	5.666	5.652	5.649	5.653	5.716	5.476	5.476	5.468	5.523	5.422	5.477	5.475
pos_6160	metab_5064	M+H-2H2O	C8H10N6O3	0.5127	-	pos	Organoheterocyclic compounds	Imidazopyrimidines	203.07	8.9121	-	Purines and purine derivatives	4.75	4.862	4.903	4.876	4.825	4.881	4.864	4.975	4.939	4.949	4.927	4.928	5.068	5.02	5.008	4.987	5.027	5.024	5.191	5.189	5.213	5.183	5.239	5.245	5.097	5.058	5.115	5.133	5.133	5.18	4.989	4.982	4.934	4.982	4.972	4.982	5.019
pos_6163	metab_5066	M+H	C6H11NO2	0.5127	C22223	pos	Organic acids and derivatives	Carboxylic acids and derivatives	130.086	0.914749	475-11-6	Amino acids, peptides, and analogues	6.815	6.823	6.84	6.83	6.82	6.82	6.639	6.657	6.674	6.659	6.668	6.674	6.891	6.889	6.882	6.876	6.896	6.886	6.793	6.776	6.791	6.782	6.786	6.793	6.736	6.759	6.787	6.746	6.753	6.759	6.746	6.762	6.76	6.767	6.756	6.764	6.76
pos_6171	metab_5072	M+ACN+Na	C11H12NO9P-2	0.505	C01185	pos	Nucleosides, nucleotides, and analogues	Pyridine nucleotides	397.043	5.54001	321-02-8	Nicotinic acid nucleotides	6.137	6.161	6.127	6.184	6.171	6.118	5.963	6.019	5.982	5.96	5.954	5.996	6.075	6.069	6.043	6.092	6.075	6.064	5.838	5.849	5.817	5.743	5.791	5.851	5.959	5.979	6.006	5.986	5.974	5.959	6.072	6.056	6.031	6.075	6.039	6.052	6.055
pos_6174	metab_5075	M+H	C15H11ClN2O2	0.505	C07359	pos	Organoheterocyclic compounds	Benzodiazepines	287.057	-3.43749	604-75-1	1,4-benzodiazepines	5.892	5.905	5.894	5.908	5.92	5.91	5.856	5.886	5.913	5.894	5.858	5.887	5.974	5.965	5.96	5.958	6.005	5.966	6.105	6.064	6.049	6.077	6.113	6.079	6.048	6.077	6.087	6.074	6.09	6.113	5.977	6.002	5.978	5.997	5.973	5.978	5.972
pos_6175	metab_5076	M+H	C9H19N3O4	0.505	-	pos	-	-	234.145	-0.378454	-	-	5.293	5.26	5.238	5.252	5.298	5.247	4.599	4.52	4.469	4.467	4.648	4.499	5.03	5.068	4.935	5.062	5.002	5.006	4.464	4.424	4.611	4.562	4.166	4.491	4.64	4.433	4.733	4.671	4.543	4.661	4.683	4.676	4.83	4.689	4.655	4.534	4.695
pos_6176	metab_5077	M+ACN+H	C6H14N2O3	0.505	C16741	pos	Organic acids and derivatives	Carboxylic acids and derivatives	204.134	-0.110901	1190-94-9	Amino acids, peptides, and analogues	5.666	5.653	5.681	5.714	5.679	5.708	5.037	5.09	5.132	5.1	5.094	5.096	5.516	5.471	5.505	5.5	5.509	5.479	5.241	5.204	5.264	5.256	5.25	5.295	4.979	5.044	5.068	5.072	4.99	5.116	5.162	5.187	5.181	5.217	5.195	5.181	5.18
pos_6223	metab_5128	M+H	C7H19N3	0.4818	C00315	pos	Organic nitrogen compounds	Organonitrogen compounds	146.165	0.350491	124-20-9	Amines	5.888	5.896	5.888	5.9	5.902	5.889	5.697	5.728	5.703	5.693	5.704	5.682	5.57	5.564	5.529	5.551	5.547	5.523	6.623	6.614	6.632	6.616	6.624	6.629	6.689	6.7	6.7	6.701	6.702	6.712	6.262	6.255	6.251	6.29	6.251	6.252	6.252
pos_626	metab_5162	M+H-H2O, M+H	C11H16O3	4.7149	-	pos	Organoheterocyclic compounds	Benzofurans	179.107	-0.0951636	-	Not Available	4.804	4.805	4.802	4.831	4.807	4.824	4.429	4.392	4.262	4.31	4.296	4.331	4.596	4.601	4.648	4.646	4.607	4.617	4.532	4.522	4.491	4.51	4.514	4.53	3.242	2.283	3.121	2.756	3.228	2.899	4.523	4.509	4.506	4.506	4.5	4.494	4.457
pos_6269	metab_5172	M+H	C4H4N2O2	0.4261	C00106	pos	Organoheterocyclic compounds	Diazines	113.035	2.56892	66-22-8	Pyrimidines and pyrimidine derivatives	5.32	5.319	5.343	5.353	5.331	5.358	5.316	5.314	5.335	5.332	5.332	5.308	5.373	5.375	5.409	5.384	5.405	5.423	5.283	5.294	5.278	5.286	5.294	5.302	5.345	5.337	5.334	5.351	5.327	5.343	5.324	5.323	5.323	5.316	5.305	5.317	5.362
pos_6277	metab_5181	M+H	C6H8O2	0.4102	-	pos	Organic oxygen compounds	Organooxygen compounds	113.06	2.57401	-	Carbonyl compounds	4.952	4.969	4.986	4.989	5.003	4.992	5.023	5.022	4.99	5.007	5.032	5.02	5.033	5.061	5.086	5.046	5.074	5.045	4.97	4.999	5.028	5.011	5.036	5.046	5.026	5.027	5.037	5.035	5.029	5.033	5.029	5.004	5.004	5.158	4.997	5.022	5.013
pos_6300	metab_5208	M+H-H2O	C8H14O6	0.0389	-	pos	Organoheterocyclic compounds	Dioxanes	189.076	0.0726391	-	1,3-dioxanes	5.087	5.211	5.242	5.301	5.313	5.332	5.42	5.441	5.433	5.403	5.442	5.432	5.423	5.46	5.467	5.45	5.473	5.41	5.336	5.36	5.374	5.405	5.354	5.36	5.485	5.477	5.486	5.463	5.5	5.478	5.04	5.424	5.399	5.423	5.41	5.401	5.402
pos_6322	metab_5232	M+H	C23H42D3NO4	5.8897	-	pos	-	-	403.361	-0.914835	-	-	7.371	7.367	7.359	7.374	7.367	7.363	7.328	7.327	7.322	7.318	7.33	7.308	7.284	7.315	7.303	7.288	7.312	7.31	7.234	7.218	7.233	7.233	7.217	7.231	7.346	7.356	7.367	7.332	7.351	7.36	7.327	7.328	7.32	7.32	7.321	7.317	7.316
pos_6323	metab_5233	M+H	C9H10ClNO2	2.6146	-	pos	-	-	200.047	-0.00790159	-	-	7.791	7.796	7.796	7.805	7.8	7.787	7.795	7.796	7.797	7.799	7.804	7.8	7.799	7.801	7.814	7.81	7.811	7.807	7.707	7.698	7.71	7.7	7.699	7.707	7.754	7.756	7.759	7.766	7.755	7.758	7.78	7.776	7.781	7.781	7.783	7.781	7.783
pos_6324	metab_5234	M+H	C9H6D5NO2	2.0413	-	pos	-	-	171.118	-0.303189	-	-	7.089	7.104	7.081	7.088	7.101	7.09	7.11	7.115	7.107	7.107	7.121	7.116	7.112	7.114	7.101	7.114	7.111	7.103	7.004	6.991	7.005	7.004	6.998	7.011	7.041	7.05	7.048	7.047	7.041	7.036	7.076	7.084	7.087	7.079	7.085	7.083	7.082
pos_643	metab_5246	M+H, M+Na	C22H24O10	4.8349	C17391	pos	Phenylpropanoids and polyketides	Flavonoids	471.126	-0.689213	529-39-5	Flavonoid glycosides	4.512	4.427	4.357	4.477	4.239	4.288	4.139	3.953	4.188	4	4.04	4.187	3.329	3.551	3.855	3.495	4.019	3.684	4.115	4.19	4.21	4.036	4.073	3.965	3.736	3.29	3.3	3.507	4.093	3.882	4.794	4.787	4.771	4.801	4.862	4.787	4.775
pos_655	metab_5259	M+H-H2O, M+H	C12H18O3	5.435	C16317	pos	Lipids and lipid-like molecules	Fatty Acyls	193.122	-0.0264035	-	Lineolic acids and derivatives	4.786	4.829	4.768	4.79	4.79	4.799	4.528	4.475	4.407	4.441	4.456	4.502	4.6	4.664	4.565	4.605	4.592	4.585	4.215	4.242	4.152	4.276	4.132	4.17	4.525	4.503	4.509	4.438	4.506	4.496	4.515	4.545	4.434	4.508	4.526	4.506	4.515
pos_662	metab_5266	M+H, M+Na	C29H41NO4	5.539	C08007	pos	Benzenoids	Phenanthrenes and derivatives	468.307	-9.14838	52485-79-7	Not Available	6.012	6.012	6.007	6.019	6.01	6.015	5.9	5.914	5.921	5.942	5.908	5.906	5.986	6	5.98	5.991	6.002	5.991	5.73	5.726	5.717	5.719	5.717	5.707	5.45	5.432	5.464	5.431	5.413	5.461	5.938	5.93	5.93	5.936	5.93	5.931	5.935
pos_676	metab_5281	M+NH4, M+ACN+H	C21H19FN4O	5.643	-	pos	Benzenoids	Benzene and substituted derivatives	380.187	-1.83897	-	Anilides	4.869	4.747	4.751	4.816	4.793	4.759	4.565	4.617	4.648	4.67	4.628	4.585	4.564	4.638	4.642	4.6	4.588	4.733	4.486	4.653	4.645	4.647	4.664	4.633	4.356	4.205	4.165	4.223	4.291	3.965	4.897	4.865	4.902	4.851	4.832	4.853	4.84
pos_698	metab_5305	M+H-H2O, M+Na	C20H30O5	5.8098	C20214	pos	Organoheterocyclic compounds	Lactones	333.203	-7.99082	5508-58-7	Gamma butyrolactones	5.561	5.526	5.52	5.533	5.526	5.573	5.659	5.643	5.619	5.659	5.649	5.657	5.338	5.416	5.407	5.452	5.424	5.432	5.476	5.46	5.451	5.468	5.462	5.443	4.515	4.549	4.523	4.573	4.166	4.413	5.478	5.479	5.497	5.47	5.461	5.451	5.452
pos_7	metab_5306	M+H, M+Na, M+K, 2M+H, 2M+Na	C10H13N5O5	1.8746	-	pos	Nucleosides, nucleotides, and analogues	Pyrimidine nucleosides	284.099	-0.62826	-	Pyrimidine 2''-deoxyribonucleosides	7.41	7.407	7.406	7.398	7.404	7.405	7.246	7.258	7.223	7.245	7.259	7.253	7.169	7.195	7.195	7.183	7.192	7.184	7.24	7.231	7.247	7.238	7.236	7.237	7.034	7.038	7.051	7.02	7.041	7.051	7.218	7.221	7.22	7.228	7.221	7.221	7.22
pos_702	metab_5310	M+H-2H2O, M+H	C22H38N6O7	5.8258	-	pos	-	-	499.287	-0.712881	-	-	5.44	5.428	5.447	5.394	5.366	5.436	5.628	5.683	5.644	5.668	5.648	5.647	5.204	5.109	5.108	4.93	5.087	5.198	5.348	5.309	5.426	5.293	5.322	5.333	4.266	4.527	4.556	4.466	4.7	4.206	5.45	5.451	5.443	5.445	5.457	5.421	5.255
pos_704	metab_5311	M+NH4, M+2Na-H	C18H36O3	5.8817	C03045	pos	Lipids and lipid-like molecules	Fatty Acyls	318.3	-1.22192	26531-80-6	Fatty acids and conjugates	7.35	7.354	7.345	7.357	7.362	7.349	7.37	7.38	7.382	7.391	7.393	7.383	7.497	7.511	7.5	7.497	7.513	7.505	6.966	6.921	6.938	6.926	6.915	6.923	7.216	7.241	7.25	7.237	7.259	7.252	7.266	7.271	7.264	7.26	7.258	7.249	7.26
pos_739	metab_5349	M+H, M+NH4	C28H58O9	6.1045	-	pos	Organic oxygen compounds	Organooxygen compounds	556.441	-1.32328	-	Ethers	6.893	6.887	6.843	6.859	6.872	6.879	5.749	5.778	5.75	5.825	5.857	5.763	5.787	5.833	5.831	5.846	5.819	5.798	5.849	5.852	5.907	5.867	5.803	5.91	5.893	5.957	5.943	5.908	6.011	5.908	6.606	6.604	6.646	6.654	6.646	6.646	6.637
pos_740	metab_5351	M+H, M+NH4	C26H54O8	6.1125	-	pos	Organic oxygen compounds	Organooxygen compounds	512.415	-0.847802	-	Ethers	6.824	6.822	6.779	6.8	6.804	6.825	5.724	5.721	5.683	5.753	5.764	5.672	5.802	5.837	5.862	5.851	5.866	5.826	5.841	5.848	5.87	5.859	5.747	5.864	5.945	5.939	5.937	5.912	6.008	5.923	6.531	6.486	6.531	6.532	6.549	6.532	6.522
pos_742	metab_5353	M+H, 2M+H	C26H50NO7P	6.1285	-	pos	Lipids and lipid-like molecules	Glycerophospholipids	520.34	-0.387263	27304-12-7	Glycerophosphocholines	7.899	7.867	7.853	7.867	7.861	7.893	8.49	8.483	8.49	8.496	8.512	8.475	8.337	8.363	8.359	8.38	8.352	8.339	8.184	8.146	8.169	8.166	8.141	8.174	8.339	8.364	8.351	8.355	8.39	8.348	8.452	8.445	8.454	8.445	8.447	8.451	8.446
pos_756	metab_5367	M+H-H2O, M+NH4	C39H68O7	6.2477	-	pos	Not Available	Not Available	666.53	-1.27752	-	Not Available	6.464	6.452	6.385	6.375	6.368	6.463	6.528	6.477	6.514	6.543	6.449	6.446	6.43	6.407	6.418	6.431	6.4	6.391	5.947	5.894	5.847	5.817	5.911	5.901	5.608	5.772	5.459	5.691	5.698	5.602	6.092	6.057	6.054	6.048	6.048	6.057	6.091
pos_757	metab_5368	M+H-H2O, M+H	C28H40O	6.2633	-	pos	Lipids and lipid-like molecules	Steroids and steroid derivatives	393.315	-1.63267	-	Ergostane steroids	6.931	6.922	6.921	6.907	6.88	6.916	6.735	6.701	6.731	6.744	6.689	6.739	6.65	6.627	6.655	6.67	6.627	6.647	6.181	6.164	6.129	6.149	6.202	6.157	5.942	5.985	5.863	5.935	5.951	5.928	6.398	6.412	6.407	6.392	6.407	6.412	6.411
pos_759	metab_5370	M+H-H2O, M+H	C12H27O4P	6.2633	C14439	pos	Organic acids and derivatives	Organic phosphoric acids and derivatives	267.174	7.70455	126-73-8	Phosphate esters	5.698	5.699	5.682	5.702	5.64	5.693	5.459	5.435	5.454	5.438	5.379	5.454	5.356	5.37	5.385	5.43	5.367	5.381	4.766	4.631	4.747	4.659	4.673	4.778	4.218	4.18	3.866	3.818	3.975	3.984	5.012	4.999	5.015	4.959	5.005	5.015	4.998
pos_761	metab_5373	M+H-H2O, M+Na	C39H68O6	6.311	-	pos	Not Available	Not Available	615.498	-0.872907	-	Not Available	6.423	6.412	6.426	6.432	6.292	6.405	6.504	6.46	6.51	6.496	6.329	6.496	6.51	6.394	6.496	6.534	6.382	6.499	6.165	6.325	6.211	6.278	6.305	6.253	5.87	5.942	5.677	5.883	5.93	5.722	6.192	6.204	6.136	6.181	6.184	6.205	6.243
pos_766	metab_5378	M+H, M+CH3OH+H	C38H69NO5	6.3824	-	pos	Not Available	Not Available	652.55	-1.57509	-	Not Available	5.989	5.943	5.963	5.927	5.803	5.873	5.911	5.928	5.861	5.939	5.774	6.01	5.681	5.803	5.725	5.66	5.756	5.746	5.572	5.893	5.665	5.804	5.881	5.558	5.617	5.693	5.548	5.66	5.876	5.547	5.729	5.789	5.726	5.741	5.702	5.74	5.738
pos_768	metab_5380	M+H-2H2O, 2M+Na	C7H16O2	6.4375	-	pos	Organic oxygen compounds	Organooxygen compounds	287.221	7.8562	-	Ethers	6.291	6.289	6.275	6.276	6.276	6.288	6.29	6.273	6.278	6.278	6.278	6.288	6.29	6.286	6.268	6.299	6.27	6.302	6.173	6.185	6.179	6.167	6.203	6.181	6.212	6.26	6.193	6.233	6.251	6.203	6.254	6.24	6.251	6.245	6.255	6.255	6.27
pos_769	metab_5381	M+H, M+NH4	C26H50O4	6.4375	-	pos	Lipids and lipid-like molecules	Glycerolipids	427.378	-0.83299	-	Diradylglycerols	8.389	8.386	8.393	8.392	8.384	8.392	8.384	8.391	8.387	8.384	8.352	8.385	8.406	8.391	8.399	8.407	8.388	8.42	8.298	8.292	8.289	8.281	8.299	8.3	8.334	8.341	8.336	8.328	8.336	8.334	8.372	8.368	8.365	8.371	8.372	8.367	8.37
pos_772	metab_5385	M+H, M+Na	C41H74NO8P	6.5327	C00350	pos	Lipids and lipid-like molecules	Glycerophospholipids	740.522	-0.668811	-	Glycerophosphoethanolamines	5.985	5.995	5.891	5.942	5.876	5.932	5.495	5.413	5.432	5.343	5.433	5.569	5.954	5.863	5.815	5.883	5.808	5.97	6.492	6.629	6.499	6.6	6.632	6.559	6.715	6.716	6.601	6.705	6.73	6.586	6.063	6.066	6.056	6.03	6.056	6.066	6.065
pos_773	metab_5386	M+H-H2O, M+H	C13H24O4	6.4534	-	pos	Lipids and lipid-like molecules	Fatty Acyls	245.175	-0.78528	67715-81-5	Fatty alcohol esters	6.552	6.584	6.584	6.56	6.564	6.573	6.561	6.575	6.564	6.569	6.538	6.557	6.595	6.56	6.567	6.585	6.555	6.59	6.475	6.471	6.487	6.47	6.471	6.479	6.52	6.54	6.521	6.508	6.552	6.538	6.538	6.543	6.542	6.555	6.548	6.564	6.553
pos_779	metab_5392	M+H, M+Na	C42H78NO8P	6.6753	C00157	pos	Lipids and lipid-like molecules	Glycerophospholipids	756.553	-1.03682	-	Glycerophosphocholines	5.684	5.697	5.641	5.752	5.849	5.665	5.428	5.366	5.318	5.374	5.562	5.429	6	6.048	5.935	5.992	6.08	5.969	6.381	6.386	6.346	6.321	6.336	6.317	6.516	6.544	6.485	6.494	6.488	6.496	6.176	6.148	6.132	6.12	6.112	6.121	6.179
pos_781	metab_5395	M+NH4, M+Na	C39H70O5	6.7386	C00165	pos	Lipids and lipid-like molecules	Fatty Acyls	641.511	-1.12318	-	Lineolic acids and derivatives	6.687	6.641	6.774	6.69	6.702	6.706	6.721	6.69	6.757	6.734	6.698	6.755	6.676	6.771	6.733	6.677	6.776	6.698	6.536	6.617	6.448	6.59	6.665	6.417	6.61	6.673	6.349	6.621	6.65	6.442	6.642	6.681	6.677	6.631	6.674	6.649	6.68
pos_782	metab_5396	M+H-H2O, M+2Na-H	C40H71NO6	6.7626	-	pos	Not Available	Not Available	706.495	-6.41693	-	Not Available	5.862	5.84	5.917	5.884	5.879	5.883	5.892	5.948	5.855	5.923	5.947	5.818	5.946	5.754	5.739	5.786	5.875	5.753	5.637	5.536	5.574	5.58	5.546	5.311	5.54	5.683	5.361	5.491	5.393	5.466	5.732	5.813	5.725	5.733	5.725	5.742	5.741
pos_786	metab_5400	M+H, M+Na	C42H80NO8P	6.8732	C00157	pos	Lipids and lipid-like molecules	Glycerophospholipids	758.569	-1.1095	6931-84-6;17708-90-6	Glycerophosphocholines	6.635	6.569	6.658	6.647	6.734	6.639	6.375	6.41	6.425	6.397	6.398	6.458	6.888	6.916	6.871	6.857	6.92	6.877	7.405	7.409	7.417	7.39	7.43	7.426	7.454	7.454	7.477	7.48	7.454	7.472	6.998	6.934	6.951	6.96	6.981	6.951	6.96
pos_787	metab_5401	M+NH4, M+Na	C39H72O5	7.0236	C00165	pos	Lipids and lipid-like molecules	Fatty Acyls	638.571	-1.33643	34487-26-8	Lineolic acids and derivatives	6.643	6.633	6.659	6.661	6.707	6.663	6.628	6.695	6.676	6.629	6.674	6.662	6.623	6.685	6.66	6.64	6.682	6.689	6.543	6.581	6.517	6.552	6.602	6.558	6.592	6.561	6.538	6.546	6.554	6.531	6.667	6.66	6.656	6.656	6.671	6.657	6.68
pos_788	metab_5402	M+H, M+Na	C39H74NO8P	6.7308	C00350	pos	Lipids and lipid-like molecules	Glycerophospholipids	716.522	-1.32416	65289-02-3	Glycerophosphoethanolamines	5.841	5.809	5.854	5.823	6.057	5.781	4.879	4.725	4.947	4.661	5.361	4.844	5.861	6.049	5.889	5.9	6.033	5.905	6.511	6.56	6.602	6.528	6.542	6.492	6.508	6.546	6.504	6.501	6.479	6.567	5.95	5.949	5.979	5.932	5.936	5.949	5.948
pos_798	metab_5413	M+H-H2O, M+H	C9H14O	7.2764	-	pos	Organic oxygen compounds	Organooxygen compounds	139.112	-0.0247656	513-20-2	Carbonyl compounds	5.836	5.796	5.829	5.831	5.798	5.833	5.823	5.834	5.848	5.829	5.805	5.845	5.861	5.829	5.868	5.871	5.84	5.897	5.738	5.787	5.758	5.781	5.772	5.764	5.807	5.805	5.823	5.806	5.813	5.793	5.805	5.807	5.812	5.824	5.824	5.835	5.805
pos_799	metab_5414	M+H-H2O, M+H	C28H42O	6.3824	-	pos	Lipids and lipid-like molecules	Steroids and steroid derivatives	395.331	-0.788044	-	Ergostane steroids	7.077	7.083	7.081	7.082	7.048	7.056	6.952	6.96	6.965	6.963	6.953	6.967	6.894	6.877	6.842	6.879	6.857	6.851	6.913	6.907	6.911	6.912	6.951	6.903	6.619	6.663	6.628	6.633	6.672	6.653	6.712	6.71	6.723	6.71	6.69	6.71	6.727
pos_80	metab_5416	M+H, M+K, M+H-H2O	C10H16N2O7	0.9703	C01425	pos	Organic acids and derivatives	Carboxylic acids and derivatives	277.103	-0.667695	3929-61-1	Amino acids, peptides, and analogues	6.854	6.862	6.852	6.85	6.854	6.85	7.135	7.142	7.134	7.139	7.151	7.128	6.911	6.902	6.901	6.898	6.904	6.902	6.87	6.877	6.874	6.882	6.882	6.869	6.759	6.75	6.755	6.743	6.75	6.752	7.072	7.073	7.071	7.071	7.073	7.075	7.072
pos_807	metab_5423	M+NH4, M+ACN+H	C21H41O7P	7.3003	-	pos	Lipids and lipid-like molecules	Glycerophospholipids	478.293	-0.623098	-	Glycerophosphates	5.361	5.294	5.31	5.313	5.475	5.366	5.458	5.502	5.46	5.451	5.649	5.481	5.612	5.755	5.634	5.636	5.804	5.656	5.836	5.674	5.83	5.666	5.713	5.814	5.798	5.789	5.948	5.79	5.827	5.958	5.703	5.658	5.695	5.695	5.695	5.723	5.682
pos_81	metab_5426	M+H, M+K, M+Na	C9H15N3O2S	0.994	-	pos	Organic acids and derivatives	Carboxylic acids and derivatives	230.096	-0.0832631	-	Amino acids, peptides, and analogues	6.404	6.399	6.38	6.376	6.381	6.365	6.573	6.584	6.568	6.572	6.576	6.57	6.39	6.396	6.395	6.388	6.365	6.347	6.725	6.743	6.737	6.732	6.741	6.7	7.125	7.126	7.134	7.137	7.133	7.139	6.835	6.84	6.841	6.828	6.83	6.828	6.826
pos_815	metab_5432	M+H-H2O, M+2Na-H	C5H9NO2	7.3242	C18170	pos	Organic oxygen compounds	Organooxygen compounds	98.0604	3.47884	-	Carbonyl compounds	5.891	5.885	5.899	5.876	5.92	5.901	5.901	5.925	5.899	5.863	5.882	5.913	5.953	5.925	5.964	5.954	5.923	5.97	5.837	5.883	5.85	5.846	5.85	5.85	5.919	5.862	5.9	5.908	5.879	5.884	5.899	5.905	5.886	5.899	5.906	5.882	5.894
pos_82	metab_5437	M+H-2H2O, M+H, M+H-H2O	C8H15NO6	0.9703	C00645	pos	Organic oxygen compounds	Organooxygen compounds	204.087	-0.176996	7772-94-3	Carbohydrates and carbohydrate conjugates	6.976	6.976	6.969	6.974	6.973	6.969	6.754	6.764	6.755	6.755	6.764	6.759	6.945	6.941	6.933	6.928	6.938	6.935	6.724	6.752	6.752	6.744	6.744	6.729	6.67	6.669	6.658	6.668	6.646	6.674	6.8	6.8	6.8	6.803	6.803	6.803	6.802
pos_822	metab_5440	M+H-H2O, M+H	C18H30O3	7.5007	C14766	pos	Lipids and lipid-like molecules	Fatty Acyls	295.227	-0.900991	-	Lineolic acids and derivatives	5.864	5.919	5.926	5.948	5.946	5.962	6.118	6.158	6.14	6.17	6.16	6.19	5.863	5.849	5.864	5.854	5.854	5.854	5.683	5.685	5.673	5.702	5.672	5.691	5.537	5.519	5.5	5.458	5.467	5.449	5.786	5.844	5.867	5.854	5.873	5.824	5.843
pos_850	metab_5471	M+H-H2O, M+H	C4H11NO2	7.2923	C06772	pos	Organic nitrogen compounds	Organonitrogen compounds	88.0762	4.59547	111-42-2	Amines	5.663	5.689	5.679	5.699	5.715	5.71	5.668	5.684	5.667	5.68	5.694	5.678	5.731	5.751	5.767	5.763	5.8	5.771	5.704	5.695	5.707	5.724	5.73	5.738	5.781	5.734	5.795	5.749	5.727	5.775	5.66	5.705	5.71	5.714	5.72	5.699	5.712
pos_856	metab_5477	M+H-2H2O, M+ACN+Na	C28H46O4	6.3427	C15792	pos	Lipids and lipid-like molecules	Steroids and steroid derivatives	411.325	-1.27898	124853-28-7	Bile acids, alcohols and derivatives	6.626	6.619	6.621	6.632	6.543	6.621	6.556	6.541	6.549	6.548	6.508	6.574	6.569	6.514	6.564	6.603	6.515	6.56	6.308	6.372	6.301	6.365	6.388	6.33	6.184	6.227	6.088	6.222	6.208	6.149	6.364	6.393	6.357	6.351	6.357	6.365	6.367
pos_862	metab_5484	M+H-H2O, M+H	C28H42O3	6.1843	-	pos	Lipids and lipid-like molecules	Prenol lipids	427.32	-0.486927	-	Quinone and hydroquinone lipids	7.125	7.128	7.1	7.117	7.102	7.141	6.971	6.97	6.977	6.986	6.977	6.971	6.894	6.899	6.886	6.908	6.882	6.881	6.517	6.496	6.495	6.498	6.467	6.536	6.39	6.434	6.411	6.429	6.457	6.406	6.69	6.684	6.684	6.691	6.699	6.697	6.693
pos_865	metab_5487	M+H-2H2O, M+Na	C27H46O6	6.1604	-	pos	Lipids and lipid-like molecules	Steroids and steroid derivatives	431.314	-2.4704	-	Bile acids, alcohols and derivatives	6	6.002	5.974	6.029	5.998	6.031	5.817	5.839	5.821	5.845	5.837	5.847	5.499	5.505	5.512	5.531	5.48	5.456	5.106	5.106	5.19	5.117	5.228	5.167	4.985	5.01	4.908	5.068	4.909	5.045	5.349	5.411	5.49	5.456	5.444	5.456	5.455
pos_867	metab_5489	M+H, M+NH4	C20H42O5	6.1524	-	pos	Organic oxygen compounds	Organooxygen compounds	380.337	-1.3618	-	Ethers	6.395	6.431	6.378	6.43	6.384	6.434	5.284	5.292	5.326	5.387	5.397	5.311	5.36	5.399	5.382	5.419	5.399	5.35	5.343	5.392	5.393	5.357	5.405	5.478	5.676	5.69	5.652	5.69	5.691	5.687	5.849	5.811	5.846	5.824	5.842	5.846	5.845
pos_877	metab_5499	M+H-H2O, M+H	C21H32O3	6.1205	C07393	pos	Lipids and lipid-like molecules	Steroids and steroid derivatives	315.232	-1.03061	434-07-1	Androstane steroids	6.451	6.44	6.425	6.44	6.444	6.479	6.385	6.377	6.379	6.412	6.452	6.394	6.176	6.193	6.187	6.173	6.211	6.161	5.838	5.839	5.877	5.783	5.822	5.903	5.596	5.618	5.634	5.633	5.637	5.624	5.997	5.981	5.989	5.989	5.992	6.022	5.981
pos_883	metab_5506	M+H, M+NH4	C30H62O10	6.0965	C13493	pos	Organic oxygen compounds	Organooxygen compounds	600.468	-0.544402	3055-99-0	Ethers	6.864	6.858	6.803	6.832	6.85	6.862	5.641	5.668	5.694	5.768	5.784	5.646	5.749	5.799	5.823	5.793	5.79	5.805	5.759	5.774	5.817	5.864	5.739	5.847	5.855	5.913	5.911	5.891	5.996	5.901	6.658	6.607	6.659	6.651	6.673	6.653	6.65
pos_884	metab_5507	M+H-H2O, M+H	C20H34O3	6.0965	-	pos	Lipids and lipid-like molecules	Prenol lipids	323.258	-1.00838	62868-75-1	Diterpenoids	5.774	5.757	5.765	5.787	5.798	5.818	5.818	5.814	5.75	5.817	5.795	5.781	5.551	5.422	5.509	5.506	5.485	5.517	5.124	5.017	5.153	5.15	5.077	4.923	5.841	5.839	5.849	5.846	5.823	5.869	5.556	5.56	5.564	5.56	5.552	5.561	5.512
pos_885	metab_5508	M+H, 2M+ACN+H	C19H32O3	6.0965	-	pos	Lipids and lipid-like molecules	Prenol lipids	309.242	-1.09737	177742-56-2	Diterpenoids	6.696	6.669	6.645	6.678	6.685	6.7	6.739	6.743	6.719	6.735	6.771	6.743	6.609	6.596	6.601	6.59	6.604	6.577	6.235	6.204	6.229	6.217	6.162	6.222	6.202	6.178	6.192	6.193	6.199	6.183	6.509	6.496	6.505	6.494	6.506	6.501	6.467
pos_901	metab_5526	M+H-H2O, M+H	C17H28O	6.0408	C00370	pos	Lipids and lipid-like molecules	Steroids and steroid derivatives	249.221	-0.751613	-	Hydroxysteroids	6.288	6.286	6.277	6.286	6.308	6.313	6.449	6.434	6.407	6.436	6.442	6.424	6.149	6.079	6.107	6.117	6.114	6.154	5.917	5.9	5.878	5.888	5.859	5.888	5.664	5.66	5.654	5.681	5.678	5.667	6.155	6.158	6.158	6.176	6.154	6.172	6.157
pos_905	metab_5530	M+H, M+NH4	C18H32O7	6.0249	-	pos	-	-	361.222	-0.677486	-	-	6.06	6.008	6.023	6.03	6.046	6.021	5.952	5.945	5.953	5.964	5.996	5.95	6.085	6.091	6.084	6.088	6.103	6.077	6.079	6.003	6.035	6.057	6.021	6.046	6.134	6.109	6.103	6.094	6.057	6.094	6.085	6.064	6.08	6.076	6.104	6.085	6.075
pos_909	metab_5534	M+NH4, M+CH3OH+H	C22H34O4	6.0011	-	pos	Lipids and lipid-like molecules	Fatty Acyls	395.279	-0.65777	-	Fatty acids and conjugates	5.355	5.234	5.353	5.35	5.363	5.413	5.856	5.819	5.761	5.809	5.824	5.829	5.571	5.578	5.549	5.507	5.655	5.643	6.48	6.374	6.403	6.394	6.407	6.419	5.467	5.469	5.535	5.546	5.485	5.501	5.618	5.523	5.712	5.735	5.715	5.735	5.733
pos_910	metab_5536	M+H, M+CH3OH+H	C20H34O4	6.009	C14775	pos	Lipids and lipid-like molecules	Fatty Acyls	339.253	-0.896454	77667-09-5	Eicosanoids	5.515	5.497	5.527	5.539	5.57	5.559	5.564	5.504	5.579	5.506	5.587	5.523	5.462	5.462	5.543	5.575	5.544	5.582	6.401	6.311	6.337	6.344	6.31	6.347	5.371	5.281	5.348	5.335	5.258	5.293	5.481	5.535	5.585	5.547	5.603	5.668	5.602
pos_913	metab_5539	M+H-H2O, M+H	C17H28O3	6.009	C20388	pos	Lipids and lipid-like molecules	Fatty Acyls	263.2	-0.747008	54397-84-1	Fatty acids and conjugates	6.264	6.254	6.259	6.253	6.267	6.261	6.706	6.697	6.655	6.684	6.69	6.69	6.03	6.046	6.053	6.065	6.081	6.092	5.663	5.637	5.646	5.658	5.648	5.652	6.362	6.304	6.316	6.371	6.327	6.352	6.457	6.46	6.46	6.48	6.46	6.458	6.457
pos_916	metab_5542	M+H-2H2O, 2M+ACN+Na	C11H18O4	6.009	-	pos	-	-	179.107	0.0399025	-	-	4.802	4.839	4.674	4.8	4.81	4.837	5.28	5.328	5.295	5.328	5.353	5.333	4.767	4.799	4.83	4.768	4.827	4.74	4.695	4.641	4.635	4.608	4.61	4.682	4.549	4.541	4.479	4.543	4.539	4.619	5.077	5.098	5.104	5.098	5.1	5.1	5.086
pos_922	metab_5549	M+H-H2O, M+H	C16H26O3	6.0011	-	pos	Lipids and lipid-like molecules	Prenol lipids	267.195	-0.92551	-	Sesquiterpenoids	5.478	5.447	5.496	5.469	5.479	5.484	5.786	5.824	5.733	5.762	5.752	5.777	5.243	5.31	5.277	5.318	5.315	5.35	5.196	5.214	5.159	5.207	5.221	5.204	5.534	5.451	5.43	5.542	5.445	5.51	5.612	5.597	5.605	5.628	5.623	5.611	5.601
pos_93	metab_5557	M+NH4, 2M+ACN+H, 2M+H	C11H11NO2	1.6458	-	pos	Organoheterocyclic compounds	Pyrrolidines	207.113	-0.311423	-	Phenylpyrrolidines	5.702	5.73	5.732	5.747	5.707	5.731	5.558	5.515	5.573	5.558	5.539	5.566	6.054	6.067	6.054	6.057	6.058	6.083	5.994	5.987	5.99	6.006	5.996	5.979	5.649	5.649	5.727	5.659	5.633	5.678	5.696	5.695	5.688	5.692	5.695	5.693	5.704
pos_938	metab_5566	M+H-H2O, M+H	C9H10O	5.9693	C16930	pos	Benzenoids	Phenols	135.08	0.232158	501-92-8	1-hydroxy-2-unsubstituted benzenoids	6.07	6.088	6.105	6.068	6.145	6.042	6.03	5.979	6.104	6.052	6.029	6.028	6.131	5.604	5.62	5.589	5.619	5.597	5.476	5.412	5.455	5.436	5.406	5.44	5.482	5.47	5.487	5.454	5.481	5.499	5.502	5.496	5.495	5.497	5.492	5.498	5.496
pos_940	metab_5569	M+H-2H2O, M+Na	C9H14O2	5.9693	-	pos	Lipids and lipid-like molecules	Fatty Acyls	119.086	1.2565	111-12-6	Fatty acid esters	6.733	6.747	6.756	6.739	6.786	6.72	6.67	6.632	6.722	6.692	6.676	6.68	6.775	6.486	6.488	6.466	6.486	6.471	6.37	6.353	6.371	6.367	6.344	6.366	6.429	6.437	6.45	6.432	6.453	6.451	6.397	6.409	6.424	6.411	6.412	6.412	6.408
pos_944	metab_5573	M+H-2H2O, M+H	C15H24O4	5.9613	-	pos	Lipids and lipid-like molecules	Prenol lipids	269.173	-6.13702	84321-96-0	Sesquiterpenoids	5.789	5.764	5.774	5.791	5.809	5.786	5.973	5.979	5.967	5.976	5.982	5.987	5.836	5.92	5.921	5.915	5.928	5.927	5.524	5.528	5.565	5.556	5.541	5.544	5.581	5.584	5.593	5.604	5.576	5.589	5.707	5.72	5.716	5.735	5.708	5.729	5.716
pos_963	metab_5592	M+H, M+ACN+H	C18H39NO2	5.8658	C00836	pos	Organic nitrogen compounds	Organonitrogen compounds	302.305	-1.45879	764-22-7	Amines	6.367	6.419	6.27	6.421	6.393	6.473	6.274	6.375	6.412	6.513	6.536	6.242	6.573	6.399	6.37	6.378	6.404	6.382	5.549	5.535	5.613	5.575	5.595	5.595	5.593	5.549	5.543	5.513	5.62	5.625	5.698	5.707	5.682	5.671	5.699	5.691	5.69
pos_965	metab_5594	M+H, M+Na	C14H31NO	5.8658	-	pos	-	-	230.248	-0.548172	-	-	5.371	5.373	5.301	5.413	5.393	5.412	5.19	5.312	5.313	5.299	5.382	5.214	5.439	6.106	6.086	6.064	6.123	6.054	6.031	6.051	6.074	6.065	6.02	6.047	6.192	6.139	6.139	6.12	6.175	6.216	5.9	5.938	5.938	5.938	5.944	5.945	5.937
pos_97	metab_5599	M+H, M+Na, M+2H	C20H32N6O12S2	1.7327	C00127	pos	Organic acids and derivatives	Carboxylic acids and derivatives	613.159	-0.828756	27025-41-8;15718-51-1	Amino acids, peptides, and analogues	7.008	6.99	6.993	6.987	7.009	6.992	7.446	7.432	7.432	7.449	7.452	7.462	7.186	7.208	7.207	7.203	7.21	7.195	7.48	7.464	7.475	7.494	7.461	7.467	7.723	7.714	7.741	7.718	7.728	7.736	7.617	7.611	7.601	7.609	7.605	7.614	7.613
pos_979	metab_5608	M+H-H2O, M+CH3OH+H	C15H31NO2	5.7463	-	pos	Organic acids and derivatives	Carboxylic acids and derivatives	290.269	-1.29856	-	Amino acids, peptides, and analogues	5.321	5.347	5.289	5.368	5.364	5.336	5.238	5.247	5.32	5.317	5.328	5.265	5.243	5.189	5.218	5.253	5.157	5.165	5.137	5.108	5.132	5.105	5.128	5.166	5.107	5.12	5.057	5.048	5.117	5.095	5.195	5.212	5.182	5.207	5.183	5.182	5.181
pos_981	metab_5611	M+H-H2O, M+CH3OH+H	C22H44N2O3	5.7306	-	pos	Organic acids and derivatives	Carboxylic acids and derivatives	367.332	-0.945589	-	Amino acids, peptides, and analogues	4.142	4.218	4.354	4.387	4.359	3.905	4.637	4.715	4.689	4.728	4.672	4.679	4.506	4.58	4.461	4.536	4.558	4.352	5.278	5.272	5.296	5.231	5.283	5.3	4.55	4.352	4.321	4.241	4.176	4.267	4.764	4.801	4.686	4.742	4.769	4.758	4.733
pos_986	metab_5616	M+CH3OH+H, M+ACN+H	C25H32O6	5.7068	-	pos	Phenylpropanoids and polyketides	Flavonoids	470.257	7.39846	87833-52-1	Flavones	4.213	4.373	4.245	4.4	4.284	4.326	4.835	4.532	4.804	4.733	4.693	4.625	4.49	4.57	4.438	4.6	4.595	4.488	5.323	5.329	5.351	5.309	5.294	5.319	4.493	4.562	4.684	4.444	4.541	4.663	4.826	4.903	4.794	4.779	4.778	4.779	4.802
pos_2091	metab_5629	2M+Na	C5H7NO2	2.3031	C03912	pos	Organic acids and derivatives	Carboxylic acids and derivatives	249.087	9.82402	64199-88-8;2906-39-0	Amino acids, peptides, and analogues	3.251	3.252	3.246	3.249	3.247	3.249	3.191	3.193	3.183	3.19	3.194	3.19	3.364	3.218	3.227	3.606	3.219	3.326	5.505	5.506	5.496	5.479	5.501	5.511	3.18	3.176	3.182	3.183	3.179	3.184	4.138	4.042	4.209	4.129	4.123	4.057	4.133
pos_95	metab_5630	M+H, M+NH4, M+H-H2O	C9H8O3	1.7171	C05838;C01772	pos	Phenylpropanoids and polyketides	Cinnamic acids and derivatives	182.081	0.110368	614-60-8;495-79-4	Hydroxycinnamic acids and derivatives	7.621	7.624	7.629	7.624	7.631	7.633	7.404	7.399	7.393	7.391	7.397	7.403	7.87	7.886	7.883	7.888	7.888	7.884	7.673	7.648	7.667	7.663	7.657	7.662	7.798	7.789	7.807	7.789	7.799	7.801	7.669	7.665	7.666	7.665	7.666	7.665	7.667
pos_5872	metab_5631	M+H-H2O	C4H9NO	0.6663	C00555	pos	Organic oxygen compounds	Organooxygen compounds	70.0657	6.53822	4390-05-0	Carbonyl compounds	6.282	6.286	6.294	6.303	6.311	6.283	6.204	6.206	6.217	6.205	6.21	6.204	6.35	6.344	6.353	6.351	6.358	6.343	6.383	6.393	6.393	6.392	6.382	6.391	6.282	6.268	6.278	6.267	6.25	6.279	6.224	6.245	6.244	6.244	6.243	6.242	6.239
[truncated: 1,145 more rows]
[truncated: 2 more columns]

## Sheet: Table S3
Table S3. Compounds identified from different Ophiocordyceps sinensis samples and their taxonomic information
[truncated: 1,415 more rows]
